# Supplementary material for: Single‐Cell Transcriptomics Reveals ITGA2‐Mediated Metabolic Reprogramming and Immune Crosstalk in Pediatric Thyroid Carcinogenesis
Source: Adv Sci (Weinh). 2025 Sep 23;12(45):e04088. doi: 10.1002/advs.202504088 (PMC12677704; doi:10.1002/advs.202504088)
Supplement: Supplementary file 2 — Supporting Information [file ADVS-12-e04088-s001.xlsx]

## Sheet: S1
Supplementary Table 1 - Samples information related to Figure 1
Patient ID	Sample ID	Age	Sex	Previous treatment	Tumor site	Tumor size	Central lymph node metastasis	Lateral lymph node metastasis	Extra-glandular invasion	T	N	M	Concomitant Hashimoto’s thyroiditis	BRAF V600 mutation
PPTC1	Child 1	16	Female	No previous treatment	left-lobe	65*60mm	13/21	20/58	Yes	T3a	N1b	M0	Yes	Mutation
PPTC2	Child 2	13	Female	No previous treatment	left-lobe	15*20mm	10/12	11/51	Yes	T1b	N1b	M1	No	Wild type
PPTC3	Child 3	14	Female	No previous treatment	right-lobe	48*32mm	22/30	25/55	Yes	T3b	N1b	M0	Yes	Wild type
PPTC4	Child 4	5	Female	No previous treatment	left-lobe	14*12mm	5/8	17/73	Yes	T1b	N0	M0	No	Wild type
APTC1	Adult 1	36	Female	No previous treatment	left-lobe	32*21mm	2/5	8/25	Yes	T3b	N1b	M0	No	Mutation
APTC2	Adult 2	24	Male	No previous treatment	right-lobe	48*30mm	6/6	-	No	T3a	N1a	M0	Yes	Mutation
APTC3	Adult 3	46	Female	No previous treatment	left-lobe	11*12mm	1/7	7/14	No	T1b	N1b	M0	No	Mutation
APTC4	Adult 4	54	Female	No previous treatment	right-lobe	37*22mm	2/5	-	Yes	T3b	N1a	M0	Yes	Mutation
APTC5	Adult 5	33	Male	No previous treatment	left-lobe	15*10mm	1/3	4/10	No	T1b	N1a	M0	No	Mutation
APTC6	Adult 6	24	Male	No previous treatment	left-lobe	22*15mm	1/2	-	No	T2	N1a	M0	No	-
APTC7	Adult 7	21	Female	No previous treatment	right-lobe	22*43mm	1/4	6/18	Yes	T4a	N1b	M0	No	-
APTC8	Adult 8	44	Female	No previous treatment	right-lobe	25*13mm	4/9	3/6	Yes	T2	N1b	M0	Yes	Mutation
APTC9	Adult 9	26	Female	No previous treatment	left-lobe	12*8mm	10/20	2/17	No	T1b	N1b	M0	Yes	Mutation

## Sheet: S2
Supplementary table 2-List of signature genes of PTC cell clusters, related to Figure 2
APOE+PTC		TRIB3+PTC		SLPI+PTC		SH2D1A+PTC		ITGA2+PTC
gene	avg_log2FC	gene	avg_log2FC	gene	avg_log2FC	gene	avg_log2FC	gene	avg_log2FC
APOE	1.25376	TRIB3	2.88224	SLPI	2.2896	SH2D1A	3.83723	ITGA2	2.76428
IGFBP5	0.852793	IYD	0.845334	TCIM	1.44665	THEMIS	3.25437	KRT6A	7.83307
NMB	1.06772	SLC34A2	0.921658	S100A10	1.35581	TRAT1	3.64299	KRT6B	7.84738
C16orf89	0.743936	RPS4Y1	1.1005	KRT19	1.4529	C1orf228	3.15809	KRT14	8.11712
ZCCHC12	1.42597	PENK	1.82377	TSPAN1	1.08263	ZNF101	0.906813	SOSTDC1	9.19629
TESC	1.26061	MTATP6P1	0.783172	CFH	1.06355	SEMA4D	1.03296	KRT17	5.72012
C2orf40	0.916228	NBPF12	0.158982	SPOCK2	1.5474	CXCL13	1.01469	SFN	4.47941
TG	0.469408	ZNRD1ASP	0.39073	C19orf33	1.47556	AL645728.2	0.5848	MIR205HG	5.8562
S100A13	0.512464	CUL7	0.264225	SCEL	1.49989	NDUFB2-AS1	0.651836	PLAT	5.28848
TIMP1	0.528447	TRDMT1	0.164124	TM4SF1	1.30063	PDCD6IPP2	0.383225	TGFBI	3.24012
APLP2	0.431099	ATXN7	0.351875	LAMB3	1.05475	LMOD1	0.492893	S100A2	6.09008
NPC2	0.536574	RPL3P2	0.177976	MUC1	1.43458	RPL23AP87	0.370968	CLDN10	2.91962
HOOK2	0.136579	ACCS	0.142028	PLAU	1.38337	AP001267.3	0.31962	DST	2.94087
TIPIN	0.215416	EFR3B	0.332037	PERP	0.895193	APBA2	0.461933	FABP5	3.41531
SMPD1	0.159608	PPP1R12B	0.289146	LCN2	2.81252	KLHL11	0.383925	CLCA2	7.7349
DTNB	0.148102	MFSD4B	0.16973	POLR2J3	1.33587	CCL14	1.39842	PLAU	2.33986
BCDIN3D	0.381682	CFAP410	0.197887	FN1	1.59261	DNM3	0.673498	CXCL14	1.25081
MAPK15	0.331137	CTH	0.201536	MAL2	0.999537	C11orf65	0.380643	FXYD3	3.44769
CHST10	0.347491	CPNE2	0.166624	ITGA2	0.956351	PRKCQ	0.995398	TCIM	1.75902
ITPR2	0.127137	CAP2	0.107889	CTSE	2.24106	DET1	1.07652	CDKN2A	3.80109
THAP3	0.204203	ACACB	0.350655	TACSTD2	1.06442	AL138762.1	0.312079	VCAN	4.62004
NNT-AS1	0.208396	SFTPD	0.117364	PLAUR	1.604	CENPN	0.979903	IGFBP7	1.26024
LINC00847	0.31808	MEMO1	0.511034	LAMC2	1.31986	AC074032.1	0.834786	CRLF1	2.64986
AC011446.2	0.318336	BCO2	0.932461	CD55	1.40908	KRT27	0.700469	ITGB4	3.1063
AQP11	0.829332	AC007262.2	0.317228	ELF3	1.2944	ATP6V1C2	0.513289	KCNN4	2.48199
ZDHHC1	0.28659	KDM7A	0.225685	KCNN4	1.56777	AL022328.4	0.239243	S100A10	1.7489
TFAM	0.136752	IMPDH1	0.131621	NBL1	1.53327	RGS13	1.11208	PERP	1.96655
MAP3K1	0.127306	SPARCL1	0.147567	ALOX15B	2.05604	IL23A	0.701336	NET1	2.6711
VILL	0.27259	ZNF699	0.331173	KRT7	1.13957	SERPINB9P1	0.537144	SDC1	2.48389
GSTM1	0.250356	RUBCN	0.10309	EHF	1.47986	MTFP1	0.65557	DSC2	2.99115
LPGAT1	0.153509	RNF227	0.265581	ALOX5	1.27355	PDSS1	0.609491	TNFSF10	3.41392
TIMM23	0.130023	SPATA24	0.199525	CEACAM6	3.17013	AC099336.2	0.271925	DSC3	4.7579
RUVBL2	0.112448	DSTYK	0.112633	CDH6	1.59605	AC005332.5	0.421151	CTSC	2.42619
TMEM198B	0.295967	LY6E-DT	0.46824	CLIC5	1.49134	FANCI	0.807506	SNCG	2.81134
CLCC1	0.276537	ULK1	0.270225	FXYD3	0.860337	OGDHL	0.269426	VSNL1	6.19248
FAM218A	0.447078	ZNF510	0.292959	KRT8	0.765763	AC108860.2	0.160026	KRT19	2.26457
AMZ2P1	0.18367	AC099778.1	0.597274	B3GNT3	1.61621	RPS6KA5	0.543679	COL17A1	4.55518
AF186192.2	0.500522	ZNF77	0.120646	SEMA3B	1.61432	AC025283.2	0.574361	TP63	4.90842
TRIL	0.285986	AFF3	0.325208	KRT18	0.741961	AC008608.2	0.490693	SPOCK3	6.13143
COQ5	0.164552	RBM12B	0.224418	MMP7	3.74676	NOSTRIN	0.606183	TMPRSS11E	3.84274
TMEM41B	0.159326	CHD7	0.23059	TGM2	1.81262	TNFSF13	0.249683	CDKN2B	3.72191
NDRG3	0.243907	BMPR1A	0.175008	ALDH1A3	1.7702	RARB	0.721275	ITGB6	3.04062
NAPA-AS1	0.174567	SUGP2	0.101037	VSTM2L	2.24354	SMG1P2	0.398082	CD70	2.7487
CYP27B1	0.431363	RIC8B	0.174748	HLA-G	3.9187	LINC01170	0.258708	FSCN1	3.29037
PDCD2	0.148224	SENP3	0.447982	IL1RL1	3.41344	AC087500.1	0.267116	CALML3	8.5286
AC241585.3	0.875543	ZSCAN12	0.182626	ANXA2	1.02929	AP003119.2	0.457228	SH3BGRL3	1.47104
GIT2	0.225208	NUP160	0.119421	S100A11	0.739573	PCAT18	0.562124	PTN	3.49424
SEPSECS-AS1	0.301062	C2orf42	0.318496	TMSB4X	0.711717	ZMIZ1-AS1	0.46999	BBOX1	2.81496
CHST2	0.343455	DOCK5	0.29947	S100A6	0.710085	AC009120.2	0.399834	FHL2	3.34973
IDUA	0.220865	CHAF1B	0.354837	TMSB10	0.452248	RUBCNL	0.399011	HCAR2	4.87938
MYT1	0.666561	ZNF213	0.287749	RPS29P11	0.251901	EZH2	1.24306	SERPINB5	8.23091
MRM2	0.230092	SNED1	0.244902	AC138761.1	0.12777	AC064836.3	0.252317	NECTIN1	3.89757
CCDC24	0.249253	SLC41A2	0.235555	EPB41L4A-AS2	0.343116	PRKAR2B	0.159459	GPR87	5.08179
TUSC1	0.107376	PRKCA	0.517293	EEF1A1P6	0.208252	IQCH	0.618271	SLC18A3	6.87532
FAHD2A	0.185023	TBC1D31	0.134294	PLBD1-AS1	0.135295	AC009133.1	0.615424	ANXA8	6.41353
ASB8	0.263122	ARID3A	0.107864	BRINP1	0.337624	GJB6	0.707235	ANXA8L1	6.30244
ZC3H10	0.491719	TBCEL	0.329088	LRRFIP1P1	0.328952	FLVCR1-AS1	0.691666	PKP1	5.75508
LYL1	0.409861	SYT12	0.31026	AL355472.2	0.42303	AC005498.2	0.375208	FSTL4	5.00518
KCTD6	0.311857	HAUS3	0.126761	LMNTD2	0.353361	TRIM66	0.64917	PALMD	3.8889
TATDN3	0.266965	EXPH5	0.310024	LINC00526	0.210101	AC009237.3	0.187147	TMEM40	5.17925
MYOZ1	0.316909	RPL32P3	0.238977	DNAH5	0.380775	UGT8	0.664561	NSG1	4.38986
AL162258.2	0.500784	BTBD19	0.873823	SLC25A21	0.176963	POSTN	0.133846	COL7A1	5.1421
CCDC18-AS1	0.178945	EVI5	0.107768	BTG3-AS1	0.13592	TBC1D31	0.975704	KRT16	6.48125
CHTF8	0.19412	ERVK13-1	0.345512	BRICD5	0.275983	PPT2	0.754601	TLL2	5.29127
MAF1	0.112368	GTF2IP12	0.445317	AC108134.2	0.143198	PPIEL	0.811501	KRT5	7.57425
CES3	0.796282	FP565260.1	0.318679	AL118558.3	0.102589	AC010343.1	0.443934	HCAR3	5.29171
SETMAR	0.313642	ZNF418	0.423324	PSME2P2	0.346869	TCEAL2	0.733272	FAT2	6.5126
CCDC84	0.186432	RFT1	0.101698	MAL	0.275825	CCDC151	0.867543	LAMA3	5.48437
NRL	0.752362	ZNF787	0.256803	C3AR1	0.127216	DIRC3	0.122291	ANXA2	1.3212
FAM216A	0.180057	UTP20	0.146337	LTO1	0.478375	GRAMD2A	0.116983	S100A11	1.5654
B4GALT3	0.187629	PSKH1	0.198039	MRPL45P2	0.275575	AC002451.1	0.472028	TMSB10	0.949244
SPG7	0.130464	ZNF382	0.123449	DRAXIN	0.504083	C16orf54	1.80586	PUM3	0.444913
IAH1	0.102532	CHDH	0.203667	AL050331.1	0.159817	ARL17B	0.579171	UBE2Q2P1	0.634036
NDST1-AS1	0.504068	ZNF3	0.143548	AC113410.3	0.125693	FO393411.1	0.710192	TMEM99	0.383478
U2AF1L4	0.283408	ITPKC	0.118917	AC022075.1	0.107104	LINC01508	0.817608	PGAP1	0.376123
ZNF354C	0.387974	ZDHHC18	0.155842	DDIT4-AS1	0.263702	GRAMD1B	0.716565	RGS14	0.432496
VPS45	0.209101	PLOD3	0.106134	PRUNE2	0.200468	BRCA1	1.03738	CHEK2	0.751
MISP3	0.378001	AL162231.1	0.103792	SP2-AS1	0.163991	NFKBIA	0.504982	ORAI3	0.462115
CCNB1IP1	0.202184	PPM1L	0.412909	FBXO41	0.117298	ICAM2	1.1436	NYNRIN	0.984194
ASL	0.151376	FITM2	0.12469	AC105942.1	0.104842	LTO1	0.460159	FARP2	0.503501
GOPC	0.116469	ADGRL4	0.494966	KDELC1	0.113947	LRCH1	1.05162	HEATR6	0.693949
AL512353.1	0.490765	RPTOR	0.226444	RPL23P8	0.401628	IL2RB	1.99162	SRGAP2	0.534555
SDHAF3	0.113776	IFT122	0.102052	AC022364.1	0.304266	BTG1	0.976051	ANKRD50	0.53842
DHX30	0.151988	ICAM5	0.379736	ZMYND15	0.238576	CCDC18	0.400988	CXCL1	0.868419
PI4KB	0.176816	CYB561D1	0.315083	ZNF343	0.171284	IL4I1	0.601836	WNT9A	0.693709
NPHP1	0.231317	KIF9-AS1	0.462104	SLC9A3	0.55889	EFCAB6	0.191472	MEF2A	0.49694
NAT1	0.265896	AL133523.1	0.193197	MRPL53	0.375496	IL10RB	0.749265	AC044849.1	0.587669
C20orf196	0.252631	ZNF93	0.127561	P2RX7	0.156261	CCDC110	0.581457	GCLM	0.482931
INTS14	0.163198	TTYH2	0.209312	AC079140.2	0.524421	CALCRL	0.836301	COL19A1	0.72664
RAB30	0.278145	CKMT2-AS1	0.116939	LINC01137	0.110528	PART1	0.555568	ZNF786	0.791332
MPP2	0.45645	ACSF2	0.233686	AL132857.2	0.153922	NDUFB4P12	0.11661	MRPS12	0.489749
SLC35F5	0.178686	EIF2S2P4	0.2523	AC005837.3	0.121793	NDOR1	0.752009	RCOR1	0.732602
AL121944.1	0.215585	ESRRG	0.706386	AC079922.2	0.199688	DM1-AS	0.557561	IGLC2	0.362071
GGTLC2	0.691548	AL627171.1	0.197727	PCDHGB5	0.212587	ZNF391	0.726399	AC046143.1	1.48108
CCDC30	0.326247	DNAAF4	0.195918	ZBED9	0.147356	ASH1L-AS1	0.462371	GALNT10	0.35395
IPP	0.246127	FAM160A2	0.100774	MARS2	0.144326	NOTCH4	0.590209	EHD2	0.446868
TVP23B	0.137209	RPL41P2	0.264419	AL109628.1	0.130639	SMKR1	0.418647	HNRNPAB	0.303407
PIR	0.228159	URB2	0.234477	LRRC37A16P	0.331834	ZNF426-DT	0.250493	TBC1D2B	0.654101
UAP1	0.157954	MT-TT	0.618368	AC093627.4	0.180171	AP001207.3	0.297806	PARD3	0.305971
RAB40B	0.233201	NPEPL1	0.21629	C5orf49	0.202281	HLA-DQA1	0.809023	QARS	0.291558
DNAJC18	0.316647	TLNRD1	0.180526	PCDHGA10	0.28059	MFSD14A	0.823747	CHMP1A	0.252744
UBXN11	0.175973	PRKG1	0.520198	NDUFB4P12	0.113759	RTTN	0.456013	SLC22A4	0.992452
ZNF540	0.313514	XYLT1	0.379469	MTND1P23	0.385941	HMGN2P5	0.954624	ACAP3	0.442543
AC012615.1	0.343888	SLITRK4	0.230282	ASNS	0.571692	TONSL	0.423681	C10orf55	1.01189
RPS3AP47	0.294442	GMEB2	0.362937	AC245297.1	0.290912	AC087741.1	0.37085	CEBPB	0.367238
BAIAP3	0.655527	CTC1	0.239815	ZNF841	0.109904	LINC01444	0.46265	HIST1H2BD	0.440224
GPR135	0.401581	LINC01473	0.442053	SPAG17	0.17759	SUSD3	1.00956	FAM214B	0.739094
RPA3	0.116994	MFSD14A	0.15186	WDR63	0.304893	ZNF257	0.508341	FGD6	0.498876
TMEM47	0.25758	ACOT4	0.285264	AC112220.4	0.157533	KLHL6	1.36532	FBLN2	0.276199
ACVR1C	0.607842	PPM1F	0.487551	ZNF81	0.134521	RPL23AP7	0.781649	TEAD3	0.807244
ATP13A3	0.107958	ERMAP	0.160522	S100B	0.241056	SFMBT2	0.90182	GNB1	0.231337
AC026304.1	0.307901	RBL1	0.329257	EEF1DP1	0.146614	MAMDC2-AS1	0.265927	RBM45	0.611504
GSTM2	0.366017	MARCO	0.493729	AC015712.2	0.384846	AL662844.4	0.880622	PPP1CA	0.185616
AC142472.1	0.34084	POLM	0.150871	CDC7	0.124413	C5orf34	0.612791	AKIRIN2	0.426132
SHARPIN	0.10457	EVC	0.405758	GNAZ	0.416337	KLF2	1.17896	SLC31A2	0.940322
GPRASP2	0.329515	TCEAL2	0.314141	AC010326.4	0.175438	SCUBE2	0.564024	EZH2	0.591692
FAM110C	0.288252	PAPSS2	0.506077	AL024508.2	0.221551	VTRNA1-3	0.522046	APBA2	0.437402
TTC26	0.520959	ARID2	0.113323	TIRAP	0.121989	LINC02447	0.824724	HIST1H2AI	0.717788
AZIN2	0.544883	SPATA17	0.226051	MAST4-AS1	0.118129	TLDC2	0.598514	UNC13D	0.387676
AP4S1	0.312469	ZFAT	0.554545	C2CD4A	0.396963	KCTD21-AS1	0.543544	DPP3	0.43659
SRPX	0.698901	NUMBL	0.498565	AC115837.1	0.337369	LINC01607	0.254529	RAN	0.167047
ACD	0.219994	AP001160.1	0.333782	FCGR3A	0.117254	CARD8-AS1	1.01685	CARD11	0.171281
PRPF31	0.110766	MSANTD2	0.159143	AC027277.1	0.281473	UBAC2-AS1	0.475677	ARTN	1.36093
THEM4	0.220081	GRB14	0.308112	ASTN2	0.185159	MFNG	1.94538	TMEM258	0.118565
CHCHD7	0.150175	NMNAT3	0.219805	AP001528.2	0.176476	FRGCA	0.491664	WDR47	0.820463
SETD3	0.125118	C1QL1	0.152697	KDM8	0.159118	RNY4	0.541373	AKR1C1	0.991345
EP400P1	0.295813	AP002761.4	0.483941	AC115618.3	0.320169	SNHG8	0.332161	CCDC90B	0.212171
TMEM218	0.1777	WDR31	0.309756	SLC17A9	0.117246	AP002954.1	1.6107	AGPAT4	0.43479
EEF1AKMT2	0.216782	ERBB3	0.151114	KLRF1	0.193595	ST3GAL6	0.610828	AFAP1L1	1.01405
ALDH18A1	0.179708	SYNJ1	0.18736	STAM-AS1	0.398705	KIT	0.71145	ASB13	0.789335
GLOD5	0.477144	ZMAT4	0.721048	UBL7-AS1	0.115955	LIX1L-AS1	1.01161	SVBP	0.330451
ZNF432	0.147195	ZNF778	0.14046	RPL37AP1	0.14326	AC026801.2	0.362535	TMEM68	0.522235
C4orf33	0.221557	IQCA1	0.10035	TTTY15	0.151009	RARRES1	0.31492	P2RY13	0.765079
ACADS	0.194969	CEACAM19	0.532774	ZNF774	0.19165	BX537318.1	0.827651	ARPC5L	0.241747
CLUAP1	0.27699	RPS6KA5	0.172177	LINC01644	0.170859	TMEM156	1.24535	SMARCA4	0.272989
SNTB2	0.100586	ZNF749	0.148092	AC022211.4	0.192749	PIK3C2B	0.623547	AKR1C3	0.636118
GSTZ1	0.133915	COQ8A	0.256134	RPL21P120	0.106864	NHSL1	0.871905	ESM1	0.672224
AL132857.2	0.315778	ZNF337-AS1	0.538362	AC106707.1	0.117812	SEMA6A	0.753047	MAP7D1	0.338325
C8orf44	0.357141	ADSL	0.134684	UCN	0.187346	RPL4	0.367607	ETV6	0.312299
TMEM147-AS1	0.430217	CCDC33	0.191171			THAP7-AS1	0.276699	MAPK7	0.62962
OSBPL2	0.236368	FZD7	0.470599			PDE4D	0.904061	RF00004-10	1.17186
CCDC171	0.174308	AC090114.2	0.295788			CYP2U1	1.09165	STN1	0.560552
FAM84B	0.131834	ZNF275	0.22653			PLAAT4	1.1904	ARAP2	0.277674
MSANTD2	0.249494	SLAIN1	0.111282			RAP2C-AS1	0.449199	ATP2B4	0.484842
SEC22A	0.230171	ATP7A	0.258371			AC027031.2	0.400894	SH3GL1	0.383285
UBE2M	0.132238	HDAC4	0.496827			COL9A3	0.624248	SLC44A3	0.792038
AC048341.2	0.335614	NEU3	0.269689			OAZ1	0.436212	SLC4A11	0.27911
AL355353.1	0.358009	DIP2C	0.249726			AC114728.1	0.702455	NFATC1	0.264269
LY6G5C	0.298302	SHROOM1	0.301225			USP3-AS1	0.470514	RAC3	0.760994
AC009570.1	0.226308	PFAS	0.445569			ETV2	0.46878	GRTP1	0.691961
TGDS	0.182882	ACVR2B	0.404004			MEX3B	0.676788	CCL4L2	0.257533
ADAMTS9-AS2	0.134834	IPPK	0.164086			FBLN5	0.753879	MIRLET7BHG	1.36608
AKAP17A	0.150913	PARS2	0.19416			APOA1	0.553754	RIN3	0.520721
UCHL3	0.117995	HEATR5A	0.19719			MKI67	2.42553	CCDC107	0.33687
CBWD5	0.16131	AC073869.1	0.31356			DLEU1	0.572304	TMEM206	0.655224
ARL17B	0.526882	SCRIB	0.16799			AC092164.1	0.857771	SNRPF	0.270381
PDE1A	0.154584	EXTL3	0.179942			RHEX	0.110741	ARPP19	0.247
TPP2	0.134136	ESRP2	0.210963			AC008014.1	0.856299	CABYR	1.7207
PDSS2	0.211491	LYNX1	0.285094			ZNF341	0.702319	U62317.5	0.823727
AC062017.1	0.391924	WASH6P	0.448016			PDE7B	0.593837	ENPP3	0.777663
SMN2	0.272324	KMT2D	0.26437			WASH3P	0.760125	KLHL7	0.468392
PPP1R1C	0.452846	ZNF548	0.159053			IL21R	1.69675	CTDSPL	0.752072
ZP3	0.268319	SDHAP1	0.497572			FOXP4-AS1	0.673089	SLCO4C1	0.66623
USP33	0.10892	ABHD15	0.571499			LINC02361	0.182534	PLTP	0.284995
AC068338.2	0.472576	FRY	0.188026			AL162231.2	0.45477	PRKCA	0.341001
CGRRF1	0.168544	AARS2	0.182956			TOMM6	0.949489	URB1	0.642794
DPY19L2P3	0.289812	PPP3CB-AS1	0.132541			GNA15	0.708585	CACNA2D1	0.269187
CHKA	0.13107	SETDB1	0.199134			NFATC2	0.797145	PRRG4	0.541499
PMS2P4	0.415547	AC010913.1	0.404195			AC012360.3	0.294238	CALHM2	0.666923
FBXO8	0.256183	CABLES2	0.238645			AC073389.1	0.49978	TTC7B	1.27152
TTC32	0.178502	SLC30A4	0.207227			TCF7L1	0.42055	ABI3BP	1.43943
ST7L	0.233058	CACTIN	0.279348			CYP27B1	0.687039	HTRA1	0.781323
AC097639.1	0.384793	THSD4-AS1	0.331367			PCDHB5	0.581962	H3F3C	0.561889
PTGES2	0.145576	LRIG1	0.114			AC009403.1	0.519787	XRCC4	0.491727
CATSPER2P1	0.369257	SRGAP3	0.164649			TMEM232	0.581543	SPOCD1	1.03142
MFSD11	0.123024	AC108134.4	0.371736			KLRC1	0.393291	SNX6	0.217122
NOTCH4	0.168381	RPL21P120	0.139445			ZKSCAN4	0.758608	IGKV4-1	0.431879
TDRD3	0.155771	PHACTR1	0.227778			DUSP15	0.893967	PLEKHJ1	0.289701
BEST4	0.521371	SLAMF1	0.266027			BAMBI	0.825115	POGLUT1	0.540728
EBLN3P	0.135899	MAPKBP1	0.395445			RELL2	0.933531	LRP1	0.670236
KLF3-AS1	0.282902	FEM1A	0.168694			LRRC46	0.538142	SMURF1	0.625339
ICA1L	0.261569	TATDN2	0.133101			HKDC1	0.781106	TRIM37	0.424981
LRRC75B	0.267877	ZNF827	0.2175			TFPI	0.849745	PVT1	0.279637
SLC26A11	0.19585	NEO1	0.196543			AC067930.6	0.605811	ABCC10	0.639471
RNF115	0.114518	BBS5	0.407303			AC009005.1	0.484109	ARID5A	0.114251
AKAP7	0.186116	SLC27A1	0.29623			WASIR2	0.785965	TXNDC12	0.309473
HCG11	0.338143	AGO4	0.104304			CASP1	0.922072	REEP2	2.03286
AC064807.1	0.47582	IKZF4	0.10543			RASGRF2	0.103857	RASSF5	0.532381
ZNF433-AS1	0.159673	KLHL25	0.415114			MNDA	0.423616	ACAT2	0.542012
GNAL	0.295305	FAM161B	0.221527			AL009174.1	0.582319	ACHE	1.18948
GRIK5	0.357376	RASGRP3	0.248336			KRTCAP2	0.683138	CARM1	0.62094
MANSC1	0.18089	PPIEL	0.102428			SELP	0.488396	KIAA1211L	0.487726
C9orf64	0.274464	RNF207	0.316305			ZNF674-AS1	0.98706	AC027277.1	1.15837
AP5S1	0.367233	AL592183.1	0.55268			AL158835.1	0.761637	RAB22A	0.372165
ZNF503-AS2	0.328662	SUCLG2-AS1	0.101307			AP005329.1	0.618031	SNRPC	0.211577
NEK11	0.256762	CABLES1	0.214791			DOCK2	1.46651	IL7	0.865043
MPDZ	0.351726	AL359220.1	0.437638			DCN	1.3807	TECR	0.18789
AC002451.1	0.390252	DSEL	0.683658			AC018413.1	0.474115	G3BP1	0.335374
AC244669.1	0.169338	A2M	0.101784			RBL1	0.990026	TNFSF13B	0.733721
SPTY2D1	0.123961	GOLGA3	0.140549			GGTLC1	0.573875	AC007032.1	1.08184
CILP2	0.283739	PPIP5K1	0.260841			PEBP1	0.259833	VDAC2	0.198752
AC124066.1	0.480818	SLC17A9	0.178738			CA2	0.749919	MAN2A1	0.256431
PCSK4	0.678776	DNAJC16	0.101934			PELI2	0.624259	REEP1	0.865676
JSRP1	0.3291	AL035071.1	0.287771			AL513550.1	0.822156	IL23A	0.65824
RHNO1	0.239856	PRKAB2	0.247242			GZMK	2.2229	RNASE6	0.55744
AP001107.9	0.441381	FMOD	0.24855			NUSAP1	2.11106	ANKRD20A8P	1.12335
AC064836.3	0.510048	NAGS	0.129808			IKZF3	1.10628	NARF	0.398157
BPNT1	0.237805	SLC4A5	0.242431			HIST1H2AK	0.431557	ERCC6	0.43309
CTBP1	0.121616	AFG1L	0.315648			HAAO	1.1024	NUTF2	0.234604
LINC02482	0.270467	ABHD2	0.198613			TNFRSF13C	1.46684	AL135791.1	1.04419
AC024075.2	0.395899	KSR1	0.354718			ZNF852	0.817807	AL031058.1	0.540463
CIDECP	0.223446	C10orf95	0.14698			AL121603.2	1.01912	PCDHGA12	1.82889
NTNG2	0.597038	MYCN	0.717916			AC099518.5	0.334243	PSMB3	0.159837
NARS2	0.196454	PLEKHM3	0.358795			MIATNB	0.807747	KIFAP3	0.468774
HMGB1P31	0.383169	IL17RC	0.113803			SKOR2	0.153162	POLB	0.402412
AC026412.1	0.242082	MAU2	0.111134			H3F3B	0.11647	IL15RA	0.6308
SRP19	0.11631	TMEM94	0.10439			CREM	1.34505	TMX1	0.304021
PPP1R3B	0.156961	PPM1H	0.42159			TAGAP	1.54873	CAPN2	0.248876
COQ10A	0.204541	ELMOD3	0.180856			Z93241.1	0.454111	TUBB6	0.47663
REEP6	0.348929	FLVCR1	0.223089			MX2	0.597004	FAM135A	0.814478
SOX15	0.631216	QPCTL	0.209046			ZNF79	0.655513	MEX3D	0.779671
AC138207.8	0.305058	ZNF527	0.209488			ITGA5	0.702072	KLHL25	1.18808
TMEM254	0.214072	COL15A1	0.36218			MS4A6A	0.658728	NT5E	0.280741
HTATSF1	0.143826	FAR1	0.147912			FAM174C	1.11528	CCNL2	0.297975
LMOD1	0.222822	HEXD	0.248482			TNFAIP3	1.50935	GABBR1	1.06467
COLCA2	0.45944	TSHZ3	0.165918			RPL31P63	0.601626	KIF3C	0.744384
LRTOMT	0.41267	RDH10	0.158635			CCSER1	0.514051	OSBPL1A	0.489251
ZNF837	0.304452	PNMA8A	0.117675			AC079305.1	0.529879	MAP3K12	0.207949
AP002433.1	0.190113	GPR89A	0.127662			TMC8	1.29469	ATXN2L	0.214279
RFC5	0.274654	LINC00672	0.933754			PAG1	1.19653	KLK6	1.87531
COX16	0.145899	P2RY2	0.286032			PARD6A	1.12639	CHMP4C	0.35033
ZBTB8OS	0.102477	PTCH1	0.28358			EPB41L3	0.600701	CELSR2	0.582192
TMEM115	0.163936	CDK5RAP3	0.114099			CPXM1	0.396138	TMEM102	0.815747
AHCYL2	0.211239	ZNF408	0.10427			C21orf62-AS1	0.767231	PTPRG-AS1	0.71523
ABCC6	0.210107	TM4SF18	0.378002			AC137767.1	0.61023	ZNF267	0.373701
MRI1	0.211326	RAD51B	0.213441			SP140	1.30735	ENTPD4	0.582268
LRRC14	0.313899	EVPL	0.165873			SHLD1	1.24983	UQCR11	0.121571
PAN2	0.281005	ACTR3B	0.316269			CSTA	0.617805	TRIM24	0.383391
RANGRF	0.100041	TRAF1	0.250871			CRHBP	0.513431	FAM3C2	0.525442
FANCL	0.171757	CCDC88A	0.310424			GIMAP4	1.87461	NUP62CL	1.16814
JMJD1C-AS1	0.241405	INTS6L	0.210141			BST2	0.841335	NEK6	0.439882
DDX31	0.204682	MINDY4	0.463771			NCAM1	0.593373	DLGAP4	0.392627
MCCC1	0.162362	NAGA	0.128758			SMOC2	1.73771	CACNA2D3	0.612247
HACL1	0.125829	MIR29B2CHG	0.221432			BRCA2	0.465902	ENSA	0.143248
BNIP1	0.158769	PPP4R1	0.147309			ITGA4	1.89258	IQANK1	1.08225
DSTYK	0.184795	IL15RA	0.132783			JARID2	1.03056	RNF128	0.403663
PIGO	0.304491	ZNF133	0.298227			AC002310.1	0.646499	EFNA3	1.06027
MOSPD3	0.22377	MARS2	0.318843			ATP2B1-AS1	1.01221	PPP1R12A	0.200521
FAM241B	0.225079	RAVER1	0.458425			MCM6	0.988329	AL117339.5	1.32759
NUP37	0.168176	SLC6A8	0.12701			GAS7	1.27598	CLDN1	0.256449
RAB11B-AS1	0.226033	CNTLN	0.124599			BMS1P10	0.441174	CCRL2	0.998315
ZSCAN30	0.353103	LRRIQ1	0.311126			AC007952.4	0.336592	CCDC144NL-AS1	0.259274
WWC2	0.197975	ZBTB5	0.261885			GALNT6	0.326478	CD52	0.155494
CENPJ	0.20662	C15orf41	0.148668			PKHD1L1	0.41669	CETN3	0.47782
USP10	0.1878	RPS6KC1	0.183489			ATP5IF1	0.283842	AGFG1	0.36078
AC138207.3	0.506013	CA5B	0.160813			PRKG1	0.568097	BIK	0.675449
KYAT1	0.420271	ACTRT3	0.174326			ENPP2	0.226176	LINC00578	0.876104
MMP25-AS1	0.162684	EMSY	0.221009			FAM111B	0.410862	PLEKHG2	0.303818
PIGU	0.222919	PCCA	0.146953			FCGR2B	0.546831	SUSD5	0.565342
THRA	0.17618	C5	0.382968			ADGRL4	0.800019	ACOT11	0.959873
GGN	0.893639	GRPEL2	0.180777			SP2-AS1	0.76078	CD79B	0.321787
FAM217B	0.187869	TRPC1	0.238319			VSIG4	0.579702	H1FX	0.292457
AC005520.2	0.417385	LINC-PINT	0.102911			ARHGAP30	2.16841	WDR44	0.474283
CCDC191	0.333254	MTF1	0.285762			ADCY7	0.639177	S1PR1	0.591793
DTX3	0.226563	OR2A9P	0.414425			DYNLRB2	0.436656	CCNJL	0.710078
NPAS3	0.407893	XKRX	0.243836			AC008966.1	0.830269	PSMD7	0.232511
LINC01607	0.608909	CENPL	0.435293			ZNF555	1.2645	FEM1B	0.612287
FAM111A	0.196669	CENPBD1	0.133089			AC124248.1	0.749878	PSMD1	0.246997
ZNF511	0.130917	ALS2CL	0.109893			PSMA6	0.900137	RNU5F-1	0.363755
C11orf95	0.239861	GGT2	0.264417			GABARAP	0.81273	COLGALT1	0.634895
TMCO4	0.251403	OPLAH	0.388144			HAUS8	0.742786	SNRPG	0.107836
EIF2AK4	0.155873	AC127502.2	0.269082			AARSD1	1.11127	ZFP90	0.5319
SNRPGP2	0.236785	CDT1	0.151175			CIAO2B	0.729314	TPM2	0.325324
ZMYM5	0.133986	PANX1	0.143482			NPL	0.380971	CHI3L1	0.220777
TMEM106B	0.107704	BRD1	0.125645			WBP1	0.769457	PLPP6	0.436026
UBL7	0.111553	SMARCE1	0.162236			ARRB2	1.27804	POC5	0.507218
AC092164.1	0.196234	DMXL2	0.369851			MIR4453HG	0.397783	AC132192.2	1.17318
EPM2AIP1	0.113193	PIK3C2B	0.209118			WIPF1	1.14254	SCAF4	0.523151
CABIN1	0.196593	FAM214A	0.177251			EPM2A	0.711549	FLOT2	0.48195
MRPL46	0.216298	AMMECR1L	0.194156			TRIM59	1.03733	GADD45G	0.241909
TSPYL4	0.248892	GSDMB	0.669684			AC068338.3	0.629899	TRAF5	0.467039
ARIH2OS	0.233769	JAK3	0.144469			CHAC2	0.523695	WWTR1	0.326288
BBS4	0.249665	TRPC6	0.417849			ARHGEF3	1.08032	HPS3	0.580044
ESPN	0.358113	NOMO2	0.437753			SHISAL2A	0.607746	GAP43	0.655241
PRKAB1	0.18238	TESK2	0.229861			SKP2	0.982521	MCL1	0.229824
FAM8A1	0.19929	USP20	0.167658			AL359513.1	0.434886	MMP9	0.878386
BCOR	0.122987	PRKCE	0.158873			PAGR1	1.22134	S100B	0.29223
PRX	0.336017	WDR37	0.140331			IGLC1	1.03852	AC011247.1	0.583945
QTRT1	0.133992	AC022007.1	0.206474			ATXN7L1	1.0647	ATP6V0A2	0.634941
USP51	0.28075	MED9	0.204163			HGD	0.740144	MICAL1	0.467443
ADAMTSL3	0.303399	STK36	0.428469			LINC01560	0.435184	ALAS1	0.449836
PYY2	0.401289	DOP1A	0.185814			OLR1	0.463925	C1QA	0.369903
METTL14	0.172431	ZCCHC24	0.202074			LRRC75A	0.840585	C15orf62	1.03108
SLC35E2A	0.232547	POLD1	0.235544			AC004943.2	0.307362	PLIN2	0.482383
FAM221A	0.258899	SLC4A4	0.640045			AL158152.1	0.553835	ZNF445	0.568314
SMO	0.514751	ZNF780B	0.378699			PARVG	1.94108	MANSC1	0.779704
AP000356.3	0.414114	ZNF230	0.358588			TMEM140	0.489432	PSMD14	0.347038
AC060780.1	0.211619	OSBPL5	0.321322			OTOS	1.00541	CDK5	0.536355
HPSE	0.112183	AC104506.1	0.140841			AL133410.1	0.627956	CYBB	0.275465
LMF2	0.180399	PIK3R4	0.196068			RGS2	1.14033	RABIF	0.549848
CABLES1	0.294778	RASAL1	0.239148			RBM26-AS1	0.689064	RTKN2	0.417836
GSS	0.1975	TEP1	0.156386			AC015802.6	0.945989	CAMTA1	0.154478
ZNF615	0.275645	IL3RA	0.132852			MAP4K1	0.912764	TRIO	0.206153
RNPC3	0.158799	TNRC6C-AS1	0.236681			FZD4	1.1326	PFKFB3	0.400278
PSMG4	0.148849	COG8-2	0.297291			ARHGAP9	1.76283	LACC1	0.781837
MTRF1	0.261605	RSPO4	0.325105			ARL6IP4	0.599875	CDK17	0.196521
TSEN15	0.171784	ANKRD27	0.153445			CTSW	0.742843	AC020656.1	0.248671
DIS3L	0.281147	SLC9A9	0.52115			ARHGAP25	1.50204	REST	0.264052
INTU	0.293253	THRB	0.209691			RDH12	0.56855	BMPER	1.3062
LZIC	0.180028	RN7SL2	0.27884			LINC00882	0.497077	MED31	0.292892
P3H3	0.207855	GEMIN4	0.204435			TSPAN18	0.472868	CX3CL1	0.394501
M6PR	0.121441	PLAGL1	0.193906			C12orf60	0.890318	HSPB1	0.194891
AL138762.1	0.546962	AF131215.7	0.506677			AC138150.1	0.345262	DPY19L1	0.632199
PAPD4	0.128126	CDKL3	0.116372			AC246787.1	0.465344	RTN2	0.553631
YAE1D1	0.224107	ARHGAP23	0.14548			PIK3AP1	0.683581	MMP12	0.827525
CLBA1	0.174966	GPD2	0.189512			RACGAP1	1.09927	TMEM131	0.325884
TMEM178B	0.17023	JPH1	0.244377			PDGFD	0.873142	LTA4H	0.174652
ZNF136	0.245815	ZNF630	0.384119			U47924.2	0.657252	BMS1	0.396307
LUC7L	0.13022	PRX	0.341568			BTF3	0.337422	CASP2	0.686071
ENPP4	0.20103	FRMD4A	0.452821			RYR2	0.163438	SRPK1	0.319514
EFCAB7	0.327447	ASB3	0.162771			MT2A	0.396163	MT-TE	0.391381
DEAF1	0.145302	NCOA5	0.12865			SLC25A15	0.537517	TSPAN13	0.256226
LTC4S	0.138944	ZNF213-AS1	0.1788			PRPH2	0.650179	COX17	0.143213
ARMCX5-GPRASP2	0.268881	DDR2	0.273156			AC025043.1	0.571709	FCER2	0.753727
MSH2	0.134032	CYP2S1	0.156813			BFSP1	0.945054	COIL	0.404309
PPIL2	0.208985	ZNF516	0.257932			ITPKB	1.09046	PLEKHA1	0.387524
ERMAP	0.409066	LZTR1	0.231036			RPP21	1.05337	PSMB6	0.131381
TRMT11	0.175362	FANCD2	0.274692			MYOM2	0.801017	USP53	0.382814
AC040169.1	0.257664	TIAM2	0.366393			AC104506.1	1.13443	H3F3AP4	0.444278
RPL21P16	0.155226	GSTT2B	0.457379			KIF2C	1.12494	CEMIP	1.23608
MITF	0.277436	NRBP2	0.17802			RPS6P25	1.02729	DYNC1H1	0.240668
MED7	0.217288	NAT8L	0.485073			SMIM10	0.863161	SHROOM2	0.811772
FPGS	0.200307	DOCK6	0.17768			RNASE1	1.11431	TMEM140	0.336233
AC067930.6	0.440627	MEN1	0.104975			ZNF385D	0.512297	YIPF3	0.183957
MED12L	0.23513	RASGRF2	0.757676			AP002387.2	0.944282	ATP10D	0.45826
COASY	0.119468	AMIGO1	0.387209			MDP1	1.28968	SMIM25	1.10243
ZC2HC1C	0.38149	ZNF70	0.464081			LIFR-AS1	0.215762	F11R	0.34753
AC068338.3	0.377156	PARP12	0.244693			AC007262.2	0.1164	APCDD1	1.1729
TP53BP1	0.115339	ABCF2-2	0.104308			AC245100.8	0.870748	IRAK2	0.278603
AC104078.1	0.328852	MTHFSD	0.177618			GRIN2C	0.474058	CNKSR1	0.480822
FAM228B	0.280319	PKD1	0.397389			AC011444.1	0.52608	FUT11	0.60754
LINC00853	0.450088	CTDP1	0.125671			SPX	1.15013	CD36	0.858035
PCP2	0.665066	LRP4	0.296148			TPX2	2.06072	AC243829.4	0.815211
CDIP1	0.126496	LINC01063	0.434178			HPDL	0.655532	LSM6	0.331398
TRIT1	0.278411	ZDHHC23	0.358573			TMEM255B	0.846116	RTKN	0.402731
TRO	0.224535	SMKR1	0.410605			MRPS24	1.24989	LINC00294	1.33985
RCAN3	0.112328	FKBP14	0.204473			ZNF490	0.731783	SLC52A2	0.33779
ZNF675	0.246226	TAB1	0.203068			FGF12	0.555259	GNA12	0.759566
AP002986.1	0.551673	LRRC45	0.161894			RFX3-AS1	0.580851	ANKLE2	0.23892
SLC25A1	0.130422	MIA2	0.149258			2025-09-01	1.5814	EXOC6B	0.422124
TRMT10B	0.264533	ZXDB	0.196063			CCDC13	0.335905	BZW1P2	0.66568
AC021097.1	0.595546	PCAT19	0.105335			AC008560.1	0.661937	MNDA	0.759921
FAM210A	0.2317	ZMYND10	0.405903			RNF152	0.818189	CELSR1	0.602468
AC010273.2	0.225456	ZNF619	0.207176			BOLA2	1.26475	AC023043.1	0.946504
AL353194.1	0.637985	SBNO2	0.174005			NCF2	0.758958	BMP1	0.35772
CEP170B	0.148717	TXNRD2	0.123794			AC091563.1	0.470111	P3H1	0.273675
AC016727.1	0.309734	CCNE2	0.14936			RGS5	1.46297	DCUN1D5	0.363301
AC018362.1	0.125932	TBCK	0.195778			AC023509.2	0.827681	KCNMB4	0.48023
CSGALNACT1	0.136671	AL627171.2	0.385315			STK10	0.885121	PARP9	0.374599
FRG1CP	0.171713	FBN3	0.760828			AC244033.2	0.513609	C8orf34	1.24591
KLK13	0.544589	ARHGAP17	0.143044			NDUFB2	0.31136	ZNF600	0.660713
NUBP2	0.106801	LRRCC1	0.106552			CENPU	1.15838	MTX2	0.390769
RSPH14	0.35724	ZNF628	0.3309			EML2-AS1	0.626867	MFSD5	0.393148
C20orf204	0.565047	ZNF75D	0.338093			POLD4	1.0604	RTL8A	0.281443
AC138150.1	0.255381	TSHZ1	0.172782			SERPINF1	1.52185	MLKL	0.60111
NCSTN	0.10233	DENND6A	0.130213			AXIN2	1.00206	CAPN1	0.26883
GEMIN8	0.212641	TTF2	0.122515			RUNX1T1	0.821909	DNASE1L1	0.105849
TRIM13	0.193419	ARHGAP8	0.516412			MUM1L1	1.05677	MMP2	0.408278
STT3A	0.114047	AC116618.1	0.188501			SH2B3	1.03296	GDF15	0.369126
CDC73	0.1856	ENGASE	0.210806			TRAF1	0.950279	HIST1H1D	0.277361
RPL15P3	0.104638	TUT1	0.141007			NKG7	1.59134	GMFG	0.211416
TRIM23	0.308462	MTMR1	0.179087			PODXL	1.1444	RAB14	0.177232
MRPL48	0.117461	CDK2	0.192304			GBP4	0.645384	SFXN3	0.486192
ARNTL	0.154169	P3H3	0.330258			EIF5A2	1.16347	TSPAN9	0.461946
AC036176.1	0.511213	TVP23C	0.510901			C9orf66	1.08445	TWF1	0.207362
AC005759.1	0.239929	ERG	0.368502			AC109322.1	0.499401	CCT2	0.153547
AC008969.1	0.378261	GRIK5	0.240255			MXD3	0.537399	CDKN2D	0.278261
SLC25A17	0.263689	OGDHL	0.509974			IL1B	0.968678	CDC42BPG	0.485212
LIN7B	0.234321	MOSMO	0.12742			GFPT2	0.660889	IRF2	0.236407
KLHL22	0.26549	AGO1	0.118171			KCNAB2	1.05228	CLIP2	0.896121
HSCB	0.114398	SLC8B1	0.247701			AL117332.1	0.605216	BEND5	0.374031
CCDC159	0.2387	ZNF256	0.194866			CD79B	1.1749	GLCE	0.418013
COPS7A	0.125516	SLC25A33	0.109218			TMOD2	0.784099	GLRX2	0.432646
AC002467.1	0.457128	ALS2	0.109256			LRRC8C	1.61294	REP15	0.924393
MEF2C-AS1	0.382797	AC007207.2	0.136633			CYP27A1	0.692334	NFATC2	0.17236
CCDC102A	0.364037	NDC1	0.148425			MS4A1	1.07329	UBLCP1	0.336873
CD164L2	0.22669	ZNF512	0.134838			PTGER4	1.47077	FZD1	0.274235
LRRC29	0.279146	ZNF585B	0.174432			RNF125	1.04487	CSK	0.30878
AC034236.2	0.47462	CACNA1I	0.686513			NOP2	0.588882	DGKH	0.45876
AC105285.1	0.835354	ALMS1	0.178315			ICOS	1.77259	HIST2H2BE	0.420615
TMEM214	0.178482	MAML1	0.149677			AL441883.1	0.838237	ARAP3	0.71644
SETX	0.142342	LIPE	0.221906			DUSP19	0.828701	FOSL1	0.359989
METTL16	0.220921	E2F1	0.350826			AL390879.1	0.736397	ZNF618	0.483978
RAB11FIP2	0.225871	SH3PXD2A	0.280385			LINC01886	1.056	XXYLT1	0.594338
NUDT7	0.235255	FAM208B	0.102277			UNC13D	1.13472	ESYT1	0.441316
PIGC	0.19651	FBXL18	0.465826			AC019205.1	0.664549	DGCR8	0.467759
LINC01170	0.251355	PPP1R32	0.267925			SLC5A8	0.843082	RABGGTA	0.514134
ACOT2	0.271143	AC083799.1	0.251586			LINC01619	1.19958	JAK3	0.524816
DNAJB12	0.198739	ADCY6	0.469765			TBC1D8	0.823828	BAK1	0.628491
AC025682.1	0.340657	TOP3B	0.203646			FMNL1	1.27839	AP1G2	0.407915
OSCP1	0.251424	SRGAP2B	0.557033			AL035530.2	0.805794	WDFY4	0.571149
ZNF763	0.492387	ABHD15-AS1	0.318757			PALM2-AKAP2	0.884786	ENOX2	0.583351
RDH12	0.588411	DNAH6	0.43505			DOCK10	1.56136	ANKIB1	0.297489
CNPY4	0.138608	RPAP1	0.175135			THY1	0.983427	PHF14	0.183389
GPX1P1	0.218733	RPL23AP53	0.139573			SEPTIN2	0.85565	ITPRIPL2	0.455264
EEF1A1P5	0.166141	PRDM11	0.396082			CXCL12	0.875325	KRTAP2-3	1.04264
ORAI2	0.116899	ARL15	0.341059			PYHIN1	1.83973	THOC7	0.251296
FAM50B	0.239128	DAGLB	0.250142			SOCS3	1.13652	LRRC8C	0.148856
SHROOM4	0.313536	GREB1L	0.450821			RPL23AP49	0.706593	HPGD	0.495915
HEXIM1	0.119136	MBNL3	0.142452			PIM2	1.012	AL590617.2	0.89067
BET1L	0.198311	STAG3L3	0.13768			SEPTIN9	1.06164	ATXN3	0.447847
C9orf66	0.212176	AC073896.4	0.17289			FCGR3A	0.429483	ABT1	0.443452
AC005498.3	0.399378	INPP5A	0.222008			MMRN2	0.976886	C5AR1	0.645638
ZNF771	0.200911	LAMTOR5-AS1	0.10821			RASSF9	0.828048	PXN	0.391936
LCA5L	0.127272	AC105285.1	0.401953			PIK3CD	0.664351	GOLGA1	0.319648
RP9P	0.284846	NOCT	0.253966			AC099343.3	1.10128	CTNND1	0.252507
B4GALT6	0.523194	TNK2	0.344531			CRACR2A	0.89059	TBC1D10A	0.455102
ZNF665	0.555507	AC011477.1	0.290437			AC100861.1	0.735188	CNOT6	0.597026
C17orf100	0.194361	MED12L	0.463497			JSRP1	0.514557	RDH10	0.571133
TMEM163	0.358585	MRPL53	0.397001			AC005921.2	0.727134	ATP1A1	0.137945
FAH	0.128969	AC004889.1	0.248943			CDK11A	1.26408	SFXN5	0.681028
ARHGEF26-AS1	0.203308	DOLPP1	0.138934			AL391069.2	0.79445	CAPRIN1	0.259975
ARMC7	0.442896	FAM193B	0.155359			C1orf112	0.888788	BCAS2	0.238532
ENTPD8	0.452011	FAM151B	0.538045			SRCAP	0.852208	FAM129B	0.245413
SPR	0.223344	TLE4	0.164152			CLUL1	0.741359	ALK	1.17625
IGFALS	0.57205	KATNAL2	0.201778			NUP210	0.91822	HDGFL2	0.384442
SEPHS1	0.145077	LRRC32	0.299314			DOK2	1.91905	PILRA	0.935599
ADGRL1	0.102711	CAHM	0.178118			SYNPO2	1.00079	EDNRB	0.786568
TCTEX1D2	0.126551	FAM111B	0.531446			HELB	1.21972	RIOK3	0.244982
RYK	0.142168	ATG16L2	0.119558			PTGDS	1.50488	C18orf21	0.502521
BCR	0.239331	AC093297.2	0.338237			COMMD6	0.391911	LINC01759	1.02149
AZI2	0.101386	SHROOM3	0.186554			CHMP1B-AS1	0.585722	PCDHB7	1.10864
TOMM70	0.105102	ZKSCAN5	0.163549			SLAMF7	0.695703	AL135905.1	0.734555
ARHGAP35	0.263302	AC068152.1	0.29873			AC004771.4	0.977642	DCAF5	0.326374
SRSF8	0.115966	AL139300.2	0.183351			ACTB	0.151759	SLC6A1	0.863653
ZNF711	0.137902	ANGPT2	0.277065			LAYN	1.2208	EMCN	0.373026
PARP9	0.103486	AC010168.2	0.113841			ATP1A1-AS1	0.816716	PGLS	0.179723
ERMARD	0.232482	DCAF4	0.141931					BAX	0.209324
NIF3L1	0.234289	LINC02361	0.107236					PPM1A	0.316995
FAM200A	0.270713	ANKS3	0.14574					PTRH2	0.455214
PRDM2	0.106317	RTN4IP1	0.355277					A2M	0.350056
TANGO6	0.196749	AC091563.1	0.318919					TFEB	0.367623
ARAP1	0.163266	RNF217-AS1	0.138095					PTMAP8	0.622352
TRMT13	0.196641	AC004656.1	0.292815					SAMD9L	0.489327
HYOU1	0.235027	CUEDC1	0.115427					FGL2	0.445689
SRRM3	0.614818	ANK3	0.18853					NUDT5	0.223266
PIFO	0.164662	MIER3	0.1544					MTAP	0.503381
PITHD1	0.103921	EDC4	0.329787					SNRPD3	0.13692
POLR3H	0.15573	WNT5A	0.232441					TET2	0.263808
ZSWIM5	0.130786	THTPA	0.115204					KLHL13	0.47748
AL022068.1	0.173195	ZNF783	0.467273					PLEKHA7	0.301627
TUBD1	0.117516	GRK3	0.174819					IER5	0.458799
TYW3	0.19691	RAB4B	0.150169					ROR1	0.867725
DPP8	0.338352	PAGR1	0.136478					HECA	0.213645
NHLRC3	0.266897	DLEC1	0.166564					ZDHHC3	0.168596
PWAR6	0.351161	LRRK1	0.322502					B3GALT5-AS1	1.16677
PUS7L	0.127874	MAST3	0.123672					RMDN2	0.668913
KMT2E-AS1	0.12791	PAM16	0.158862					MCM4	0.144432
YBEY	0.114221	ZNF550	0.239669					SACS	0.34275
HUS1	0.156563	ATP8B2	0.207701					KLKP1	2.46531
RNU5F-1	0.218642	BX255925.3	0.222314					SPINK2	0.61687
TMEM67	0.235073	SYNPO2	0.420635					PHF19	0.577769
LINC01011	0.27515	STK35	0.364914					LINC00475	0.699948
AL035413.1	0.249082	TRMT2B	0.145664					RPS6KA4	0.838788
GRAMD2B	0.106335	AC005476.2	0.296985					AC116407.2	0.971877
MZT1	0.164285	S1PR2	0.517799					TUBG1	0.441716
CUL9	0.236783	ZXDA	0.255359					SORBS1	0.575284
AC005154.1	0.158949	GET3	0.162813					MFAP3L	0.885267
SNRNP40	0.170423	SEMA4F	0.131636					TIMMDC1	0.190137
C6orf226	0.145659	ASNS	0.766223					RNF8	0.261019
LINC01936	0.360364	NACC2	0.126561					CACHD1	0.312326
SLC25A20	0.205784	GRB10	0.313704					MREG	0.358862
CEP126	0.190855	ZNF646	0.163262					DENND5A	0.345237
FGFBP3	0.424598	COBL	0.244825					FAM198B	0.819191
TMEM176B	0.172733	AL137003.2	0.307353					HMGA1	0.32015
WNT5A	0.353694	ADAMTS10	0.565849					FAM32A	0.149704
ZNF208	0.304005	TOMM40L	0.243789					VAV2	0.617496
TBC1D8B	0.310009	NAA40	0.167107					TMTC4	0.662285
PIGK	0.279515	CASC10	0.100657					ATP5MD	0.12417
LRRCC1	0.133742	FOXK1	0.302818					MELTF	0.310586
FASTKD3	0.282751	PIEZO1	0.304344					PTPN1	0.256995
C2orf76	0.134414	IQCC	0.189295					KLF12	0.220386
METTL3	0.192131	EML1	0.408084					PTPN14	0.558848
CBX2	0.41263	LINC00910	0.267988					TMEM250	0.501075
TMEM53	0.289363	FSCN2	0.360779					ZNF385A	0.246894
NPIPP1	0.28459	GNE	0.162231					HAVCR2	0.827293
ARRDC1-AS1	0.210916	ZFYVE26	0.198172					NXN	0.319211
C1orf216	0.358524	RUBCNL	0.285686					ARHGAP21	0.210739
DPP10-AS1	0.491999	ST3GAL3	0.278942					WIZ	0.736433
AC006077.2	0.629294	ZNF681	0.106519					ANKRD37	0.422894
GHDC	0.158078	ZSWIM4	0.293955					CDC42P6	0.773178
QSOX2	0.2884	AC020916.1	0.246279					EXOC1	0.290107
NPAS1	0.631376	GTF2IRD2	0.246968					PIAS4	0.359274
LINC01725	0.166415	C1QTNF6	0.157525					EXOSC10	0.336411
STK16	0.118118	RAVER2	0.259075					PLSCR1	0.312983
NFRKB	0.227398	CACNB1	0.110451					ZNF609	0.281738
AL606760.1	0.208879	TTLL1	0.137724					2025-03-07	0.201178
HIVEP3	0.17612	NOS1AP	0.677433					IMMT	0.276114
TNFSF12	0.113768	EVC2	0.143777					ZNF703	0.578836
ERVK3-1	0.127595	EIF4BP3	0.166834					SRR	0.407727
GPD1L	0.295998	ADGRL2	0.110287					RNF149	0.278715
CSRNP3	0.300372	RAP1GAP2	0.151554					RABGAP1	0.228447
AC117503.1	0.411727	TENT4A	0.535174					TOR2A	0.364717
OMA1	0.262195	RFX7	0.229059					IRAK1	0.516647
NR1H3	0.338816	FZD8	0.312067					SLC46A1	0.510587
SPAG16	0.130577	RAB11FIP5	0.261883					SH3PXD2A	0.754632
PRADC1	0.205143	TBKBP1	0.448342					TMEM189	0.343174
EFR3B	0.355668	EML3	0.236784					PIK3R3	0.507523
CERS6	0.135264	C3orf62	0.344068					FAM171B	0.54013
PIGX	0.118917	USP35	0.373033					EPHA2	0.437143
WNK3	0.116659	FRMD5	0.339031					NOP16	0.224644
AC011451.3	0.505744	PRR5	0.102115					SIRT7	0.387391
SENP8	0.233257	MGAT3	0.188965					FKBP3	0.197017
NFYC	0.117261	LSMEM1	0.185286					HMGB1P6	0.60388
PPCDC	0.245137	PVR	0.258292					RAB11A	0.148645
ALDH5A1	0.208325	C12orf60	0.221398					TLNRD1	0.432872
MEPCE	0.11348	C4orf46	0.276423					RBM38	0.147498
CTAGE5	0.10273	CEP128	0.137971					IL18BP	0.362727
AP001267.3	0.469229	SYTL5	0.119443					ANO9	0.951418
IMMP1L	0.164745	SMG8	0.19388					N6AMT1	0.403404
MYCBP	0.161708	ZSWIM5	0.516804					CEP250	0.249818
PWAR5	0.652412	METAP1D	0.194138					FAM69A	0.588668
DMAP1	0.100741	TET2	0.232335					PINX1	0.543256
GALM	0.156106	RALGPS1	0.128973					ZNF185	0.485024
TMEM177	0.330593	HSPB8	0.174958					PSME2P2	1.01193
CRYZL2P	0.29901	DOPEY1	0.236428					SUPT5H	0.127161
SMPDL3B	0.118833	AL137003.1	0.336089					DHX8	0.365986
COIL	0.140422	ZFP64	0.116916					OAF	0.580283
AC022916.1	0.709745	RWDD3	0.115951					FAM20A	0.288621
RBM26	0.138628	PHLDB3	0.183686					CYB5R4	0.368281
BCAT2	0.207404	AC009113.1	0.160364					SERPINB2	0.377061
AC114728.1	0.430942	MCAM	0.157833					C16orf70	0.711174
AL137793.1	0.627284	LDB2	0.14797					ZNF202	0.477443
DLG5	0.115199	ZNF239	0.163891					FAHD1	0.457244
SUGP1	0.177181	GCNA	0.13069					PLA2G2A	0.841671
ZCCHC8	0.192976	WDR92	0.206345					ZBTB7A	0.357019
TTC9C	0.143443	CDK18	0.363871					FIGNL1	0.997729
AF131215.7	0.28467	PREX1	0.192783					GPR143	0.740523
DEPDC4	0.502633	PRDM10	0.348865					PSMA2	0.183031
AC021054.1	0.41547	MYO15B	0.24621					THRB	0.808084
ALOX12P2	0.654969	ZBTB11-AS1	0.141147					PRPF40A	0.103912
LINC00881	0.598605	ARMH4	0.35701					RIPOR2	0.372951
APOM	0.322531	DNAJC6	0.520239					TRPC6	0.739993
AC092944.1	0.290957	AP000866.5	0.181436					MYCL	0.787972
WHAMMP2	0.341623	AC138393.1	0.275059					HADHA	0.191596
ECRG4	0.646344	TXNRD3	0.102928					AC092747.4	0.818204
UNC5C	0.198715	ACACA	0.19965					SPPL2A	0.273469
RBPMS2	0.500009	CYB5D2	0.171131					LMO4	0.173869
ZNF487	0.249147	DCLRE1A	0.214917					NCOA4	0.241304
KIAA1586	0.103756	CLIP2	0.378062					PIK3IP1	0.300776
PAPD5	0.190225	HSPB2	0.251148					SAMD1	0.58669
ORAOV1	0.306826	MST1	0.130268					ATP6V1D	0.159019
SNHG11	0.171254	KCTD15	0.235573					SLC35G2	0.537974
CHD1L	0.146382	ARL10	0.17222					PLD2	0.510376
C19orf25	0.120013	TMEM143	0.174595					MRPL41	0.145925
AC004967.1	0.427637	PGAP1	0.379332					SCIN	0.546595
ZNF302	0.126406	AC008966.1	0.231089					TRUB1	0.4347
PEX6	0.271585	MDP1	0.250928					EHMT1	0.29099
ZNF714	0.195957	LAMA5	0.185446					AGPAT5	0.384367
LINC01423	0.440879	ZNF343	0.141747					NDUFAF5	0.432495
NUBP1	0.121262	AMPD3	0.439364					NEDD4	0.370554
VBP1	0.134846	GPR155	0.245224					SRA1	0.225565
PTER	0.242897	FBRSL1	0.23636					JAM3	0.466658
GLIS3-AS1	0.330202	FAM171B	0.598375					UBE2F	0.411971
ZNF391	0.326112	ZNF222	0.213349					SLCO2B1	1.04737
MAGIX	0.257461	ZNF888	0.172831					CSTF2	0.274489
C11orf74	0.14038	ZNF266	0.123898					HAGH	0.374308
RNLS	0.220188	MTOR	0.188546					TPTE2P3	1.03568
CBWD3	0.421289	AC099336.2	0.177414					ZKSCAN4	0.819297
RIMKLB	0.117864	AL021068.1	0.124158					PPME1	0.373563
FPGT	0.346314	FAM86B1	0.242699					HIST1H2AG	0.275404
POLR1C	0.11337	CHTF18	0.133991					ZNF480	0.453273
LYRM7	0.130017	PKD2	0.242913					ULBP2	0.416324
LINC01273	0.52879	CCL18	0.456369					AL512625.1	0.571414
SAMD12	0.234747	ENPP2	0.353214					LINC01139	0.920996
KEAP1	0.136049	VWA8	0.156989					MAP4K5	0.135028
CHN2	0.428412	POFUT1	0.270765					LINC01426	1.01765
KRT8P12	0.477494	LEPR	0.242896					MPC2	0.169849
SMOX	0.405408	SHANK3	0.223639					MBNL1-AS1	1.34604
CHAMP1	0.222566	ZNF132	0.186553					ST8SIA1	0.721459
AC091271.1	0.204546	DOK5	0.238244					ATF7	0.411663
TMEM234	0.241763	AC004847.1	0.187721					NPEPPS	0.233652
TEFM	0.177285	KLF8	0.240238					SMTN	0.385092
TTC25	0.60174	GABBR1	0.324934					BCAR1	0.386586
TAF9B	0.145683	NALCN	0.216372					CYGB	0.784148
FUT8	0.132941	ILDR1	0.154358
SH2B1	0.123611	ZNF559	0.172353
EID2	0.196732	TUFT1	0.26083
COQ7	0.261775	NRARP	0.385885
ZNF214	0.576526	INVS	0.125739
KCNQ1	0.122774	REXO1	0.146477
ASPSCR1	0.241012	FAM219A	0.356032
ADHFE1	0.343728	ZNF333	0.214034
PRRG1	0.295124	CCNE1	0.113525
RP9	0.142191	B4GALT6	0.115194
GIN1	0.228464	ZNF775	0.248519
FRS3	0.446479	ATAD3B	0.146721
GPATCH1	0.152336	ZNF704	0.167698
DIDO1	0.17879	MNS1	0.224733
OXR1	0.115999	LSM11	0.223327
UBAC2-AS1	0.397777	AL353743.1	0.188326
AC135050.6	0.182773	SPEG	0.816752
LMBRD2	0.335886	TGFB3	0.343891
REEP1	0.613716	MORN3	0.382732
NR2C1	0.180642	ZNF879	0.109421
CHST1	0.12425	ZNF417	0.150302
FAM117A	0.140417	MORC2	0.126826
Z98749.2	0.308988	ARHGAP31	0.164049
TROVE2	0.122686	CRLF2	0.205295
RITA1	0.172378	ZKSCAN8	0.204116
AP000547.3	0.138664	TBC1D16	0.138905
RPL13P5	0.326536	ZNF710	0.439356
RGS6	0.317476	ZNF839	0.128083
BRAT1	0.187192	BICRA	0.114638
ASB16-AS1	0.269439	B3GALNT2	0.129789
DPP10	0.479603	CKMT1B	0.205056
AL021453.1	0.254447	ZBTB3	0.169955
OLMALINC	0.118736	MTFP1	0.114535
ATP1A1-AS1	0.139295	ZNF398	0.152484
FAM174B	0.192953
MR1	0.179997
ADCK2	0.322619
FBXO4	0.125277
AL133351.1	0.286728
CDC37L1	0.109676
SLC30A6	0.22865
ALDH7A1	0.105399
PTPMT1	0.242468
ZSCAN29	0.168777
IFI44	0.227605
ZNF691	0.234987
ZNF879	0.33149
AL118522.1	0.668267
MALINC1	0.504171
ARHGAP42	0.285346
RIC3	0.185254
STAG3L4	0.103245
NSUN5P2	0.18661
TBP	0.242084
TRMT1L	0.155559
FICD	0.330366
AL162231.1	0.479091
ZNF571	0.466329
AP000769.1	0.124025
FAM161A	0.120987
MACO1	0.14183
AKT1S1	0.157979
INTS8	0.160094
CLK2	0.216733
LINC01137	0.230039
SLC25A27	0.3316
ZNF287	0.215779
AL138963.3	0.152959
ZNF582	0.23703
SMIM22	0.308669
XKR6	0.18386
AP2A1	0.15738
NT5C3AP1	0.441361
GRTP1	0.528072
COPA	0.154041
ALAD	0.183009
C2orf15	0.301337
AC097534.2	0.378158
FAM86C2P	0.284176
PGAP2	0.181067
AC006213.1	0.573045
GLG1	0.125276
AC015922.4	0.385709
CTF1	0.214572
DNAAF4	0.283303
PPOX	0.152393
TIPARP-AS1	0.190258
PNMA1	0.246443
AC093827.4	0.27903
ZFP14	0.206862
PTRH1	0.129163
LINC00893	0.362825
GALC	0.345218
FBXL2	0.199427
GID8	0.120569
TSKU	0.213337
ZNF439	0.142182
ZNF561-AS1	0.2146
AFMID	0.181813
NPDC1	0.102273
VIM-AS1	0.201887
PIAS2	0.121159
PLCH1	0.110075
SMIM8	0.19012
BORCS8	0.225681
PRSS16	0.309062
C11orf68	0.181199
ZNF404	0.300543
ST3GAL3	0.301506
CLCN5	0.210838
RWDD2A	0.230357
FAM98C	0.1497
AC012038.2	0.520461
CARF	0.258413
HCFC2	0.300574
C8orf82	0.201686
LRRC56	0.46396
ANXA9	0.346609
TMEM178A	0.291823
ZNF233	0.416149
TEX261	0.198896
SNHG20	0.484617
PEX12	0.369309
GOLGA8M	0.307376
HTATIP2	0.152423
PPP5D1	0.212883
AC079610.2	0.343176
DNAJB14	0.114693
AP001462.1	0.574848
2025-09-10	0.161713
ATF6B	0.118228
UQCC1	0.221402
AFDN-DT	0.48858
PARD6B	0.148009
DPH5	0.270781
AC008608.2	0.15174
LEO1	0.107337
IPO13	0.26861
THOC6	0.134981
EGR3	0.288363
PIP4P2	0.123592
AC020910.4	0.376235
TMEM100	0.265167
FAM171A2	0.259894
RPL39P40	0.122924
CROCCP2	0.170127
MIPOL1	0.329225
IL15	0.230735
PIGL	0.207462
GNB4	0.100686
SLC25A21-AS1	0.311062
DVL2	0.166191
PPIEL	0.173643
UGDH	0.132969
PYROXD1	0.212976
ACTR6	0.173806
AC106047.1	0.63247
MIR103A2	0.249033
ZBTB22	0.290559
ESRRG	0.375947
KIAA0895	0.323842
WBP2NL	0.36704
TLN2	0.173399
EID3	0.27842
RILPL1	0.219058
MELTF-AS1	0.381893
ARF4-AS1	0.327922
DNAL1	0.201616
SNX11	0.248397
HEXIM2	0.137452
ZNF14	0.277288
LOXL1-AS1	0.29248
RNF139	0.141071
NKX2-1-AS1	0.285165
CREB3L4	0.26195
LINC00663	0.346812
UBL4A	0.133426
KLHL36	0.194792
ARHGEF9	0.272071
AC006942.1	0.278309
CEP164	0.107715
FREM2	0.401796
SHISAL2A	0.345652
CASP8	0.153835
AL158212.2	0.766982
AL139384.1	0.598571
ST3GAL5-AS1	0.624622
AC011477.1	0.385573
TBL2	0.152115
AP005329.1	0.250765
ZNF174	0.157528
GRID1	0.160645
YIPF4	0.125821
TPK1	0.110217
ATPAF2	0.291689
LRMDA	0.150441
IFT52	0.166055
MED25	0.157529
SLC22A5	0.266584
TAF1A-AS1	0.269292
ZNF876P	0.397182
TMEM267	0.17148
ALG1	0.182851
STPG1	0.149853
COQ8B	0.293493
TECRP1	0.10029
GBA	0.380141
GGACT	0.341846
TMX3	0.18138
IGFBP7-AS1	0.193432
REPIN1	0.152537
EIF2B4	0.244069
TSR3	0.104099
LRRC37A4P	0.383945
AL662844.4	0.141759
EHMT2	0.175954
PSPN	0.489253
AC008915.2	0.122344
ARL14	0.525982
PGD	0.131642
RPL6P27	0.194392
SPATA17	0.200498
C17orf62	0.180804
HIST4H4	0.315335
SAP30	0.164612
CCDC71	0.251166
AC005476.2	0.525712
TTI2	0.327185
NAA40	0.167887
AASDH	0.136563
EXOSC1	0.164573
AC105942.1	0.649873
CFLAR-AS1	0.373719
WDR25	0.310557
MNAT1	0.104946
SLC35A5	0.161047
PAOX	0.469095
KCTD15	0.144899
SPTLC3	0.253805
POP4	0.106858
DMTF1	0.180056
AL591485.1	0.361692
KIAA1147	0.349884
ESYT3	0.26285
SLC25A35	0.404136
H3F3AP4	0.185795
OXSM	0.135587
CAMKMT	0.223001
TDP2	0.138094
EFHD1	0.168322
AC073107.1	0.438497
SOWAHA	0.521662
FTO	0.108304
RBKS	0.131771
KLHL23	0.175899
DPM1	0.123236
AL035071.1	0.151393
DBF4B	0.496772
STKLD1	0.181674
PRRG3	0.159873
ZNF140	0.152674
PPP3CB	0.140486
HLA-H	0.12732
MAFG-AS1	0.523933
B4GALT7	0.168514
KSR2	0.557385
CCDC66	0.130967
FGF12	0.460825
FARSA	0.135655
PRCC	0.105103
LINC00982	0.350991

## Sheet: S3
Supplementary table 3- Enriched Pathways Corresponding to Subtype-Specific Expressed Genes in PTC cell，related to Figure 2
GO	Category	Description	Count	%	Log10(P)	Log10(q)	Cluster
GO:0006869	GO Biological Processes	lipid transport	6	27.27	-6.86	-2.74	APOE+PTC
GO:0048168	GO Biological Processes	regulation of neuronal synaptic plasticity	3	13.64	-5	-1.94	APOE+PTC
GO:0001960	GO Biological Processes	negative regulation of cytokine-mediated signaling pathway	3	13.64	-4.29	-1.44	APOE+PTC
GO:0051216	GO Biological Processes	cartilage development	3	13.64	-3.58	-0.94	APOE+PTC
GO:0021700	GO Biological Processes	developmental maturation	5	6.76	-3.17	-0.62	APOE+PTC
GO:0043410	GO Biological Processes	positive regulation of MAPK cascade	6	8.11	-3.01	-0.47	APOE+PTC
R-HSA-9006931	Reactome Gene Sets	Signaling by Nuclear Receptors	3	13.64	-2.9	-0.4	APOE+PTC
M3008	Canonical Pathways	NABA ECM GLYCOPROTEINS	4	5.41	-2.86	-0.37	APOE+PTC
GO:0010817	GO Biological Processes	regulation of hormone levels	6	8.11	-2.68	-0.22	APOE+PTC
GO:0019752	GO Biological Processes	carboxylic acid metabolic process	4	18.18	-2.63	-0.2	APOE+PTC
WP2431	WikiPathways	Spinal cord injury	3	4.05	-2.5	-0.1	APOE+PTC
WP5417	WikiPathways	Cell lineage map for neuronal differentiation	3	4.05	-2.38	-0.02	APOE+PTC
GO:0044283	GO Biological Processes	small molecule biosynthetic process	5	6.76	-2.26	0	APOE+PTC
GO:0032870	GO Biological Processes	cellular response to hormone stimulus	3	13.64	-2.23	0	APOE+PTC
R-HSA-9648895	Reactome Gene Sets	Response of EIF2AK1 (HRI) to heme deficiency	4	36.36	-10.89	-6.55	TRIB3+PTC
WP4875	WikiPathways	Disruption of postsynaptic signaling by CNV	3	9.38	-5.24	-1.5	TRIB3+PTC
GO:0007157	GO Biological Processes	heterophilic cell-cell adhesion via plasma membrane cell adhesion molecules	3	9.38	-4.62	-1.09	TRIB3+PTC
GO:0001755	GO Biological Processes	neural crest cell migration	3	9.38	-4.57	-1.09	TRIB3+PTC
GO:0060135	GO Biological Processes	maternal process involved in female pregnancy	3	9.38	-4.48	-1.09	TRIB3+PTC
R-HSA-71291	Reactome Gene Sets	Metabolism of amino acids and derivatives	5	15.62	-4.41	-1.07	TRIB3+PTC
GO:0032890	GO Biological Processes	regulation of organic acid transport	3	9.38	-4.11	-0.88	TRIB3+PTC
R-HSA-9837999	Reactome Gene Sets	Mitochondrial protein degradation	3	9.38	-3.82	-0.73	TRIB3+PTC
GO:0048638	GO Biological Processes	regulation of developmental growth	4	12.5	-3.47	-0.49	TRIB3+PTC
GO:1901617	GO Biological Processes	organic hydroxy compound biosynthetic process	4	4.35	-2.72	0	TRIB3+PTC
GO:0022604	GO Biological Processes	regulation of cell morphogenesis	3	9.38	-2.66	0	TRIB3+PTC
GO:0008406	GO Biological Processes	gonad development	4	4.35	-2.29	0	TRIB3+PTC
GO:0006986	GO Biological Processes	response to unfolded protein	3	3.26	-2.22	0	TRIB3+PTC
GO:0045471	GO Biological Processes	response to ethanol	3	3.26	-2.17	0	TRIB3+PTC
R-HSA-425407	Reactome Gene Sets	SLC-mediated transmembrane transport	4	4.35	-2.15	0	TRIB3+PTC
GO:1903052	GO Biological Processes	positive regulation of proteolysis involved in protein catabolic process	3	3.26	-2.13	0	TRIB3+PTC
GO:0043604	GO Biological Processes	amide biosynthetic process	3	3.26	-2.02	0	TRIB3+PTC
M5885	Canonical Pathways	NABA MATRISOME ASSOCIATED	45	23.68	-30.31	-25.96	SLPI+PTC
WP5390	WikiPathways	Pancreatic cancer subtypes	13	6.84	-17.62	-13.88	SLPI+PTC
GO:0006935	GO Biological Processes	chemotaxis	20	10.53	-13.17	-9.77	SLPI+PTC
R-HSA-1474244	Reactome Gene Sets	Extracellular matrix organization	14	13.21	-11.53	-8.36	SLPI+PTC
R-HSA-5173105	Reactome Gene Sets	O-linked glycosylation	12	6.32	-11.18	-8.04	SLPI+PTC
GO:0006959	GO Biological Processes	humoral immune response	16	8.42	-11.04	-7.95	SLPI+PTC
M18	Canonical Pathways	PID INTEGRIN1 PATHWAY	8	7.55	-10.08	-7.08	SLPI+PTC
R-HSA-449147	Reactome Gene Sets	Signaling by Interleukins	15	14.15	-9.95	-7.04	SLPI+PTC
GO:0030193	GO Biological Processes	regulation of blood coagulation	8	7.55	-9.92	-7.03	SLPI+PTC
GO:2000147	GO Biological Processes	positive regulation of cell motility	21	11.05	-9.34	-6.55	SLPI+PTC
hsa04610	KEGG Pathway	Complement and coagulation cascades	8	7.55	-9.06	-6.37	SLPI+PTC
R-HSA-6798695	Reactome Gene Sets	Neutrophil degranulation	14	13.21	-8.86	-6.2	SLPI+PTC
WP2877	WikiPathways	Vitamin D receptor pathway	12	6.32	-8.58	-6	SLPI+PTC
GO:0035239	GO Biological Processes	tube morphogenesis	21	11.05	-8.57	-6	SLPI+PTC
GO:0001819	GO Biological Processes	positive regulation of cytokine production	18	9.47	-8.44	-5.89	SLPI+PTC
GO:0032102	GO Biological Processes	negative regulation of response to external stimulus	13	12.26	-8.43	-5.88	SLPI+PTC
GO:0072330	GO Biological Processes	monocarboxylic acid biosynthetic process	9	8.49	-8.11	-5.63	SLPI+PTC
GO:1903530	GO Biological Processes	regulation of secretion by cell	14	13.21	-8.06	-5.61	SLPI+PTC
R-HSA-6809371	Reactome Gene Sets	Formation of the cornified envelope	8	7.55	-7.74	-5.35	SLPI+PTC
GO:0030162	GO Biological Processes	regulation of proteolysis	18	9.47	-7.31	-5.04	SLPI+PTC
GO:0045321	GO Biological Processes	leukocyte activation	53	37.06	-52.07	-47.73	SH2D1A+PTC
GO:0050851	GO Biological Processes	antigen receptor-mediated signaling pathway	26	9.81	-24.82	-22.07	SH2D1A+PTC
GO:0046631	GO Biological Processes	alpha-beta T cell activation	22	8.3	-23.37	-20.68	SH2D1A+PTC
GO:0002250	GO Biological Processes	adaptive immune response	40	15.09	-21.46	-18.84	SH2D1A+PTC
GO:0045058	GO Biological Processes	T cell selection	13	9.09	-19.4	-16.91	SH2D1A+PTC
GO:0071345	GO Biological Processes	cellular response to cytokine stimulus	26	18.18	-14.95	-12.7	SH2D1A+PTC
hsa04640	KEGG Pathway	Hematopoietic cell lineage	13	9.09	-14.85	-12.61	SH2D1A+PTC
WP5218	WikiPathways	Extrafollicular and follicular B cell activation by SARS CoV 2	12	8.39	-14.74	-12.51	SH2D1A+PTC
R-HSA-372790	Reactome Gene Sets	Signaling by GPCR	23	16.08	-12.47	-10.31	SH2D1A+PTC
GO:0042113	GO Biological Processes	B cell activation	14	9.79	-12.44	-10.3	SH2D1A+PTC
GO:0048872	GO Biological Processes	homeostasis of number of cells	16	11.19	-12.37	-10.22	SH2D1A+PTC
hsa04514	KEGG Pathway	Cell adhesion molecules	12	8.39	-10.89	-8.86	SH2D1A+PTC
GO:0031295	GO Biological Processes	T cell costimulation	8	5.59	-10.51	-8.51	SH2D1A+PTC
GO:0050854	GO Biological Processes	regulation of antigen receptor-mediated signaling pathway	9	6.29	-10.34	-8.35	SH2D1A+PTC
R-HSA-9013149	Reactome Gene Sets	RAC1 GTPase cycle	15	5.66	-9.99	-8.03	SH2D1A+PTC
GO:0050864	GO Biological Processes	regulation of B cell activation	12	5.53	-9.66	-7.74	SH2D1A+PTC
GO:0031401	GO Biological Processes	positive regulation of protein modification process	20	13.99	-9.32	-7.41	SH2D1A+PTC
WP3945	WikiPathways	TYROBP causal network in microglia	8	5.59	-9.26	-7.36	SH2D1A+PTC
R-HSA-109582	Reactome Gene Sets	Hemostasis	18	12.59	-9.02	-7.14	SH2D1A+PTC
GO:0001819	GO Biological Processes	positive regulation of cytokine production	16	11.19	-8.62	-6.76	SH2D1A+PTC
GO:0008544	GO Biological Processes	epidermis development	33	19.3	-30.5	-26.16	ITGA2+PTC
M5885	Canonical Pathways	NABA MATRISOME ASSOCIATED	42	16.15	-21.4	-17.75	ITGA2+PTC
R-HSA-9725554	Reactome Gene Sets	Differentiation of keratinocytes in interfollicular epidermis in mammalian skin	14	5.38	-18.81	-15.51	ITGA2+PTC
R-HSA-1474244	Reactome Gene Sets	Extracellular matrix organization	23	13.45	-18.78	-15.51	ITGA2+PTC
WP5390	WikiPathways	Pancreatic cancer subtypes	13	5	-15.83	-12.87	ITGA2+PTC
M5884	Canonical Pathways	NABA CORE MATRISOME	23	8.85	-15.52	-12.57	ITGA2+PTC
M18	Canonical Pathways	PID INTEGRIN1 PATHWAY	12	7.02	-14.58	-11.7	ITGA2+PTC
GO:0048729	GO Biological Processes	tissue morphogenesis	30	11.54	-14.54	-11.68	ITGA2+PTC
GO:0042303	GO Biological Processes	molting cycle	12	7.02	-12.48	-9.8	ITGA2+PTC
GO:0048598	GO Biological Processes	embryonic morphogenesis	23	13.45	-12.44	-9.77	ITGA2+PTC
GO:0008283	GO Biological Processes	cell population proliferation	30	11.54	-11.97	-9.36	ITGA2+PTC
GO:0009611	GO Biological Processes	response to wounding	23	8.85	-11.39	-8.86	ITGA2+PTC
R-HSA-446728	Reactome Gene Sets	Cell junction organization	13	5	-10.65	-8.19	ITGA2+PTC
WP2840	WikiPathways	Hair follicle development cytodifferentiation stage 3 of 3	10	5.85	-10.17	-7.79	ITGA2+PTC
GO:0001501	GO Biological Processes	skeletal system development	19	11.11	-10.11	-7.74	ITGA2+PTC
WP2877	WikiPathways	Vitamin D receptor pathway	15	5.77	-10.04	-7.69	ITGA2+PTC
M236	Canonical Pathways	PID DELTA NP63 PATHWAY	8	4.68	-9.65	-7.32	ITGA2+PTC
GO:0035239	GO Biological Processes	tube morphogenesis	26	10	-9.49	-7.2	ITGA2+PTC
GO:0048736	GO Biological Processes	appendage development	12	7.02	-9.13	-6.87	ITGA2+PTC
WP5434	WikiPathways	Cancer pathways	18	10.53	-9.13	-6.87	ITGA2+PTC

## Sheet: S4
Supplementary table 4-TDS score & Cytotrace score of PTC cell，related to Figure 2
ID	celltype	TDS_score	CytoTRACE2_Score
AACACACAGAAGGTGGTACGTGTGATG_1	ITGA2+PTC	0.0290636	0.122525
AACACACAGAATCCGGTGTCGAACTCC_1	APOE+PTC	0.10071	0.0565691
AACACACAGACACCAACGACTCGGATT_1	APOE+PTC	0.204782	0.0493169
AACACACAGACGTTACGAAAGGAGTCT_1	SH2D1A+PTC	0.165215	0.0696289
AACACACAGAGATACGCACACACCTCA_1	SLPI+PTC	0.0932249	0.0595811
AACACACAGAGATACGCATGACCAGCA_1	SLPI+PTC	0.000458295	0.0935754
AACACACAGAGCCACATATCCAGACGA_1	APOE+PTC	0.205049	0.0475954
AACACACAGATGCCTAAGCTTCCACGT_1	APOE+PTC	0.190689	0.0740168
AACACACAGATGTATCGGGGAGAGGAA_1	SH2D1A+PTC	0.136992	0.0786287
AACACACAGCATACGACCCTCTGCTTA_1	SLPI+PTC	0.0675985	0.0846081
AACACACAGCCAGAAGATACTCGGATT_1	TRIB3+PTC	0.28231	0.0703409
AACACACAGCCATAATCGATTAGCCTG_1	SH2D1A+PTC	0.253055	0.0537115
AACACACAGCGAGTTGCACTGTACACA_1	SH2D1A+PTC	0.201115	0.049303
AACACACAGCGATAAGGCAGTGACGAC_1	APOE+PTC	0.115414	0.0453437
AACACACAGCGTCATACCTAGAAGGCG_1	SLPI+PTC	0.0829132	0.0562613
AACACACAGCTAATCGCGTGTACGCCT_1	ITGA2+PTC	0.219447	0.0748376
AACACACAGCTCCTCAATTCAGCACTG_1	TRIB3+PTC	0.238084	0.0725761
AACACACAGCTGTGGTATGATTGCGAG_1	SH2D1A+PTC	0.258899	0.0712315
AACACACAGGCAACTTCAGAATCGCAA_1	APOE+PTC	0.272953	0.0866614
AACACACAGGCATGTTGGAATTCTGGC_1	APOE+PTC	0.11973	0.0667277
AACACACAGGCTGCGATAGACATGGCT_1	TRIB3+PTC	0.222273	0.0842395
AACACACAGGGAAGACTCCGTCAACTG_1	ITGA2+PTC	0.186755	0.0722762
AACACACAGGGCATGCAAAGTTCGTCC_1	APOE+PTC	0.207913	0.0538565
AACACACAGGGTGATCAGCCATCCTAA_1	APOE+PTC	0.122709	0.0579805
AACACACAGGGTGATCAGGGAGAGGAA_1	SLPI+PTC	0.0645814	0.0821833
AACACACAGGTAGTGTTGGAACCTGTA_1	APOE+PTC	0.27429	0.114161
AACACACAGGTAGTGTTGTAAGTCGCT_1	APOE+PTC	0.187519	0.0701255
AACACACAGGTAGTTCCTTGCACGAGA_1	SH2D1A+PTC	0.292698	0.0648138
AACACACAGTCCTGGCTTGACATGGCT_1	APOE+PTC	0.16976	0.083464
AACACACAGTCTGTCTGCACTGAAGCA_1	ITGA2+PTC	0	0.128493
AACACACAGTCTTCTCAGTAGTAGAGC_1	APOE+PTC	0.226703	0.0706133
AACACACAGTGACTTCCGCGGCTTCTA_1	SLPI+PTC	0.118889	0.0816952
AACACACAGTGAGTAGTCACCTGAAGG_1	APOE+PTC	0.107356	0.050337
AACACACAGTGAGTAGTCGTCTCGAAG_1	APOE+PTC	0.13577	0.0553494
AACACACAGTGGACTTGTGTACGGACT_1	SH2D1A+PTC	0.227773	0.0556632
AACACACAGTGGTAACCGACACGGTAG_1	SH2D1A+PTC	0.267988	0.0780793
AACACACAGTGTCGGTGTACTCTGTGA_1	SLPI+PTC	0.162084	0.084905
AACACACAGTTGAGACAGATGAGTCCT_1	SLPI+PTC	0.121945	0.0960813
AACACACAGTTGAGACAGCTGTTCGGT_1	ITGA2+PTC	0.173885	0.117071
AACACCGTTAACGCTAGTACGGTGAAG_1	SH2D1A+PTC	0.119806	0.105367
AACACCGTTACACCAACGGTAACGCTT_1	SH2D1A+PTC	0.27914	0.0862784
AACACCGTTACCAGGTCACTGAAGTGA_1	SLPI+PTC	0.209326	0.0531974
AACACCGTTACCTCGACTCAGTAAGAG_1	APOE+PTC	0.232738	0.0550589
AACACCGTTACCTCGACTTGACAGCTA_1	APOE+PTC	0.0834479	0.0615919
AACACCGTTACGTTACGACACAACATG_1	SH2D1A+PTC	0.255958	0.0854289
AACACCGTTAGACGAAGTACGGTGAAG_1	APOE+PTC	0.10178	0.0780357
AACACCGTTAGACGAAGTTTACAGAGG_1	TRIB3+PTC	0.204056	0.0540916
AACACCGTTAGCATAGCGTCGAACTCC_1	TRIB3+PTC	0.273373	0.0526453
AACACCGTTAGGCTGTTGTGGTTGTAC_1	APOE+PTC	0.167316	0.0500575
AACACCGTTATACCAGTCGGTAAGTTC_1	APOE+PTC	0.222731	0.0667522
AACACCGTTATGCCTAAGTGTCACGCT_1	SH2D1A+PTC	0.0498014	0.486928
AACACCGTTATGCGATACCACAACATG_1	APOE+PTC	0.183013	0.0578237
AACACCGTTATGTGCAGCCTCTCAGGA_1	ITGA2+PTC	0.0529331	0.146043
AACACCGTTATGTGCAGCGGCAACACT_1	ITGA2+PTC	0.120493	0.155087
AACACCGTTCAATGCAACACCAATCCG_1	SH2D1A+PTC	0.189238	0.0501275
AACACCGTTCAATTGCGCTTAGCATCC_1	APOE+PTC	0.145585	0.0549021
AACACCGTTCACGCAATAGATGCACAT_1	SLPI+PTC	0.0598075	0.0565081
AACACCGTTCACTAGGCATGCACGAGA_1	SLPI+PTC	0.149442	0.0745591
AACACCGTTCATACGACCCTGTACACA_1	SLPI+PTC	0.10705	0.0858163
AACACCGTTCATCGGTTCGGAACTAGC_1	SLPI+PTC	0.142033	0.0426381
AACACCGTTCATCGGTTCTCCTAAGCC_1	APOE+PTC	0.123129	0.0423767
AACACCGTTCCAGAAGATCTCAATCGT_1	TRIB3+PTC	0.126222	0.044786
AACACCGTTCCAGAAGATTGCTGCAGT_1	SLPI+PTC	0.23205	0.0759902
AACACCGTTCCAGTCCTACTTCCACGT_1	SLPI+PTC	0.11698	0.0549822
AACACCGTTCCTACAAGGCTGTACACA_1	SH2D1A+PTC	0.0993355	0.0882297
AACACCGTTCCTACAAGGTGCCTTGGA_1	APOE+PTC	0.245417	0.0448075
AACACCGTTCGAGTTGCAAGAGAATGG_1	SLPI+PTC	0.138252	0.0386304
AACACCGTTCGAGTTGCAGGAGAGGAA_1	ITGA2+PTC	0.166819	0.101159
AACACCGTTCGCTGTAAGCCTCGATCA_1	APOE+PTC	0.170104	0.0483272
AACACCGTTCTAATCGCGCACACCTCA_1	SLPI+PTC	0.0401008	0.0642621
AACACCGTTGAGTTGACAAAGATCTGC_1	APOE+PTC	0.0875726	0.0498048
AACACCGTTGAGTTGACAATTGAGAGC_1	SLPI+PTC	0.11591	0.0659592
AACACCGTTGATGTGTGTTAGAGTCGC_1	TRIB3+PTC	0.0978842	0.0609021
AACACCGTTGCATGTTGGACTCTGTGA_1	TRIB3+PTC	0.0807363	0.0872713
AACACCGTTGCCATAACCTCGAACTCC_1	APOE+PTC	0.186068	0.0427494
AACACCGTTGCTGCGATAGTCGCCTAT_1	APOE+PTC	0.0805454	0.0500871
AACACCGTTGCTTACAGGTAAGTCGCT_1	APOE+PTC	0.209174	0.0593371
AACACCGTTGGAAGACTCACCTGAAGG_1	APOE+PTC	0.187863	0.0758312
AACACCGTTGGTGATCAGGCGAGCTTA_1	SH2D1A+PTC	0.157501	0.0711966
AACACCGTTGTAATGGACAAGATCTGC_1	APOE+PTC	0.372518	0.0503886
AACACCGTTGTAGTGTTGTAAGCTTGG_1	SLPI+PTC	0.0848992	0.0762146
AACACCGTTTAGACCACTCCATCCTAA_1	APOE+PTC	0.163688	0.0612863
AACACCGTTTAGCGATGACTTCCACGT_1	APOE+PTC	0.10579	0.0629465
AACACCGTTTAGCGATGAGAAGCCATT_1	APOE+PTC	0.221089	0.0324288
AACACCGTTTAGCGATGAGACGTAGAG_1	TRIB3+PTC	0.284296	0.0845531
AACACCGTTTAGCGATGATGACCAGCA_1	SLPI+PTC	0.0742056	0.0945882
AACACCGTTTAGTCCGGACAAGGTGTT_1	ITGA2+PTC	0.0990299	0.0979324
AACACCGTTTATAGCGGTGTGGCAACT_1	SLPI+PTC	0.247556	0.0782715
AACACCGTTTATCGTGCATTCAACAGC_1	SH2D1A+PTC	0.159258	0.0559389
AACACCGTTTCGATGTGGAGTGACGAC_1	APOE+PTC	0.323671	0.068775
AACACCGTTTCGATGTGGGTAACGCTT_1	SLPI+PTC	0	0.108852
AACACCGTTTCTGTCTGCGTGTCTGAA_1	SH2D1A+PTC	0.186564	0.056392
AACACCGTTTGGACTTGTCTCATGAGG_1	APOE+PTC	0.157119	0.0549805
AACACCGTTTGGTCAGTTAGCGTGTAT_1	APOE+PTC	0.20249	0.0361861
AACACCGTTTTGGTGACCGGAACTAGC_1	TRIB3+PTC	0.152039	0.0833159
AACGGACCTAAGGTGGTAACGCCACTT_1	SH2D1A+PTC	0.375573	0.0521183
AACGGACCTACACCAACGACGTGTGTT_1	SLPI+PTC	0.0082875	0.0848963
AACGGACCTACACCAACGAGACTCTAC_1	APOE+PTC	0.247823	0.0876721
AACGGACCTACACCAACGCCTCTTAAG_1	ITGA2+PTC	0.275474	0.0749424
AACGGACCTACGTTACGACACACCTCA_1	SH2D1A+PTC	0.110067	0.108541
AACGGACCTACTCATCGTTCTGTGGTT_1	SLPI+PTC	0.245799	0.0639484
AACGGACCTAGATACGCACTGATATCC_1	APOE+PTC	0.145814	0.0413878
AACGGACCTATACCAGTCCGGAATGCT_1	SLPI+PTC	0.0737091	0.0828793
AACGGACCTATGTATCGGACATTGCTG_1	APOE+PTC	0.180186	0.0654295
AACGGACCTATGTATCGGAGTGCTACA_1	SH2D1A+PTC	0.111251	0.103496
AACGGACCTATGTATCGGGATCTCTTG_1	APOE+PTC	0.240032	0.0460446
AACGGACCTATGTGCAGCTTAAGAGGC_1	TRIB3+PTC	0.164184	0.13464
AACGGACCTCAATGCAACCCAAGGATG_1	TRIB3+PTC	0.108998	0.0566709
AACGGACCTCACGCAATACCGAGATGT_1	SH2D1A+PTC	0.0813092	0.0684424
AACGGACCTCACGCAATAGCACTATTC_1	APOE+PTC	0.116751	0.0891102
AACGGACCTCAGCCGAATGCCACATTG_1	TRIB3+PTC	0.202987	0.0318437
AACGGACCTCATCGGTTCAAGGAGTCT_1	SLPI+PTC	0.0187137	0.0823663
AACGGACCTCATCGGTTCTGCTGCAGT_1	APOE+PTC	0.298159	0.0634672
AACGGACCTCCAGAAGATTATGCTCTC_1	SH2D1A+PTC	0	0.079736
AACGGACCTCCAGAAGATTCGTCATGC_1	ITGA2+PTC	0.132256	0.108218
AACGGACCTCCTACAAGGCCAATTGGC_1	APOE+PTC	0.171746	0.0811725
AACGGACCTCCTACAAGGCCTCTTAAG_1	SH2D1A+PTC	0.231936	0.0525461
AACGGACCTCCTACAAGGGTCCTGGTA_1	APOE+PTC	0.189658	0.0533978
AACGGACCTCGAGTTGCATCAGCACTG_1	SH2D1A+PTC	0.102162	0.0816952
AACGGACCTCGAGTTGCATGGTTGTAC_1	APOE+PTC	0.288764	0.0438317
AACGGACCTCGCTGTAAGGTCTGATGC_1	SLPI+PTC	0.118737	0.0607074
AACGGACCTCGGCTAGATACACGGTAG_1	TRIB3+PTC	0.253055	0.0602631
AACGGACCTCGGCTAGATCAGACACTC_1	ITGA2+PTC	0.0921555	0.0836731
AACGGACCTCTAACCAGAGGTGTCGTA_1	SLPI+PTC	0.0728689	0.0913052
AACGGACCTCTAATCGCGACGTGTGTT_1	SH2D1A+PTC	0.219791	0.0985815
AACGGACCTGAGTTGACAGCGAGCTTA_1	SH2D1A+PTC	0.103957	0.0693312
AACGGACCTGAGTTGACAGTCGCCTAT_1	APOE+PTC	0.167507	0.0469992
AACGGACCTGATCAGGACACGCCACTT_1	SLPI+PTC	0.0321189	0.0823749
AACGGACCTGATCAGGACCGGAATGCT_1	SH2D1A+PTC	0.227773	0.0817475
AACGGACCTGATGTGTGTCATTCCGCT_1	APOE+PTC	0.265506	0.0761885
AACGGACCTGGTGATCAGGATGCACAT_1	APOE+PTC	0.221127	0.0478916
AACGGACCTGTAATGGACTTACAGAGG_1	SLPI+PTC	0.0795906	0.0577252
AACGGACCTGTAGTGTTGACTCTGTGA_1	APOE+PTC	0.133288	0.0572873
AACGGACCTGTAGTTCCTTATGCTCTC_1	APOE+PTC	0.1858	0.0804257
AACGGACCTGTTCTACCGGTTACCACG_1	APOE+PTC	0.116254	0.0493329
AACGGACCTTAGCGATGATGTACGCCT_1	ITGA2+PTC	0.145471	0.0970505
AACGGACCTTAGTCCGGAACTATCGCC_1	SLPI+PTC	0.0946761	0.103374
AACGGACCTTAGTCCGGAGCGAGCTTA_1	SH2D1A+PTC	0.26753	0.0608183
AACGGACCTTATAGCGGTGTCAATGCA_1	APOE+PTC	0.15288	0.0849976
AACGGACCTTATCGTGCACTCATGAGG_1	SLPI+PTC	0.0839444	0.0772999
AACGGACCTTCAGGTAGAGACTATTCC_1	SLPI+PTC	0.303315	0.0700296
AACGGACCTTGAGGCCTTAATTCTGGC_1	APOE+PTC	0.143523	0.0638962
AACGGACCTTGAGGCCTTTATGACACC_1	SLPI+PTC	0.154789	0.0777139
AACGGACCTTTCGAGGATCTACTATGG_1	ITGA2+PTC	0.0727162	0.107476
AACGGACCTTTGGTGACCTGCTGCAGT_1	TRIB3+PTC	0.204209	0.0490555
AACTGGCGAAACGCTAGTTCAGCACTG_1	ITGA2+PTC	0	0.117456
AACTGGCGAACCGTACTCCAAGGTGTT_1	APOE+PTC	0.163077	0.0483933
AACTGGCGAAGATACGCACCATATCTC_1	APOE+PTC	0.390582	0.0472693
AACTGGCGAAGCATAGCGCGCTTACCT_1	APOE+PTC	0.135082	0.0275915
AACTGGCGAAGGCTGTTGACACGGTAG_1	SH2D1A+PTC	0.153987	0.0994092
AACTGGCGAATAGCGTGTAACAAGTGG_1	APOE+PTC	0.342003	0.03242
AACTGGCGAATAGCGTGTGATCTCTTG_1	SLPI+PTC	0.0353269	0.0812162
AACTGGCGAATCCTTCCACTTAGCGAC_1	SLPI+PTC	0.129545	0.0445287
AACTGGCGAATGCGATACGTAGCACGA_1	APOE+PTC	0.208906	0.0613086
AACTGGCGAATGCGATACGTCCTGGTA_1	APOE+PTC	0.0793614	0.0352927
AACTGGCGACAATGCAACACGCCACTT_1	SLPI+PTC	0.181867	0.0840842
AACTGGCGACAATTGCGCTATGACACC_1	SH2D1A+PTC	0.162657	0.0483062
AACTGGCGACACGCAATAATCGCTCTG_1	APOE+PTC	0.184731	0.0499616
AACTGGCGACCAGAAGATCGACCTTAT_1	APOE+PTC	0.158188	0.0468095
AACTGGCGACCAGTCCTAAGCGTGTAT_1	APOE+PTC	0.183585	0.0815123
AACTGGCGACCAGTCCTACTATGACCA_1	APOE+PTC	0.218569	0.0781032
AACTGGCGACCTACAAGGGAATCGCAA_1	APOE+PTC	0.165941	0.091732
AACTGGCGACCTACAAGGGATTGCGAG_1	TRIB3+PTC	0.169722	0.0840477
AACTGGCGACGCTGTAAGCGCTTACCT_1	TRIB3+PTC	0.054117	0.0485973
AACTGGCGACGTACTGAAAGTGCTACA_1	SLPI+PTC	0.0545371	0.0806178
AACTGGCGACGTCATACCCAAGAGTAG_1	ITGA2+PTC	0.0997556	0.103136
AACTGGCGACTAACCAGAAGCGTGTAT_1	APOE+PTC	0.131416	0.0457706
AACTGGCGACTAACCAGAGTCTCGAAG_1	APOE+PTC	0.134777	0.0324288
AACTGGCGACTAATCGCGCAGGAACCA_1	APOE+PTC	0.213909	0.0594702
AACTGGCGACTAATCGCGTCGTCATGC_1	ITGA2+PTC	0.0269248	0.129304
AACTGGCGAGAGTTGACAACGTGTGTT_1	APOE+PTC	0.127559	0.0850847
AACTGGCGAGAGTTGACAATTAGCCTG_1	SLPI+PTC	0.118469	0.113699
AACTGGCGAGCAACTTCAAGTTCGTCC_1	SLPI+PTC	0.102238	0.0789676
AACTGGCGAGCCATAACCACTGGTTCC_1	SH2D1A+PTC	0.246525	0.0664379
AACTGGCGAGCTGCGATAGCGTCTAGT_1	TRIB3+PTC	0.230408	0.0619761
AACTGGCGAGCTGCGATAGTCTGATGC_1	SLPI+PTC	0.0628628	0.0650356
AACTGGCGAGGCATGCAATCCAGTTAG_1	APOE+PTC	0.115452	0.0521835
AACTGGCGAGGTAGTCCAAGCACATGC_1	SH2D1A+PTC	0.0899022	0.105175
AACTGGCGAGGTAGTCCAATTCTCAGG_1	SH2D1A+PTC	0.230293	0.11139
AACTGGCGAGGTCCGTAAGAGAGGAGT_1	APOE+PTC	0.250687	0.100864
AACTGGCGAGTAGTGTTGGTAGGTAAG_1	APOE+PTC	0.155515	0.0502875
AACTGGCGAGTAGTTCCTCTATGACCA_1	SH2D1A+PTC	0.225252	0.0745862
AACTGGCGAGTTCTACCGCCGATCGAA_1	TRIB3+PTC	0.200619	0.0504505
AACTGGCGAGTTCTACCGCGGCTTCTA_1	SLPI+PTC	0.0915826	0.0559427
AACTGGCGATACTCACCAACGTCCATA_1	TRIB3+PTC	0.202108	0.0632602
AACTGGCGATAGACCACTCTTCATGGA_1	SH2D1A+PTC	0	0.0912179
AACTGGCGATAGACCACTCTTCCACGT_1	TRIB3+PTC	0.0989918	0.115084
AACTGGCGATATAGCGGTGACATGGCT_1	SH2D1A+PTC	0.249962	0.0680707
AACTGGCGATATCGTGCATGTCACGCT_1	TRIB3+PTC	0.223686	0.0467813
AACTGGCGATCGATGTGGTGTGCAAGT_1	SLPI+PTC	0.0365872	0.0721368
AACTGGCGATCTTCTCAGTGCCAACAT_1	SLPI+PTC	0.0107699	0.110423
AACTGGCGATGACTTCCGAGTTCGTCC_1	TRIB3+PTC	0.151276	0.0639725
AACTGGCGATGAGTAGTCGCATTAGCA_1	SLPI+PTC	0.105522	0.0401464
AACTGGCGATGAGTAGTCTCAGCACTG_1	TRIB3+PTC	0.15456	0.0572372
AACTGGCGATGATGTGCCAGACTCTAC_1	SH2D1A+PTC	0.128972	0.0982053
AACTGGCGATGGTCAGTTCTCTGCTTA_1	APOE+PTC	0.139895	0.054966
AACTGGCGATGTCGGTGTTGCTATCGC_1	APOE+PTC	0.0621754	0.0713352
AACTGGCGATTCCAATCGATGAGTCCT_1	SLPI+PTC	0.106706	0.0736181
AACTGGCGATTGCCGTCAGCGATTCTG_1	SLPI+PTC	0.0970822	0.0896375
AAGCTTGCGAAGGTGGTACTTGTGCCA_1	APOE+PTC	0.0887947	0.0673027
AAGCTTGCGACCGTACTCCCGAGATGT_1	APOE+PTC	0.0885273	0.0510247
AAGCTTGCGACCGTACTCGTCGCCTAT_1	SLPI+PTC	0.121257	0.0939711
AAGCTTGCGACCTCGACTTATGACACC_1	SH2D1A+PTC	0.207493	0.0393361
AAGCTTGCGACCTGCTACGCGATTCTG_1	SH2D1A+PTC	0.312977	0.0622555
AAGCTTGCGACGTTACGACGGCTTCTA_1	SH2D1A+PTC	0.106134	0.0718331
AAGCTTGCGAGATACGCACGTGTGATG_1	SH2D1A+PTC	0.173503	0.0607051
AAGCTTGCGAGCATAGCGCTTCATGGA_1	APOE+PTC	0.198327	0.0549805
AAGCTTGCGAGCATAGCGTATGACACC_1	APOE+PTC	0.114574	0.0343004
AAGCTTGCGAGCCACATAGACGTAGAG_1	SLPI+PTC	0.0737855	0.0659592
AAGCTTGCGAGCCACATATATGACACC_1	APOE+PTC	0.134853	0.0436924
AAGCTTGCGATACCAGTCGAGAGGAGT_1	APOE+PTC	0.0678277	0.0627701
AAGCTTGCGATGCCTAAGCAGACACTC_1	SLPI+PTC	0.136419	0.0893193
AAGCTTGCGCAATTGCGCCCGTGTCAA_1	SLPI+PTC	0	0.091637
AAGCTTGCGCAGCCGAATTAGAAGGCG_1	ITGA2+PTC	0.0947907	0.121499
AAGCTTGCGCATCGGTTCGATTGCGAG_1	SH2D1A+PTC	0.205775	0.0620905
AAGCTTGCGCCAGAAGATACGCCACTT_1	APOE+PTC	0.13344	0.0471909
AAGCTTGCGCCATAATCGACGGTGAAG_1	SH2D1A+PTC	0.159334	0.05318
AAGCTTGCGCCTACAAGGCCATCCTAA_1	SH2D1A+PTC	0.17018	0.058126
AAGCTTGCGCGATAAGGCCTTCCACGT_1	TRIB3+PTC	0.176367	0.0580557
AAGCTTGCGCGTACTGAAGGTAAGTTC_1	SLPI+PTC	0.117209	0.0784719
AAGCTTGCGCGTACTGAAGGTGGTATC_1	TRIB3+PTC	0.132333	0.0571354
AAGCTTGCGCGTCATACCGACGTAGAG_1	SLPI+PTC	0.139742	0.0552797
AAGCTTGCGGAGTTGACACAGGAACCA_1	SLPI+PTC	0.0795142	0.0914187
AAGCTTGCGGCAACTTCATGCACGAGA_1	SH2D1A+PTC	0.115796	0.0441813
AAGCTTGCGGCAACTTCATTAAGAGGC_1	TRIB3+PTC	0.166667	0.0478966
AAGCTTGCGGGCATGCAACACACCTCA_1	APOE+PTC	0.20081	0.050758
AAGCTTGCGGGTCCGTAACCTCTTAAG_1	SH2D1A+PTC	0.243049	0.0864523
AAGCTTGCGGGTCCGTAATACGCGTAC_1	APOE+PTC	0.219256	0.0453959
AAGCTTGCGGTTCTACCGACTGAAGCA_1	ITGA2+PTC	0.0373511	0.103868
AAGCTTGCGTACTCACCAACTATCGCC_1	SH2D1A+PTC	0.285403	0.093823
AAGCTTGCGTAGACCACTCCGAGATGT_1	SLPI+PTC	0.261496	0.0602298
AAGCTTGCGTAGCGATGAGATCTCTTG_1	SLPI+PTC	0	0.072157
AAGCTTGCGTAGCTACACGATCTCTTG_1	SH2D1A+PTC	0.177666	0.0952095
AAGCTTGCGTAGCTACACTCCAGTTAG_1	SLPI+PTC	0.189314	0.0839345
AAGCTTGCGTCCTGGCTTGAACCTGTA_1	APOE+PTC	0.211427	0.0696797
AAGCTTGCGTCTGTCTGCACCTGAAGG_1	SLPI+PTC	0.0868469	0.0918203
AAGCTTGCGTCTTCTCAGTTAGCCGTA_1	APOE+PTC	0.114536	0.0892141
AAGCTTGCGTGAGTAGTCCGCTTACCT_1	SH2D1A+PTC	0.0996028	0.0903796
AAGCTTGCGTGATGTGCCGCGTCTAGT_1	APOE+PTC	0.282615	0.0533281
AAGCTTGCGTGATGTGCCGTAGCACGA_1	TRIB3+PTC	0.116789	0.0541527
AAGCTTGCGTGGTAACCGACTGGTTCC_1	APOE+PTC	0.243546	0.0375675
AAGCTTGCGTGTCGGTGTGTAAGATCG_1	APOE+PTC	0.122059	0.100622
AAGCTTGCGTTCCAATCGTTCAACAGC_1	APOE+PTC	0.171517	0.0601063
AAGCTTGCGTTCCAATCGTTGTGTACG_1	APOE+PTC	0.195386	0.08816
AATCGCCACAAGGTGGTACTTCAGTCT_1	APOE+PTC	0.241789	0.0699567
AATCGCCACACAACAGGTAGATCTCGT_1	APOE+PTC	0.270891	0.0545565
AATCGCCACACACCAACGATTGAGAGC_1	SLPI+PTC	0.300222	0.0664297
AATCGCCACACCAGGTCAGCACTATTC_1	ITGA2+PTC	0	0.0931783
AATCGCCACACTCATCGTCCATATCTC_1	TRIB3+PTC	0.186641	0.0632929
AATCGCCACAGACGAAGTACGCCACTT_1	SLPI+PTC	0.0581271	0.0743574
AATCGCCACAGACGAAGTCAGGAACCA_1	APOE+PTC	0.209364	0.0964131
AATCGCCACAGATACGCAACTGGTTCC_1	APOE+PTC	0.176024	0.0572111
AATCGCCACAGCATAGCGGCCACATTG_1	APOE+PTC	0.221089	0.0504505
AATCGCCACAGCCACATACAGGAACCA_1	APOE+PTC	0.146273	0.0921696
AATCGCCACAGCCACATATTAGCCGTA_1	SLPI+PTC	0.152421	0.0753004
AATCGCCACAGGCTGTTGGCCGAATGT_1	SLPI+PTC	0.0456004	0.0683989
AATCGCCACATGCCTAAGACTGAAGCA_1	ITGA2+PTC	0.104186	0.0983882
AATCGCCACCAATGCAACGAAGCCATT_1	ITGA2+PTC	0.035747	0.103583
AATCGCCACCATACGACCATTGAGAGC_1	TRIB3+PTC	0.299419	0.0795963
AATCGCCACCGAGTTGCAGTCGCCTAT_1	SH2D1A+PTC	0.120379	0.0419199
AATCGCCACCGATAAGGCACGTACTGT_1	SLPI+PTC	0.106592	0.0642621
AATCGCCACCGATAAGGCCTTCAGTCT_1	SLPI+PTC	0.168653	0.0429939
AATCGCCACCGCTGTAAGACGCCACTT_1	SH2D1A+PTC	0.0616789	0.0999843
AATCGCCACCGCTGTAAGTGCTTATGG_1	TRIB3+PTC	0.0582799	0.0783494
AATCGCCACCGGATCATCACTCTGTGA_1	SLPI+PTC	0.151237	0.0815994
AATCGCCACCGGATCATCCTGTACACA_1	SH2D1A+PTC	0.155286	0.04591
AATCGCCACCGTCATACCAGTGACGAC_1	TRIB3+PTC	0.0639322	0.0607799
AATCGCCACCGTCATACCGATGCACAT_1	SLPI+PTC	0.0168042	0.0959327
AATCGCCACCGTCATACCGTGAACCAA_1	APOE+PTC	0.0603422	0.0712755
AATCGCCACCTCCTCAATCCAATTGGC_1	TRIB3+PTC	0.213298	0.063539
AATCGCCACCTCCTCAATGTAAGATCG_1	SH2D1A+PTC	0.232738	0.0707253
AATCGCCACCTGTGGTATGACTATTCC_1	APOE+PTC	0.0646578	0.0464889
AATCGCCACGATAACCGCTCGCATACT_1	SH2D1A+PTC	0.260159	0.0373062
AATCGCCACGCATGTTGGGTGGAATAG_1	SLPI+PTC	0.0755805	0.0916275
AATCGCCACGGAAGACTCGGAGAGGAA_1	APOE+PTC	0.10938	0.053302
AATCGCCACGGTCCGTAAGAGTGATCT_1	ITGA2+PTC	0.0314314	0.106247
AATCGCCACGGTGATCAGCTTCAGTCT_1	APOE+PTC	0.0871143	0.0430113
AATCGCCACGTAGTTCCTATGAGTCCT_1	SLPI+PTC	0.108654	0.0621158
AATCGCCACTAGCGATGACCGTGTCAA_1	APOE+PTC	0.301864	0.0623454
AATCGCCACTATAGCGGTAGAATCCGG_1	SH2D1A+PTC	0.172968	0.0809372
AATCGCCACTCCTGGCTTGACTAACGG_1	SLPI+PTC	0.145852	0.0632073
AATCGCCACTCGATGTGGGACTAACGG_1	TRIB3+PTC	0.191797	0.0526072
AATCGCCACTCTGTCTGCAGATCTCGT_1	ITGA2+PTC	0.136114	0.141834
AATCGCCACTCTTCTCAGCTTGTGCCA_1	APOE+PTC	0.102314	0.0612165
AATCGCCACTGGTAACCGCAAGGTGTT_1	TRIB3+PTC	0.0782921	0.0500436
AATCGCCACTGGTAACCGTTAGCATCC_1	APOE+PTC	0.166056	0.049343
AATCGCCACTGGTCAGTTTTCAACAGC_1	APOE+PTC	0.0620226	0.0671277
AATCGCCACTTCCAATCGCTTGTGCCA_1	APOE+PTC	0.114115	0.0541614
AATCGCCACTTGAGACAGCGTGGCTAT_1	APOE+PTC	0.25886	0.0430986
ACACACCAAAACGCTAGTGAATCGCAA_1	APOE+PTC	0.271616	0.046337
ACACACCAAAATCCGGTGCCGTTGATT_1	SLPI+PTC	0.0300183	0.114138
ACACACCAAACAACAGGTGCTAAGCAT_1	SLPI+PTC	0.184464	0.0842656
ACACACCAAACACCAACGGTCCTGGTA_1	SH2D1A+PTC	0.340972	0.105053
ACACACCAAACCGTACTCCTAGGTTGC_1	APOE+PTC	0.271654	0.0490032
ACACACCAAACCTCGACTCAGGAACCA_1	APOE+PTC	0.131569	0.0628855
ACACACCAAACCTGCTACGGAACTAGC_1	SH2D1A+PTC	0.124924	0.0599679
ACACACCAAACGTTACGAATTCGAGCT_1	SLPI+PTC	0.0381149	0.0978321
ACACACCAAAGATACGCACGACCTTAT_1	SH2D1A+PTC	0.154675	0.0704726
ACACACCAAAGCATAGCGGCACTATTC_1	TRIB3+PTC	0.179346	0.0472636
ACACACCAAATAGCGTGTGAGTTCGTC_1	TRIB3+PTC	0.26203	0.0856297
ACACACCAAATCCTTCCACAAGAGTAG_1	TRIB3+PTC	0.210128	0.0774832
ACACACCAAATGCGATACTGCCAACAT_1	APOE+PTC	0.1043	0.0596334
ACACACCAAATGTATCGGTGCCTTGGA_1	APOE+PTC	0.0628628	0.0433169
ACACACCAACAATTGCGCCGGAATGCT_1	SLPI+PTC	0.151963	0.0826363
ACACACCAACACGCAATACTTCAGTCT_1	SH2D1A+PTC	0.294302	0.0718776
ACACACCAACATACGACCGTCAATGCA_1	TRIB3+PTC	0.12141	0.0551983
ACACACCAACATCGGTTCTCGTCATGC_1	APOE+PTC	0.216774	0.0845966
ACACACCAACCTACAAGGCGTCAACTG_1	SLPI+PTC	0.125535	0.0849976
ACACACCAACGAGTTGCAACGTGTGTT_1	APOE+PTC	0.0624045	0.0462363
ACACACCAACGGCTAGATACCTCTTGA_1	APOE+PTC	0.247976	0.0423506
ACACACCAACGTCATACCTCCTAAGCC_1	TRIB3+PTC	0.202032	0.0864088
ACACACCAACTAACCAGACGAAGGCAT_1	APOE+PTC	0.0587382	0.050826
ACACACCAACTAACCAGATCGAACTCC_1	ITGA2+PTC	0.0912389	0.126528
ACACACCAACTCCTCAATGATGCACAT_1	APOE+PTC	0.124236	0.0681143
ACACACCAAGATAACCGCAGAATGACC_1	ITGA2+PTC	0.0153911	0.123559
ACACACCAAGCATGTTGGATGAGTCCT_1	APOE+PTC	0.208448	0.0469841
ACACACCAAGCTGCGATACTTCATGGA_1	APOE+PTC	0.211236	0.0714398
ACACACCAAGGTAGTCCATTAAGAGGC_1	SH2D1A+PTC	0.0208906	0.0846954
ACACACCAAGGTAGTCCATTGTGTACG_1	APOE+PTC	0.211007	0.0945199
ACACACCAAGTAATGGACCTTGGAAGA_1	SH2D1A+PTC	0.156813	0.0359595
ACACACCAAGTAGTTCCTCCTCTTAAG_1	SH2D1A+PTC	0.260923	0.0874891
ACACACCAAGTAGTTCCTCGAAGGCAT_1	SLPI+PTC	0.107585	0.0734438
ACACACCAAGTATCCTTCTGCCAACAT_1	APOE+PTC	0.171441	0.0561871
ACACACCAAGTTCTACCGCACCTAACG_1	SLPI+PTC	0.123129	0.0891538
ACACACCAAGTTCTACCGCTCTGCTTA_1	TRIB3+PTC	0.225787	0.0505803
ACACACCAAGTTCTACCGGCCACATTG_1	ITGA2+PTC	0.10113	0.103572
ACACACCAATAGTCCGGAAATTCTGGC_1	TRIB3+PTC	0.143446	0.0659839
ACACACCAATAGTCCGGACCAATTGGC_1	SLPI+PTC	0.0511763	0.100421
ACACACCAATCAGGTAGATTGTGTACG_1	APOE+PTC	0.105102	0.0610211
ACACACCAATCTTCTCAGGTGAACCAA_1	SH2D1A+PTC	0.0591583	0.103014
ACACACCAATGACTTCCGACTGAAGCA_1	SH2D1A+PTC	0.33066	0.0851891
ACACACCAATGAGGCCTTGGTTGGAAT_1	ITGA2+PTC	0.0748549	0.126804
ACACACCAATGAGGCCTTTGACCAGCA_1	SH2D1A+PTC	0.18561	0.0802837
ACACACCAATGATCCTCTGCCGAATGT_1	SLPI+PTC	0.305225	0.0640443
ACACACCAATGATGTGCCCCTCGATCA_1	SLPI+PTC	0.0194394	0.054205
ACACACCAATGGTAACCGCAGACACTC_1	TRIB3+PTC	0.296632	0.082523
ACACACCAATGGTAACCGCCATATCTC_1	APOE+PTC	0.0926138	0.048341
ACACACCAATGGTAACCGTGTCACGCT_1	SH2D1A+PTC	0.22972	0.0930301
ACACACCAATGGTCAGTTGAACACAGA_1	SH2D1A+PTC	0.190345	0.0832462
ACACACCAATTACACGACCTTAGCGAC_1	SLPI+PTC	0.150932	0.0294041
ACACAGGCTAACGTCCAACTCTCAGGA_1	APOE+PTC	0.113963	0.0714311
ACACAGGCTAATCCGGTGTACTCCATC_1	ITGA2+PTC	0.0737473	0.10496
ACACAGGCTACACCAACGGTAACGCTT_1	TRIB3+PTC	0.172243	0.0558692
ACACAGGCTACCAGGTCAGTGTCTGAA_1	APOE+PTC	0.145432	0.0536812
ACACAGGCTACCGTACTCGCCGAATGT_1	SLPI+PTC	0.00171861	0.0964306
ACACAGGCTACCGTACTCTGACAGCTA_1	APOE+PTC	0.189811	0.0718232
ACACAGGCTACCTCGACTGGAGAGGAA_1	SH2D1A+PTC	0.059502	0.0919507
ACACAGGCTACCTGCTACACTGAAGCA_1	APOE+PTC	0.145203	0.0592612
ACACAGGCTACGTTACGAGTAACGCTT_1	SLPI+PTC	0.0584326	0.076415
ACACAGGCTACGTTACGATCTCACCTC_1	APOE+PTC	0.184005	0.0425206
ACACAGGCTACTCATCGTACCTCTTGA_1	APOE+PTC	0.296479	0.0510247
ACACAGGCTACTCATCGTCCAATTGGC_1	APOE+PTC	0.134242	0.0580328
ACACAGGCTAGACGAAGTACTCTGTGA_1	TRIB3+PTC	0.154216	0.0548774
ACACAGGCTAGACGAAGTCTTCAGTCT_1	ITGA2+PTC	0.0485411	0.0853199
ACACAGGCTAGACGAAGTGGAACTAGC_1	APOE+PTC	0.196532	0.0474993
ACACAGGCTAGACGAAGTGTCTCGAAG_1	SH2D1A+PTC	0.264627	0.0761195
ACACAGGCTAGCATAGCGTGGCAATTC_1	SH2D1A+PTC	0.189352	0.0726259
ACACAGGCTAGGCTGTTGGAACCTGTA_1	APOE+PTC	0.188016	0.0501917
ACACAGGCTATAGCGTGTAGGTTGGCT_1	ITGA2+PTC	0.236175	0.0537258
ACACAGGCTATAGCGTGTCCGTGTCAA_1	APOE+PTC	0.134739	0.0322454
ACACAGGCTATGCCTAAGCCGATCGAA_1	SLPI+PTC	0.101283	0.0694328
ACACAGGCTATGCCTAAGGCCGAATGT_1	ITGA2+PTC	0.097044	0.105939
ACACAGGCTATGTATCGGTGACAGCTA_1	SLPI+PTC	0.200733	0.063443
ACACAGGCTATGTGCAGCAATTCTGGC_1	APOE+PTC	0.172204	0.0629531
ACACAGGCTATGTGCAGCCACCTAACG_1	SH2D1A+PTC	0.221166	0.0343788
ACACAGGCTCAATGCAACAGCACATGC_1	APOE+PTC	0.213986	0.061437
ACACAGGCTCATCGGTTCATCGCTCTG_1	APOE+PTC	0.134013	0.0822356
ACACAGGCTCATCGGTTCGTCAATGCA_1	TRIB3+PTC	0.15815	0.0644384
ACACAGGCTCATCGGTTCTCTGTGGTT_1	SH2D1A+PTC	0.251146	0.0717379
ACACAGGCTCCATAATCGATTAGCCTG_1	TRIB3+PTC	0.112244	0.0346727
ACACAGGCTCCATAATCGTGTACGCCT_1	APOE+PTC	0.134892	0.0606029
ACACAGGCTCCTACAAGGCACCAAGTC_1	ITGA2+PTC	0.134777	0.10257
ACACAGGCTCGTACTGAACGGCTTCTA_1	TRIB3+PTC	0.132333	0.0457048
ACACAGGCTCTAACCAGAAGCGTGTAT_1	SLPI+PTC	0.148068	0.0749162
ACACAGGCTCTAACCAGACCGTGTCAA_1	SH2D1A+PTC	0.19615	0.0485973
ACACAGGCTCTAATCGCGGCGTCTAGT_1	APOE+PTC	0.195348	0.057455
ACACAGGCTCTGTGGTATCGACTGAGA_1	APOE+PTC	0.248587	0.0772173
ACACAGGCTGAAGAAGCCCAGACACTC_1	SH2D1A+PTC	0.167125	0.103896
ACACAGGCTGCTTACAGGTCGTCATGC_1	APOE+PTC	0.161549	0.0699916
ACACAGGCTGTAGTGTTGGCGATTCTG_1	ITGA2+PTC	0.0111518	0.0874459
ACACAGGCTGTAGTTCCTCAGGAACCA_1	TRIB3+PTC	0.250917	0.0497346
ACACAGGCTGTATCCTTCAACAGGAAC_1	APOE+PTC	0.0699282	0.065102
ACACAGGCTTAATGGCCGTGGCAATTC_1	TRIB3+PTC	0.316071	0.0516992
ACACAGGCTTACTCACCAGCGATTCTG_1	ITGA2+PTC	0.0489612	0.0843963
ACACAGGCTTAGCGATGAATTCGAGCT_1	SH2D1A+PTC	0.0627482	0.0818
ACACAGGCTTAGCGATGACTATGACCA_1	SLPI+PTC	0.127673	0.0897637
ACACAGGCTTAGCGATGATTAGCATCC_1	SH2D1A+PTC	0.165063	0.0604437
ACACAGGCTTAGCTACACCCGTTGATT_1	APOE+PTC	0.286664	0.0601586
ACACAGGCTTCGATGTGGCCGTGTCAA_1	ITGA2+PTC	0.0515964	0.0922831
ACACAGGCTTGAGGCCTTGAATCGCAA_1	APOE+PTC	0.114039	0.0556166
ACACAGGCTTGAGGCCTTGCGTCTAGT_1	ITGA2+PTC	0.0397189	0.136333
ACACAGGCTTGATCCTCTGAATCGCAA_1	SH2D1A+PTC	0.242744	0.100863
ACACAGGCTTGGTAACCGCTAGGTTGC_1	TRIB3+PTC	0.0993355	0.0553929
ACACAGGCTTTACACGACAACAGGAAC_1	TRIB3+PTC	0.274404	0.0914184
ACACAGGCTTTCCAATCGAGTGACGAC_1	APOE+PTC	0.154636	0.0419934
ACACAGGCTTTCGAGGATAGCGTGTAT_1	SH2D1A+PTC	0.101627	0.0790287
ACACAGGCTTTGAGACAGCCAATTGGC_1	APOE+PTC	0.198251	0.0512459
ACACAGGCTTTGAGACAGCCTCGATCA_1	TRIB3+PTC	0.114879	0.0555207
ACACAGGCTTTGCCGTCACAGTAAGAG_1	APOE+PTC	0.0965857	0.0724429
ACACAGGCTTTGGTGACCCTGCGTAGT_1	APOE+PTC	0.316147	0.0515856
ACATCGGACAAGGTGGTATTCGGTCAA_1	SH2D1A+PTC	0.173808	0.058859
ACATCGGACACACCAACGTGCACGAGA_1	TRIB3+PTC	0.148564	0.06793
ACATCGGACACCTCGACTGAGACCTAG_1	APOE+PTC	0.161205	0.0581347
ACATCGGACACGTTACGAACATTGCTG_1	APOE+PTC	0.209632	0.0388831
ACATCGGACACTCATCGTCCGTGTCAA_1	APOE+PTC	0.215361	0.051077
ACATCGGACAGACGAAGTTGACCAGCA_1	SLPI+PTC	0.00683624	0.104053
ACATCGGACAGTGGTGGTAGAGAATGG_1	ITGA2+PTC	0.0478918	0.115084
ACATCGGACATAGCGTGTCGAAGGCAT_1	SLPI+PTC	0.218569	0.0975257
ACATCGGACATCCTTCCAGAGAGGAGT_1	TRIB3+PTC	0.197143	0.0617681
ACATCGGACATGCCTAAGGAACCTGTA_1	SLPI+PTC	0	0.0961927
ACATCGGACATGCGATACACACGGTAG_1	SLPI+PTC	0.0955927	0.088491
ACATCGGACATGCGATACTATGCTCTC_1	ITGA2+PTC	0.0288726	0.103032
ACATCGGACCACGCAATACCATCCTAA_1	SLPI+PTC	0.202337	0.0997229
ACATCGGACCACTAGGCATTAGCATCC_1	APOE+PTC	0.0596548	0.0479053
ACATCGGACCAGCCGAATAACCGTGAT_1	SLPI+PTC	0.0912771	0.0811854
ACATCGGACCCAGTCCTAAAGATCTGC_1	APOE+PTC	0.177284	0.0462324
ACATCGGACCCAGTCCTACTTCATGGA_1	SLPI+PTC	0.0558356	0.0932131
ACATCGGACCCTACAAGGGCCGAATGT_1	ITGA2+PTC	0.105102	0.0903119
ACATCGGACCGAGTTGCACCATCCTAA_1	APOE+PTC	0.287924	0.0461459
ACATCGGACCTAACCAGAGTAGCACGA_1	ITGA2+PTC	0.09544	0.0938502
ACATCGGACCTGTGGTATTTACAGAGG_1	SH2D1A+PTC	0.0678659	0.0882666
ACATCGGACGATCAGGACCTCATGAGG_1	ITGA2+PTC	0.00958601	0.0932567
ACATCGGACGCATGTTGGAGCACATGC_1	SLPI+PTC	0.106936	0.0796302
ACATCGGACGCATGTTGGGTCAATGCA_1	APOE+PTC	0.165826	0.0348057
ACATCGGACGCTTACAGGTGCACGAGA_1	SH2D1A+PTC	0.263138	0.086888
ACATCGGACGGTAGTCCACCAATACAG_1	SH2D1A+PTC	0.174992	0.104156
ACATCGGACGGTCCGTAAACGTGTGTT_1	APOE+PTC	0.0875726	0.0463555
ACATCGGACGGTCCGTAATTGTCGCTC_1	APOE+PTC	0.35663	0.0612802
ACATCGGACGGTGATCAGAGAATGACC_1	ITGA2+PTC	0.0989918	0.104295
ACATCGGACGGTGATCAGTCCAGACGA_1	APOE+PTC	0.260694	0.0686879
ACATCGGACGTAGTGTTGCTGGTTGAG_1	SH2D1A+PTC	0.207493	0.0877864
ACATCGGACTAATGGCCGACTGAAGCA_1	APOE+PTC	0.113428	0.0730866
ACATCGGACTATCGTGCATAAGTCGCT_1	APOE+PTC	0.122594	0.0554888
ACATCGGACTCCTGGCTTGTCTCGAAG_1	APOE+PTC	0.18244	0.0662206
ACATCGGACTCGATGTGGGTAGCACGA_1	SLPI+PTC	0.128055	0.0527993
ACATCGGACTCTGTCTGCAAGGAGTCT_1	SLPI+PTC	0.154178	0.0472898
ACATCGGACTGACTTCCGGAACCTGTA_1	ITGA2+PTC	0.170257	0.0625871
ACATCGGACTGATGTGCCTCTCACCTC_1	APOE+PTC	0.182401	0.0598631
ACGAAGCTCAACGTCCAATGCTTATGG_1	SH2D1A+PTC	0.214749	0.0632253
ACGAAGCTCACACCAACGATTAGCCTG_1	ITGA2+PTC	0.0667201	0.0981807
ACGAAGCTCACCTGCTACTATGCTCTC_1	SLPI+PTC	0.0841353	0.0994947
ACGAAGCTCACTCATCGTTGGTTGTAC_1	SLPI+PTC	0.136648	0.0394884
ACGAAGCTCAGCATAGCGATGAGTCCT_1	SH2D1A+PTC	0.0488848	0.0881512
ACGAAGCTCAGGCTGTTGAGCGTGTAT_1	SLPI+PTC	0.115414	0.0544084
ACGAAGCTCAGGCTGTTGTTAAGAGGC_1	ITGA2+PTC	0.0596548	0.10222
ACGAAGCTCATCCTTCCAGGTTGGAAT_1	ITGA2+PTC	0.0925374	0.113518
ACGAAGCTCATGCCTAAGCGTCAACTG_1	TRIB3+PTC	0.143141	0.0620984
ACGAAGCTCCAATGCAACCAAGGTGTT_1	ITGA2+PTC	0	0.117486
ACGAAGCTCCAATGCAACTGTGCAAGT_1	TRIB3+PTC	0.198022	0.0442861
ACGAAGCTCCAATGCAACTTCGGTCAA_1	SH2D1A+PTC	0.209059	0.0997909
ACGAAGCTCCACTAGGCACCAAGGATG_1	APOE+PTC	0.223228	0.049831
ACGAAGCTCCAGCCGAATACACGGTAG_1	APOE+PTC	0.194737	0.0555904
ACGAAGCTCCCAGAAGATGTCGCCTAT_1	SH2D1A+PTC	0.130423	0.14565
ACGAAGCTCCCTACAAGGCACAACATG_1	ITGA2+PTC	0	0.154774
ACGAAGCTCCCTACAAGGCACCTAACG_1	APOE+PTC	0.10705	0.0722414
ACGAAGCTCCCTACAAGGGTCCTGGTA_1	APOE+PTC	0.198365	0.0575945
ACGAAGCTCCGAGTTGCATAAGAGCGT_1	SH2D1A+PTC	0	0.0517253
ACGAAGCTCCGATAAGGCCGTGTGATG_1	TRIB3+PTC	0.103231	0.0641468
ACGAAGCTCCGGATCATCAAGGCAGAC_1	APOE+PTC	0.112053	0.0383469
ACGAAGCTCCGGATCATCGCTAAGCAT_1	TRIB3+PTC	0.356668	0.0493117
ACGAAGCTCCTAATCGCGGTAGGTAAG_1	SLPI+PTC	0.152421	0.0852764
ACGAAGCTCCTGTGGTATAGGCAGAAC_1	SLPI+PTC	0.160632	0.0920474
ACGAAGCTCGAAGAAGCCTTGTGTACG_1	SLPI+PTC	0.0995646	0.0808449
ACGAAGCTCGATAACCGCTAGAAGGCG_1	SH2D1A+PTC	0.16342	0.0772957
ACGAAGCTCGATGTGTGTCGACCTTAT_1	TRIB3+PTC	0.117629	0.0795435
ACGAAGCTCGCATGTTGGCTGAAGTGA_1	APOE+PTC	0.224106	0.0553029
ACGAAGCTCGCTGCGATACCGTTGATT_1	APOE+PTC	0.0909334	0.0712493
ACGAAGCTCGCTTACAGGTCCAGTTAG_1	APOE+PTC	0.213718	0.0740373
ACGAAGCTCGCTTACAGGTGTCACGCT_1	ITGA2+PTC	0.095249	0.0763025
ACGAAGCTCGGAAGACTCAGTGCTACA_1	SH2D1A+PTC	0.155209	0.0977624
ACGAAGCTCGGCATGCAAACATTGCTG_1	APOE+PTC	0.174572	0.0512189
ACGAAGCTCGGCATGCAACTTGTGCCA_1	SLPI+PTC	0.053315	0.108367
ACGAAGCTCGGTAGTCCACCATCCTAA_1	SLPI+PTC	0.169989	0.0928332
ACGAAGCTCGTAGTTCCTACCTGAAGG_1	TRIB3+PTC	0.125344	0.0633452
ACGAAGCTCGTATCCTTCTCAGCACTG_1	SH2D1A+PTC	0.162198	0.0573397
ACGAAGCTCGTTCTACCGTACGAAGGA_1	TRIB3+PTC	0.139016	0.105843
ACGAAGCTCTAATGGCCGCACCTAACG_1	TRIB3+PTC	0.257295	0.0980151
ACGAAGCTCTAATGGCCGGAGAGGAGT_1	TRIB3+PTC	0.0921555	0.0795605
ACGAAGCTCTAATGGCCGTGCCAACAT_1	SH2D1A+PTC	0.189734	0.0486781
ACGAAGCTCTAGCGATGATAAGTCGCT_1	TRIB3+PTC	0.106019	0.0685137
ACGAAGCTCTAGTCCGGACTTCAGTCT_1	APOE+PTC	0.0681332	0.0468095
ACGAAGCTCTCAGGTAGATGGCTCACA_1	TRIB3+PTC	0.0547281	0.0755001
ACGAAGCTCTCCTGGCTTGAACACAGA_1	TRIB3+PTC	0.152918	0.0534382
ACGAAGCTCTCCTGGCTTGGAACTAGC_1	SH2D1A+PTC	0.20566	0.0490242
ACGAAGCTCTCCTGGCTTGTCCTGGTA_1	APOE+PTC	0.155095	0.100115
ACGAAGCTCTCGATGTGGCCGTGTCAA_1	SH2D1A+PTC	0.15246	0.0485414
ACGAAGCTCTCGATGTGGGTCTGATGC_1	ITGA2+PTC	0	0.0916282
ACGAAGCTCTCGATGTGGTGCACGAGA_1	ITGA2+PTC	0.11213	0.054571
ACGAAGCTCTCTGTCTGCACACGGTAG_1	APOE+PTC	0.220134	0.0601387
ACGAAGCTCTCTGTCTGCGGCGGATAA_1	SH2D1A+PTC	0.227276	0.0646193
ACGAAGCTCTGAGGCCTTGTCTGATGC_1	SH2D1A+PTC	0.145471	0.117107
ACGAAGCTCTGAGGCCTTTACTCCATC_1	ITGA2+PTC	0.192904	0.103669
ACGAAGCTCTGAGTAGTCACGTGTGTT_1	ITGA2+PTC	0.114688	0.0497695
ACGAAGCTCTGAGTAGTCACTGGTTCC_1	TRIB3+PTC	0.198098	0.0470977
ACGAAGCTCTTGAGACAGGGTGTCGTA_1	APOE+PTC	0.22678	0.058004
ACGAATGGAACCGTACTCGTACGGACT_1	APOE+PTC	0.20692	0.0468968
ACGAATGGAACCTCGACTACTATCGCC_1	ITGA2+PTC	0.245302	0.0697668
ACGAATGGAACCTCGACTGAACACAGA_1	SLPI+PTC	0.14906	0.0798484
ACGAATGGAACCTCGACTTAGAGTCGC_1	ITGA2+PTC	0.0326153	0.146829
ACGAATGGAAGCCACATAGACGTAGAG_1	ITGA2+PTC	0.0836389	0.106145
ACGAATGGAATAGCGTGTCTTCATGGA_1	APOE+PTC	0.0624427	0.111483
ACGAATGGAATAGCGTGTTGACCAGCA_1	APOE+PTC	0.199855	0.0736539
ACGAATGGAATAGCGTGTTGCCAACAT_1	APOE+PTC	0.158914	0.0551373
ACGAATGGAATCCTTCCAGTGTCTGAA_1	APOE+PTC	0.234303	0.0516379
ACGAATGGAATGCGATACATGAGTCCT_1	TRIB3+PTC	0.129239	0.0947999
ACGAATGGAATGCGATACCAGTAAGAG_1	TRIB3+PTC	0.253208	0.0673896
ACGAATGGAATGTATCGGAGTCTACGC_1	ITGA2+PTC	0	0.132593
ACGAATGGAATGTATCGGCGTGGCTAT_1	TRIB3+PTC	0.238008	0.0748466
ACGAATGGACAATTGCGCGTCTCGAAG_1	APOE+PTC	0.130079	0.0475307
ACGAATGGACACGCAATACACACCTCA_1	TRIB3+PTC	0.199397	0.0588153
ACGAATGGACAGCCGAATCACAACATG_1	APOE+PTC	0.135846	0.0556427
ACGAATGGACAGCCGAATCTTGTGCCA_1	SH2D1A+PTC	0.0376948	0.0923506
ACGAATGGACCAGAAGATGGAGAGGAA_1	APOE+PTC	0.167927	0.0519918
ACGAATGGACGGATCATCGAACCTGTA_1	TRIB3+PTC	0.213642	0.0628747
ACGAATGGACGGATCATCGCGATTCTG_1	SLPI+PTC	0.114841	0.0870883
ACGAATGGACTGTGGTATCATTCCGCT_1	TRIB3+PTC	0.227314	0.0740547
ACGAATGGAGATAACCGCCTACTATGG_1	SLPI+PTC	0.133593	0.109921
ACGAATGGAGATGTGTGTCTCATGAGG_1	APOE+PTC	0.0483119	0.0610472
ACGAATGGAGATGTGTGTTCGAACTCC_1	APOE+PTC	0.209403	0.0357904
ACGAATGGAGCAACTTCAGATTGCGAG_1	APOE+PTC	0.275779	0.0320613
ACGAATGGAGGCATGCAAGGTGGTATC_1	SLPI+PTC	0.10854	0.0636174
ACGAATGGAGGCATGCAATGCACGAGA_1	ITGA2+PTC	0.131263	0.137975
ACGAATGGAGGTCCGTAACGAAGGCAT_1	TRIB3+PTC	0.226703	0.0712315
ACGAATGGAGGTCCGTAAGAGATAGGA_1	TRIB3+PTC	0.0612588	0.0632929
ACGAATGGAGGTGATCAGCTCATGAGG_1	SLPI+PTC	0.104415	0.0693835
ACGAATGGAGTAGTGTTGCCAATACAG_1	SLPI+PTC	0.0295218	0.091942
ACGAATGGAGTTCTACCGTTCAACAGC_1	APOE+PTC	0.147227	0.0512888
ACGAATGGATAATGGCCGCCGATCGAA_1	SLPI+PTC	0.203368	0.0714061
ACGAATGGATACTCACCAAGACTCTAC_1	APOE+PTC	0.256913	0.0516956
ACGAATGGATACTCACCACTCATGAGG_1	APOE+PTC	0.115032	0.0582827
ACGAATGGATAGTCCGGAGTCTCGAAG_1	SH2D1A+PTC	0.203445	0.0828105
ACGAATGGATATAGCGGTCGGAATGCT_1	APOE+PTC	0.182783	0.0333106
ACGAATGGATATAGCGGTGAGAGGAGT_1	SH2D1A+PTC	0.249236	0.062954
ACGAATGGATCAGGTAGAAGATCTCGT_1	TRIB3+PTC	0.104339	0.0508522
ACGAATGGATCTTCTCAGGTACGGACT_1	SLPI+PTC	0.0512909	0.0985799
ACGAATGGATGACTTCCGACGTCCATA_1	SH2D1A+PTC	0.161893	0.152473
ACGAATGGATGAGGCCTTCCATCCTAA_1	TRIB3+PTC	0.264322	0.0750653
ACGAATGGATGTCGGTGTCGTCAACTG_1	SLPI+PTC	0.139398	0.0432786
ACGAATGGATTACACGACAGCGTGTAT_1	APOE+PTC	0.194012	0.05065
ACGAATGGATTCCAATCGAACAAGTGG_1	SLPI+PTC	0.0802398	0.0551044
ACGAATGGATTCGAGGATACTCGGATT_1	TRIB3+PTC	0.336389	0.0636589
ACGAATGGATTCGAGGATGAATCGCAA_1	TRIB3+PTC	0.0857012	0.125995
ACGAATGGATTGAGACAGTTCGGTCAA_1	TRIB3+PTC	0.160136	0.060629
ACGAATGGATTGCCGTCAATCGCTCTG_1	ITGA2+PTC	0.0545371	0.154774
ACGAATGGATTGGTGACCCTGAAGTGA_1	APOE+PTC	0.200428	0.0748815
ACTGCCTAGAAGGTGGTACTTCCACGT_1	TRIB3+PTC	0.260121	0.0530026
ACTGCCTAGAAGGTGGTAGGCGGATAA_1	APOE+PTC	0.0941797	0.0647742
ACTGCCTAGAATCCGGTGGTCGCCTAT_1	APOE+PTC	0.149251	0.0483986
ACTGCCTAGACAACAGGTGTGGCAACT_1	SH2D1A+PTC	0.0182554	0.0940905
ACTGCCTAGACTCATCGTTGCACGAGA_1	TRIB3+PTC	0.0617171	0.0609229
ACTGCCTAGAGACGAAGTTAGAGTCGC_1	TRIB3+PTC	0.153071	0.0543823
ACTGCCTAGAGATACGCATGAAGCTGA_1	SLPI+PTC	0.0938741	0.0841087
ACTGCCTAGAGCATAGCGACCTGAAGG_1	APOE+PTC	0.105217	0.057638
ACTGCCTAGAGCCACATAAGTGACGAC_1	TRIB3+PTC	0.160518	0.0350359
ACTGCCTAGAGCCACATATCCAGACGA_1	TRIB3+PTC	0.16575	0.0634954
ACTGCCTAGAGGCTGTTGCGTCAACTG_1	SH2D1A+PTC	0.178582	0.0831068
ACTGCCTAGAGGCTGTTGGAACCTGTA_1	SLPI+PTC	0.0139398	0.107196
ACTGCCTAGATACCAGTCTAGAAGGCG_1	SH2D1A+PTC	0.243278	0.0828454
ACTGCCTAGATAGCGTGTCTTAGCGAC_1	APOE+PTC	0.24324	0.0394709
ACTGCCTAGATCCTTCCACACCAAGTC_1	SLPI+PTC	0.14211	0.0580415
ACTGCCTAGATGCCTAAGCAGTAAGAG_1	SH2D1A+PTC	0.188283	0.062989
ACTGCCTAGATGCGATACTACTCCATC_1	SLPI+PTC	0.140888	0.086791
ACTGCCTAGATGTATCGGTGCTGCAGT_1	SLPI+PTC	0.185991	0.062954
ACTGCCTAGCCAGAAGATCGGAATGCT_1	APOE+PTC	0.15265	0.0560638
ACTGCCTAGCCATAATCGCCAATACAG_1	SH2D1A+PTC	0.158723	0.0981632
ACTGCCTAGCGATAAGGCAGGTTGGCT_1	ITGA2+PTC	0.0360907	0.100566
ACTGCCTAGCGATAAGGCGACGTAGAG_1	ITGA2+PTC	0.0392224	0.1378
ACTGCCTAGCGGCTAGATGGAGAGGAA_1	TRIB3+PTC	0.291361	0.0516172
ACTGCCTAGCGGCTAGATTGCCTTGGA_1	APOE+PTC	0.249198	0.0703234
ACTGCCTAGCGTACTGAACTTGTGCCA_1	APOE+PTC	0.259013	0.090574
ACTGCCTAGCGTCATACCGCGATTCTG_1	SH2D1A+PTC	0.183203	0.0806845
ACTGCCTAGCTAACCAGAGGAACTAGC_1	APOE+PTC	0.247976	0.0565402
ACTGCCTAGCTCCTCAATAGACTCTAC_1	SH2D1A+PTC	0.159067	0.0780531
ACTGCCTAGGAAGAAGCCGGTTGGAAT_1	APOE+PTC	0.191224	0.0683239
ACTGCCTAGGAGTTGACAGATGCACAT_1	TRIB3+PTC	0.16258	0.0731563
ACTGCCTAGGATCAGGACCTGATATCC_1	APOE+PTC	0.100367	0.0606354
ACTGCCTAGGCATGTTGGATTGAGAGC_1	TRIB3+PTC	0.090246	0.0348841
ACTGCCTAGGCTGCGATATAGAAGGCG_1	ITGA2+PTC	0.0707684	0.0985102
ACTGCCTAGGCTTACAGGCTCAATCGT_1	SH2D1A+PTC	0.198862	0.0763394
ACTGCCTAGGCTTACAGGCTTCATGGA_1	APOE+PTC	0.183165	0.0667086
ACTGCCTAGGGTCCGTAAGTTACCACG_1	APOE+PTC	0.245684	0.0491949
ACTGCCTAGGTAATGGACATTCTCAGG_1	SH2D1A+PTC	0.115529	0.0697058
ACTGCCTAGGTAATGGACCATTCCGCT_1	ITGA2+PTC	0.0974259	0.130045
ACTGCCTAGGTAGTTCCTTAAGTCGCT_1	SLPI+PTC	0.198251	0.0545391
ACTGCCTAGGTAGTTCCTTGTCACGCT_1	APOE+PTC	0.25928	0.0480746
ACTGCCTAGTACTCACCACCGTTGATT_1	SLPI+PTC	0.109533	0.0804345
ACTGCCTAGTAGACCACTCCGATCGAA_1	SH2D1A+PTC	0.256683	0.0577888
ACTGCCTAGTAGACCACTTGCTTATGG_1	ITGA2+PTC	0.0746639	0.107162
ACTGCCTAGTAGCGATGAGTCTGATGC_1	SLPI+PTC	0.0589673	0.0939809
ACTGCCTAGTCAGGTAGAGACTATTCC_1	SH2D1A+PTC	0.13978	0.0521794
ACTGCCTAGTCAGGTAGAGGAACTAGC_1	TRIB3+PTC	0.360831	0.042294
ACTGCCTAGTCGATGTGGCGACTGAGA_1	SH2D1A+PTC	0.113237	0.0934048
ACTGCCTAGTCGATGTGGGTCTCGAAG_1	SLPI+PTC	0.113199	0.083464
ACTGCCTAGTCGATGTGGTAAGCTTGG_1	APOE+PTC	0.0624427	0.0965238
ACTGCCTAGTCTGTCTGCCTCTAACAC_1	APOE+PTC	0.100214	0.0502928
ACTGCCTAGTGACTTCCGTGACAGCTA_1	ITGA2+PTC	0.156508	0.150889
ACTGCCTAGTGAGTAGTCAGTTCGTCC_1	APOE+PTC	0.103727	0.0583525
ACTGCCTAGTGAGTAGTCCCTCGATCA_1	SH2D1A+PTC	0.193553	0.0659227
ACTGCCTAGTGAGTAGTCGTCGCCTAT_1	APOE+PTC	0.0741674	0.0734351
ACTGCCTAGTGATGTGCCGAGAGGAGT_1	ITGA2+PTC	0	0.126786
ACTGCCTAGTGATGTGCCTACGAAGGA_1	SLPI+PTC	0.0258173	0.0752392
ACTGCCTAGTGATGTGCCTGAAGCTGA_1	SLPI+PTC	0.274481	0.0663419
ACTGCCTAGTGGTAACCGGTCCTGGTA_1	TRIB3+PTC	0.210663	0.102895
ACTGCCTAGTGGTCAGTTACATTGCTG_1	TRIB3+PTC	0.114994	0.101246
ACTGCCTAGTGTCGGTGTGGCGGATAA_1	APOE+PTC	0.19657	0.0403335
ACTGCCTAGTTACACGACTTAAGAGGC_1	SLPI+PTC	0.0588145	0.0951298
ACTGCCTAGTTCGAGGATACTGAAGCA_1	SLPI+PTC	0.11148	0.0349451
AGACGTTCAAACGCTAGTCCGAGATGT_1	SH2D1A+PTC	0.154904	0.104557
AGACGTTCAAACGCTAGTGTCTGATGC_1	APOE+PTC	0.3108	0.0639136
AGACGTTCAAACGCTAGTTGCCTTGGA_1	APOE+PTC	0.177437	0.0494947
AGACGTTCAAATCCGGTGAGACTCTAC_1	SLPI+PTC	0.00851665	0.0659751
AGACGTTCAACACCAACGGCATTAGCA_1	TRIB3+PTC	0.271731	0.0641904
AGACGTTCAACCTCGACTGGCCATGTT_1	TRIB3+PTC	0.125229	0.0699392
AGACGTTCAACCTCGACTTTAGCATCC_1	APOE+PTC	0.255958	0.0467155
AGACGTTCAACCTGCTACGCGATTCTG_1	TRIB3+PTC	0.0957837	0.0562613
AGACGTTCAACCTGCTACGGCGGATAA_1	TRIB3+PTC	0.184998	0.0935055
AGACGTTCAACTCATCGTGCGATTCTG_1	APOE+PTC	0.0988008	0.0749251
AGACGTTCAACTCATCGTTGGCTCACA_1	SLPI+PTC	0.261457	0.0615154
AGACGTTCAAGGCTGTTGACACGGTAG_1	SLPI+PTC	0.0855484	0.0928943
AGACGTTCAAGGCTGTTGCACCAAGTC_1	APOE+PTC	0.230293	0.0534382
AGACGTTCAAGGCTGTTGGAATCGCAA_1	SH2D1A+PTC	0.0596929	0.0687838
AGACGTTCAAGTGGTGGTAACAGGAAC_1	ITGA2+PTC	0.0422395	0.103528
AGACGTTCAATAGCGTGTGGTGTCGTA_1	SLPI+PTC	0.293156	0.0668131
AGACGTTCAATCCTTCCAGTCCTGGTA_1	SLPI+PTC	0.113275	0.0925101
AGACGTTCAATGCGATACGGTTGGAAT_1	APOE+PTC	0.102009	0.0430637
AGACGTTCAATGTATCGGACTCTGTGA_1	APOE+PTC	0.186488	0.0520746
AGACGTTCAATGTGCAGCACTATCGCC_1	TRIB3+PTC	0.0626719	0.0685137
AGACGTTCACAATTGCGCCTCTGCTTA_1	SH2D1A+PTC	0.171784	0.0581199
AGACGTTCACATACGACCAAGATCTGC_1	SH2D1A+PTC	0.147533	0.0738946
AGACGTTCACATACGACCCTTAGCGAC_1	APOE+PTC	0.268179	0.0494115
AGACGTTCACATCGGTTCCTTCCACGT_1	SLPI+PTC	0.177055	0.0764237
AGACGTTCACCAGAAGATATCGCTCTG_1	ITGA2+PTC	0.122479	0.0797086
AGACGTTCACCAGAAGATTGTCACGCT_1	APOE+PTC	0.176176	0.0606116
AGACGTTCACCAGTCCTAACGGTGAAG_1	APOE+PTC	0.0414375	0.0510006
AGACGTTCACCATAATCGACGACGTAT_1	APOE+PTC	0.106974	0.0647877
AGACGTTCACCTACAAGGGCTAAGCAT_1	APOE+PTC	0.0881836	0.0935191
AGACGTTCACGCTGTAAGCAAGAGTAG_1	ITGA2+PTC	0.0620608	0.108471
AGACGTTCACGGCTAGATAGTTCGTCC_1	APOE+PTC	0.191873	0.0482626
AGACGTTCACGTACTGAAACTATCGCC_1	APOE+PTC	0.169264	0.0803189
AGACGTTCACTAATCGCGGAAGCCATT_1	ITGA2+PTC	0.0975405	0.132967
AGACGTTCACTCCTCAATAGCACATGC_1	APOE+PTC	0.109112	0.0819568
AGACGTTCACTGTGGTATTTGTGTACG_1	SLPI+PTC	0.16342	0.0898645
AGACGTTCAGAGTTGACAGGTTGGAAT_1	SH2D1A+PTC	0.340017	0.0744098
AGACGTTCAGATCAGGACCCGTTGATT_1	TRIB3+PTC	0.0709212	0.0846837
AGACGTTCAGCTTACAGGTTAGCCGTA_1	APOE+PTC	0.153643	0.0630859
AGACGTTCAGGCATGCAAAGTGACGAC_1	APOE+PTC	0.0723724	0.0804869
AGACGTTCAGGTAGTCCAACGTGTGTT_1	APOE+PTC	0.0832951	0.0711522
AGACGTTCAGGTCCGTAAACGTGTGTT_1	APOE+PTC	0.245341	0.0402609
AGACGTTCAGGTGATCAGAGCGTGTAT_1	APOE+PTC	0.138367	0.037397
AGACGTTCAGGTGATCAGAGGTTGGCT_1	SLPI+PTC	0.0553009	0.0830627
AGACGTTCAGTAGTTCCTAGAGAATGG_1	SLPI+PTC	0.0417812	0.0848963
AGACGTTCAGTATCCTTCATTCGAGCT_1	APOE+PTC	0.10136	0.0512189
AGACGTTCAGTTCTACCGGGTTGGAAT_1	APOE+PTC	0.0842881	0.0678777
AGACGTTCAGTTCTACCGTAAGTCGCT_1	TRIB3+PTC	0.118164	0.0453215
AGACGTTCATAATGGCCGCGACTGAGA_1	TRIB3+PTC	0.0623281	0.0787327
AGACGTTCATACTCACCACAAGGTGTT_1	SLPI+PTC	0.152689	0.0957235
AGACGTTCATATAGCGGTCTGGTTGAG_1	SH2D1A+PTC	0.0959746	0.0797526
AGACGTTCATCAGGTAGAACAGGCATC_1	APOE+PTC	0.117591	0.0603171
AGACGTTCATCCTGGCTTGGTAAGTTC_1	ITGA2+PTC	0.0717232	0.087961
AGACGTTCATCGATGTGGGGCGGATAA_1	SLPI+PTC	0	0.0987819
AGACGTTCATGGTCAGTTTGCACGAGA_1	SH2D1A+PTC	0.262374	0.0769385
AGACGTTCATGTCGGTGTTAGTAGAGC_1	APOE+PTC	0.240147	0.0374843
AGACGTTCATTCGAGGATGAGAGGAGT_1	APOE+PTC	0.137527	0.0551983
AGACGTTCATTGAGACAGAACCGTGAT_1	ITGA2+PTC	0	0.127762
AGACGTTCATTGAGACAGGTACGGACT_1	SLPI+PTC	0.142339	0.0795344
AGCTCCTTGAACGCTAGTTTCAAGCTG_1	SLPI+PTC	0.0973113	0.0901002
AGCTCCTTGAACGTCCAAAGAGAATGG_1	APOE+PTC	0.0771845	0.0572436
AGCTCCTTGAAGGTGGTACAGGAACCA_1	ITGA2+PTC	0.0256645	0.238464
AGCTCCTTGAAGGTGGTACTATGACCA_1	SLPI+PTC	0.0849756	0.0794827
AGCTCCTTGACAACAGGTGACATGGCT_1	SH2D1A+PTC	0.201994	0.0941715
AGCTCCTTGACACCAACGAGAATGACC_1	ITGA2+PTC	0.012374	0.107135
AGCTCCTTGACCAGGTCAGAGACCTAG_1	ITGA2+PTC	0.00763825	0.103391
AGCTCCTTGACCGTACTCCAGGAACCA_1	TRIB3+PTC	0.263596	0.0605657
AGCTCCTTGACCTGCTACAGAATCCGG_1	SLPI+PTC	0.0946761	0.0668148
AGCTCCTTGACGTTACGAGAGTGATCT_1	SH2D1A+PTC	0.222159	0.0770162
AGCTCCTTGACTCATCGTTATGCTCTC_1	APOE+PTC	0.246143	0.0977578
AGCTCCTTGAGACGAAGTTCGAACTCC_1	SH2D1A+PTC	0.0607623	0.0705417
AGCTCCTTGAGGCTGTTGATCGCTCTG_1	SLPI+PTC	0.179041	0.0911578
AGCTCCTTGAGTGGTGGTCTTCAGTCT_1	APOE+PTC	0.0824931	0.0357904
AGCTCCTTGAGTGGTGGTTGCTTATGG_1	APOE+PTC	0.316682	0.0625261
AGCTCCTTGATCCTTCCAGGCAACACT_1	SLPI+PTC	0.159945	0.0825056
AGCTCCTTGATGCCTAAGTGTGCAAGT_1	SLPI+PTC	0.141079	0.0857556
AGCTCCTTGATGTATCGGCTGGTTGAG_1	ITGA2+PTC	0.103995	0.0821919
AGCTCCTTGCACTAGGCACCAATTGGC_1	TRIB3+PTC	0.246104	0.0993221
AGCTCCTTGCAGCCGAATTGCACGAGA_1	ITGA2+PTC	0.0614879	0.12297
AGCTCCTTGCATCGGTTCGAGAGGAGT_1	SLPI+PTC	0.126833	0.0721804
AGCTCCTTGCATCGGTTCGGTTGGAAT_1	TRIB3+PTC	0.127101	0.0596448
AGCTCCTTGCCAGAAGATACTATCGCC_1	APOE+PTC	0.166667	0.0396149
AGCTCCTTGCCAGAAGATTGAAGCTGA_1	SLPI+PTC	0.138672	0.0667085
AGCTCCTTGCGAGTTGCAGTGGAATAG_1	APOE+PTC	0.249465	0.0613125
AGCTCCTTGCGATAAGGCGATCTCTTG_1	SLPI+PTC	0	0.0773261
AGCTCCTTGCGCTGTAAGAGAATGACC_1	SH2D1A+PTC	0.208104	0.0551917
AGCTCCTTGCGCTGTAAGCAGACACTC_1	TRIB3+PTC	0.174687	0.0602544
AGCTCCTTGCGCTGTAAGCTACTATGG_1	SLPI+PTC	0.0499924	0.116234
AGCTCCTTGCGGATCATCTATGACACC_1	ITGA2+PTC	0.0601512	0.0615745
AGCTCCTTGCGTACTGAAGAGAGGAGT_1	APOE+PTC	0.0774519	0.0431947
AGCTCCTTGCTAACCAGATGCTATCGC_1	APOE+PTC	0.162389	0.0520484
AGCTCCTTGCTCCTCAATTACTCCATC_1	SLPI+PTC	0.19848	0.0717285
AGCTCCTTGCTCCTCAATTTAGCCGTA_1	SH2D1A+PTC	0.0989918	0.0911831
AGCTCCTTGGAGTTGACAGATCTCTTG_1	APOE+PTC	0.220898	0.0541353
AGCTCCTTGGATAACCGCACTCTGTGA_1	APOE+PTC	0.316147	0.0463021
AGCTCCTTGGCAACTTCAGAATCGCAA_1	SH2D1A+PTC	0.217805	0.0688041
AGCTCCTTGGCATGTTGGGCATTAGCA_1	SLPI+PTC	0	0.086644
AGCTCCTTGGCATGTTGGGGTTGGAAT_1	SLPI+PTC	0.139704	0.0577714
AGCTCCTTGGCCATAACCGGAGAGGAA_1	SH2D1A+PTC	0.215208	0.0793518
AGCTCCTTGGCTGCGATAGTGTCTGAA_1	SLPI+PTC	0.169073	0.0577763
AGCTCCTTGGGCATGCAAGGAACTAGC_1	APOE+PTC	0.0791705	0.0526279
AGCTCCTTGGGTAGTCCACCTCTTAAG_1	APOE+PTC	0.260159	0.0635477
AGCTCCTTGGGTAGTCCAGGCAACACT_1	ITGA2+PTC	0.0240605	0.132378
AGCTCCTTGGGTCCGTAACTCTCAGGA_1	APOE+PTC	0.111709	0.0680606
AGCTCCTTGGGTCCGTAAGAGATAGGA_1	APOE+PTC	0.229033	0.0314286
AGCTCCTTGGTAATGGACCGTCAACTG_1	ITGA2+PTC	0.0177207	0.135107
AGCTCCTTGGTAGTTCCTTAGAAGGCG_1	APOE+PTC	0.110373	0.0942063
AGCTCCTTGGTATCCTTCATCGCTCTG_1	TRIB3+PTC	0.215551	0.0722531
AGCTCCTTGGTATCCTTCCGACTGAGA_1	SLPI+PTC	0.0542316	0.084013
AGCTCCTTGTAGCGATGAAGTGCTACA_1	ITGA2+PTC	0.0300947	0.143132
AGCTCCTTGTAGTCCGGATGCCAACAT_1	SLPI+PTC	0.209594	0.0540217
AGCTCCTTGTAGTCCGGATGCTTATGG_1	TRIB3+PTC	0.046517	0.0792821
AGCTCCTTGTATAGCGGTGACTATTCC_1	TRIB3+PTC	0.0626719	0.0651488
AGCTCCTTGTCAGGTAGAGTGGCAACT_1	SLPI+PTC	0.0608005	0.0606029
AGCTCCTTGTCCTGGCTTAAGGAGTCT_1	ITGA2+PTC	0.0609914	0.111547
AGCTCCTTGTCCTGGCTTCATTCCGCT_1	APOE+PTC	0.168462	0.0629104
AGCTCCTTGTCGATGTGGACCAATCCG_1	ITGA2+PTC	0.0570196	0.10297
AGCTCCTTGTCTGTCTGCAAGGCAGAC_1	SLPI+PTC	0.139513	0.0744534
AGCTCCTTGTGACTTCCGAGTCTACGC_1	TRIB3+PTC	0.225443	0.0795779
AGCTCCTTGTGATGTGCCCAGACACTC_1	TRIB3+PTC	0.297663	0.0439805
AGCTCCTTGTGATGTGCCGGTTGGAAT_1	APOE+PTC	0.145241	0.0468095
AGCTCCTTGTGGTCAGTTGAGAGGAGT_1	SLPI+PTC	0.218148	0.0898208
AGCTCCTTGTGTCGGTGTCGACCTTAT_1	APOE+PTC	0.114077	0.053081
AGCTCCTTGTTACACGACAGAATCCGG_1	TRIB3+PTC	0.159334	0.0515159
AGCTCCTTGTTCCAATCGAACCGTGAT_1	APOE+PTC	0.190307	0.04777
AGCTCCTTGTTCCAATCGGTGGCAACT_1	SH2D1A+PTC	0.0627864	0.0842569
AGCTCCTTGTTCGAGGATGAGAGGAGT_1	SH2D1A+PTC	0.266766	0.0592351
AGCTCCTTGTTCGAGGATGTACGGACT_1	APOE+PTC	0.268446	0.0501973
AGCTGAGTCAACGCTAGTCCGAGATGT_1	SLPI+PTC	0.158112	0.0576453
AGCTGAGTCAACGTCCAAGGTAAGTTC_1	APOE+PTC	0.0994119	0.0428192
AGCTGAGTCAATCCGGTGCTGTACACA_1	SH2D1A+PTC	0.191682	0.0930864
AGCTGAGTCAATCCGGTGGCGAGCTTA_1	ITGA2+PTC	0	0.105022
AGCTGAGTCACAACAGGTGCGAGCTTA_1	SLPI+PTC	0.131454	0.0667538
AGCTGAGTCACCAGGTCATAGAAGGCG_1	APOE+PTC	0.174496	0.0609926
AGCTGAGTCACCGTACTCAAGGAGTCT_1	SLPI+PTC	0.0748167	0.0676495
AGCTGAGTCACGTTACGACTCATGAGG_1	APOE+PTC	0.105752	0.0563746
AGCTGAGTCACGTTACGATAGAGTCGC_1	APOE+PTC	0.188397	0.0711274
AGCTGAGTCACTCATCGTTGCCAACAT_1	ITGA2+PTC	0.0507944	0.0892322
AGCTGAGTCACTCATCGTTTACAGAGG_1	TRIB3+PTC	0.0981897	0.0673722
AGCTGAGTCATAGCGTGTAGATCTCGT_1	APOE+PTC	0.318439	0.050372
AGCTGAGTCATAGCGTGTCGGCTTCTA_1	APOE+PTC	0.252903	0.0816307
AGCTGAGTCATAGCGTGTGTGAACCAA_1	APOE+PTC	0.162886	0.063897
AGCTGAGTCATGTATCGGCCAAGGATG_1	TRIB3+PTC	0.210357	0.0719463
AGCTGAGTCATGTGCAGCCCTTAGGTG_1	SLPI+PTC	0.0258937	0.125148
AGCTGAGTCATGTGCAGCCGAAGGCAT_1	SLPI+PTC	0.0663382	0.0562221
AGCTGAGTCCAATGCAACTGACAGCTA_1	TRIB3+PTC	0.0800107	0.044028
AGCTGAGTCCATACGACCTCTGTGGTT_1	TRIB3+PTC	0.108845	0.0797883
AGCTGAGTCCCAGTCCTACGTGGCTAT_1	SH2D1A+PTC	0	0.141764
AGCTGAGTCCGATAAGGCTGCACGAGA_1	APOE+PTC	0.15689	0.0613824
AGCTGAGTCCGTACTGAATACTCCATC_1	ITGA2+PTC	0	0.13518
AGCTGAGTCCGTACTGAATCGAACTCC_1	APOE+PTC	0.0939123	0.0698365
AGCTGAGTCCTAATCGCGCAGTAAGAG_1	SH2D1A+PTC	0.145432	0.0510247
AGCTGAGTCGAAGAAGCCTAAGTCGCT_1	TRIB3+PTC	0.160021	0.0598275
AGCTGAGTCGATCAGGACGTAACGCTT_1	SLPI+PTC	0.221051	0.068425
AGCTGAGTCGATCAGGACTCGTCATGC_1	TRIB3+PTC	0.155859	0.0858567
AGCTGAGTCGATGTGTGTTTACAGAGG_1	APOE+PTC	0.424801	0.0870622
AGCTGAGTCGCTGCGATATAAGCTTGG_1	SLPI+PTC	0.0915826	0.0744185
AGCTGAGTCGGTAGTCCAGGTAAGTTC_1	APOE+PTC	0.110526	0.0555294
AGCTGAGTCGTAGTTCCTCAGTAAGAG_1	APOE+PTC	0.258326	0.072077
AGCTGAGTCGTAGTTCCTCTCTAACAC_1	APOE+PTC	0.232814	0.0997038
AGCTGAGTCGTAGTTCCTCTGGTTGAG_1	APOE+PTC	0.0891766	0.047909
AGCTGAGTCGTATCCTTCAGTGCTACA_1	APOE+PTC	0.114994	0.0384535
AGCTGAGTCGTATCCTTCCAGTAAGAG_1	SH2D1A+PTC	0.341468	0.0588517
AGCTGAGTCGTTCTACCGAGTGCTACA_1	ITGA2+PTC	0	0.162763
AGCTGAGTCGTTCTACCGTGTCACGCT_1	TRIB3+PTC	0.1022	0.0797086
AGCTGAGTCTAATGGCCGGGCCATGTT_1	APOE+PTC	0.17083	0.0573222
AGCTGAGTCTACTCACCACCTTAGGTG_1	APOE+PTC	0.178697	0.0490852
AGCTGAGTCTAGACCACTTATGACACC_1	APOE+PTC	0.275168	0.101126
AGCTGAGTCTAGCTACACGATTGCGAG_1	TRIB3+PTC	0.170027	0.055085
AGCTGAGTCTATAGCGGTGTCGCCTAT_1	ITGA2+PTC	0.139589	0.0656346
AGCTGAGTCTCCTGGCTTGAACACAGA_1	APOE+PTC	0.138367	0.0362035
AGCTGAGTCTCGATGTGGGAGAGGAGT_1	APOE+PTC	0.153376	0.047156
AGCTGAGTCTCTGTCTGCACACGGTAG_1	APOE+PTC	0.111671	0.0874983
AGCTGAGTCTCTGTCTGCGACGTAGAG_1	SLPI+PTC	0.0570196	0.0858305
AGCTGAGTCTGAGGCCTTAACCGTGAT_1	SH2D1A+PTC	0	0.114863
AGCTGAGTCTGAGTAGTCACCTCTTGA_1	SH2D1A+PTC	0.194279	0.0618204
AGCTGAGTCTGAGTAGTCAGCGTGTAT_1	SH2D1A+PTC	0.238619	0.0918801
AGCTGAGTCTGATCCTCTCTTAGCGAC_1	SLPI+PTC	0.00748549	0.0950161
AGCTGAGTCTGGACTTGTTCGTCATGC_1	ITGA2+PTC	0.0876108	0.0903032
AGCTGAGTCTGGTAACCGCACCAAGTC_1	ITGA2+PTC	0.0427742	0.132055
AGCTGAGTCTGGTAACCGCTCATGAGG_1	APOE+PTC	0.151925	0.0471909
AGCTGAGTCTGGTAACCGGAACACAGA_1	APOE+PTC	0.200084	0.0360698
AGCTGAGTCTGGTCAGTTCTCTGCTTA_1	TRIB3+PTC	0.194317	0.078724
AGCTGAGTCTGGTCAGTTGATGCACAT_1	APOE+PTC	0.142262	0.0846837
AGCTGAGTCTTACACGACCAGGAACCA_1	APOE+PTC	0.113925	0.0673358
AGCTGAGTCTTCCAATCGATTAGCCTG_1	SH2D1A+PTC	0.189887	0.0791336
AGCTGAGTCTTCCAATCGGGAGAGGAA_1	APOE+PTC	0.172548	0.0892009
AGCTGAGTCTTGAGACAGTTCAAGCTG_1	SH2D1A+PTC	0.231706	0.0481493
AGCTGAGTCTTGCCGTCACCGATCGAA_1	APOE+PTC	0.157883	0.0860257
AGCTGAGTCTTGGTGACCACTATCGCC_1	SLPI+PTC	0.061297	0.078907
AGGACTCACAACGCTAGTGGTGTCGTA_1	APOE+PTC	0.118889	0.062011
AGGACTCACACAACAGGTTCTGTGGTT_1	APOE+PTC	0.0907424	0.0548585
AGGACTCACACCGTACTCCTTCAGTCT_1	APOE+PTC	0.104835	0.0613522
AGGACTCACACCTCGACTACTCGGATT_1	SLPI+PTC	0.0688588	0.112776
AGGACTCACACCTCGACTCTCATGAGG_1	APOE+PTC	0.163268	0.0516031
AGGACTCACACCTCGACTGACTAACGG_1	APOE+PTC	0.169111	0.0743074
AGGACTCACACCTCGACTTTAGCATCC_1	SLPI+PTC	0.0544607	0.107869
AGGACTCACACCTGCTACCCTTAGGTG_1	SLPI+PTC	0.228918	0.0590782
AGGACTCACACGTTACGAAGCACATGC_1	ITGA2+PTC	0.0451803	0.159706
AGGACTCACACTCATCGTCTACTATGG_1	SH2D1A+PTC	0.146349	0.0637896
AGGACTCACACTCATCGTTTGTCGCTC_1	TRIB3+PTC	0.280553	0.0470863
AGGACTCACAGACGAAGTCCATCCTAA_1	TRIB3+PTC	0.0964329	0.0669002
AGGACTCACAGATACGCAGGCAACACT_1	SH2D1A+PTC	0.215895	0.0599068
AGGACTCACAGCCACATATTAAGAGGC_1	APOE+PTC	0.178506	0.0553987
AGGACTCACAGGCTGTTGACTCGGATT_1	ITGA2+PTC	0	0.131584
AGGACTCACAGTGGTGGTAGTGACGAC_1	APOE+PTC	0.0754277	0.0580382
AGGACTCACATACCAGTCTCACGTCAT_1	SH2D1A+PTC	0.21918	0.10895
AGGACTCACATCCTTCCAGAATCGCAA_1	ITGA2+PTC	0.0722961	0.111207
AGGACTCACATGCCTAAGCAGGAACCA_1	TRIB3+PTC	0.151008	0.0728862
AGGACTCACATGCGATACTAAGTCGCT_1	APOE+PTC	0.130958	0.062954
AGGACTCACATGTATCGGGTCGCCTAT_1	SLPI+PTC	0.0768408	0.0972992
AGGACTCACCAATGCAACAGATCTCGT_1	ITGA2+PTC	0.0276123	0.139311
AGGACTCACCAATTGCGCGACATGGCT_1	APOE+PTC	0.151925	0.043771
AGGACTCACCACGCAATATTGTGTACG_1	APOE+PTC	0.0867705	0.0695114
AGGACTCACCAGCCGAATTCAGCACTG_1	APOE+PTC	0.220936	0.0393536
AGGACTCACCCAGTCCTACTGCGTAGT_1	SLPI+PTC	0.119768	0.106499
AGGACTCACCCATAATCGTATGCTCTC_1	ITGA2+PTC	0.0774137	0.125934
AGGACTCACCGAGTTGCAGAAGCCATT_1	SLPI+PTC	0.0790177	0.115952
AGGACTCACCGAGTTGCAGAATCGCAA_1	APOE+PTC	0.161931	0.0426381
AGGACTCACCGAGTTGCATGCCAACAT_1	SH2D1A+PTC	0.121486	0.11238
AGGACTCACCGGATCATCCTCTGCTTA_1	APOE+PTC	0.153605	0.0716925
AGGACTCACCGGCTAGATCAGGAACCA_1	APOE+PTC	0.151046	0.0655845
AGGACTCACCTAACCAGAGACTAACGG_1	ITGA2+PTC	0.0703101	0.122613
AGGACTCACCTAATCGCGCTGTTCGGT_1	SLPI+PTC	0.104835	0.0571528
AGGACTCACCTAATCGCGGAACACAGA_1	SLPI+PTC	0.184044	0.117692
AGGACTCACCTCCTCAATCTCATGAGG_1	SH2D1A+PTC	0.314238	0.0285694
AGGACTCACCTGTGGTATACCAATCCG_1	APOE+PTC	0.146922	0.026192
AGGACTCACGCTTACAGGGGAGAGGAA_1	TRIB3+PTC	0.225749	0.0322791
AGGACTCACGTAGTTCCTCGTGGCTAT_1	SH2D1A+PTC	0.247288	0.0608991
AGGACTCACGTAGTTCCTTATGACACC_1	APOE+PTC	0.106592	0.0414358
AGGACTCACGTATCCTTCGAGTGATCT_1	ITGA2+PTC	0.096051	0.120495
AGGACTCACGTATCCTTCTTGTCGCTC_1	SH2D1A+PTC	0.124885	0.0548266
AGGACTCACTAATGGCCGATGAGTCCT_1	APOE+PTC	0.103384	0.0713974
AGGACTCACTAATGGCCGCGGCTTCTA_1	ITGA2+PTC	0.0657654	0.124869
AGGACTCACTAGCGATGAATTCTCAGG_1	TRIB3+PTC	0.203063	0.051272
AGGACTCACTCGATGTGGCCTCGATCA_1	APOE+PTC	0.0918882	0.0825666
AGGACTCACTCGATGTGGCTGATATCC_1	ITGA2+PTC	0.0287962	0.0939421
AGGACTCACTCTGTCTGCGCTAAGCAT_1	SH2D1A+PTC	0.348877	0.0579684
AGGACTCACTCTGTCTGCGTGGAATAG_1	APOE+PTC	0.0798961	0.100612
AGGACTCACTGACTTCCGCCAATTGGC_1	SLPI+PTC	0.105522	0.0581517
AGGACTCACTGAGTAGTCCCGAGATGT_1	SH2D1A+PTC	0.120493	0.0596448
AGGACTCACTGAGTAGTCTTGTGTACG_1	SLPI+PTC	0.0861977	0.0936889
AGGACTCACTGGACTTGTGTGGCAACT_1	ITGA2+PTC	0.0215399	0.149277
AGGACTCACTGTCGGTGTCTCTCAGGA_1	SH2D1A+PTC	0.157119	0.0641677
AGGACTCACTTGAGACAGATTAGCCTG_1	SH2D1A+PTC	0.163764	0.0849191
AGGACTCACTTGCCGTCATGCACGAGA_1	SH2D1A+PTC	0.0941033	0.0711796
AGGAGCAATAAGGTGGTATTAGCATCC_1	SLPI+PTC	0.105064	0.0586145
AGGAGCAATAATCCGGTGGGTGTCGTA_1	SH2D1A+PTC	0.161205	0.0680445
AGGAGCAATACAACAGGTTTCAACAGC_1	APOE+PTC	0.178277	0.0877679
AGGAGCAATACCTCGACTTGCTTATGG_1	APOE+PTC	0.107661	0.0480746
AGGAGCAATACCTGCTACCACAACATG_1	ITGA2+PTC	0.00362817	0.130728
AGGAGCAATACGTTACGACTTCCACGT_1	ITGA2+PTC	0.0384586	0.0814689
AGGAGCAATAGACGAAGTCGACTGAGA_1	APOE+PTC	0.209594	0.04452
AGGAGCAATAGATACGCATCTGTGGTT_1	TRIB3+PTC	0.137145	0.0448993
AGGAGCAATAGCCACATAGAACACAGA_1	APOE+PTC	0.217499	0.0528196
AGGAGCAATAGTGGTGGTCCATCCTAA_1	SH2D1A+PTC	0.0642377	0.441886
AGGAGCAATATAGCGTGTACTCTGTGA_1	APOE+PTC	0.232317	0.0395362
AGGAGCAATATAGCGTGTGAAGCCATT_1	APOE+PTC	0.111098	0.0534629
AGGAGCAATATCCTTCCACTCTGCTTA_1	ITGA2+PTC	0.0745493	0.129169
AGGAGCAATATGCGATACCAGACACTC_1	APOE+PTC	0.123969	0.0560174
AGGAGCAATCAATGCAACGACGTAGAG_1	TRIB3+PTC	0.153032	0.0633037
AGGAGCAATCACGCAATACCAATTGGC_1	SLPI+PTC	0.0942942	0.108925
AGGAGCAATCATCGGTTCATTCTCAGG_1	TRIB3+PTC	0.175909	0.0600465
AGGAGCAATCCAGTCCTAACCTCTTGA_1	TRIB3+PTC	0.211618	0.0648197
AGGAGCAATCGAGTTGCACTTGTGCCA_1	SH2D1A+PTC	0.108349	0.0841959
AGGAGCAATCGCTGTAAGGAGATAGGA_1	SLPI+PTC	0.0302475	0.106885
AGGAGCAATCGTCATACCCTTAGCGAC_1	TRIB3+PTC	0.220631	0.0443647
AGGAGCAATGAGTTGACAGTAAGATCG_1	APOE+PTC	0.344027	0.049547
AGGAGCAATGAGTTGACATACGCGTAC_1	APOE+PTC	0.112091	0.0625893
AGGAGCAATGCAACTTCAGCCACATTG_1	SH2D1A+PTC	0.211962	0.0599296
AGGAGCAATGCATGTTGGACTGGTTCC_1	SH2D1A+PTC	0.166781	0.10194
AGGAGCAATGCCATAACCGAACGAATG_1	APOE+PTC	0.0145509	0.0583264
AGGAGCAATGGAAGACTCCTTAGCGAC_1	SLPI+PTC	0.106019	0.0635215
AGGAGCAATGGCATGCAAAACAGGAAC_1	APOE+PTC	0.16892	0.0694328
AGGAGCAATGGTAGTCCACCAATACAG_1	SLPI+PTC	0.0948289	0.0878904
AGGAGCAATGGTAGTCCAGGTGGTATC_1	TRIB3+PTC	0.270891	0.0734612
AGGAGCAATGTAGTGTTGTCTCACCTC_1	APOE+PTC	0.118011	0.0689652
AGGAGCAATGTAGTTCCTTGGCAATTC_1	SH2D1A+PTC	0.0956691	0.110307
AGGAGCAATTAATGGCCGACTCGGATT_1	SH2D1A+PTC	0.220173	0.100063
AGGAGCAATTACTCACCACTCTCAGGA_1	TRIB3+PTC	0.274099	0.0547988
AGGAGCAATTAGCGATGAGAACCTGTA_1	APOE+PTC	0.142301	0.0748214
AGGAGCAATTATAGCGGTCGCTTACCT_1	ITGA2+PTC	0.0442637	0.107208
AGGAGCAATTCGATGTGGATTCTCAGG_1	APOE+PTC	0.246334	0.0667451
AGGAGCAATTCTGTCTGCAATTCTGGC_1	SLPI+PTC	0.157119	0.0428733
AGGAGCAATTCTTCTCAGACTGAAGCA_1	SH2D1A+PTC	0.202299	0.0943893
AGGAGCAATTGAGTAGTCGTAAGATCG_1	APOE+PTC	0.159716	0.0381741
AGGAGCAATTGATGTGCCAGAGAATGG_1	TRIB3+PTC	0.260655	0.0541993
AGGAGCAATTGGTAACCGAGAGAATGG_1	APOE+PTC	0.316644	0.0953304
AGGAGCAATTGGTAACCGTTCGGTCAA_1	TRIB3+PTC	0.238925	0.0752744
AGGAGCAATTTACACGACTAGAAGGCG_1	ITGA2+PTC	0.0770318	0.136496
AGGAGCAATTTACACGACTGACCAGCA_1	APOE+PTC	0.115185	0.0495347
AGGAGCAATTTGAGACAGAGAGAATGG_1	TRIB3+PTC	0.158341	0.0933187
AGTAGGAGGAACGCTAGTCTGGTTGAG_1	APOE+PTC	0.213069	0.0484369
AGTAGGAGGAACGTCCAACGGAATGCT_1	SLPI+PTC	0.178964	0.0756055
AGTAGGAGGAACGTCCAAGTACGGACT_1	APOE+PTC	0.120761	0.077348
AGTAGGAGGAATCCGGTGAAGGAGTCT_1	SH2D1A+PTC	0.243278	0.0979439
AGTAGGAGGAATCCGGTGACGTGTGTT_1	TRIB3+PTC	0.0882982	0.0642339
AGTAGGAGGACACCAACGTGCTGCAGT_1	SLPI+PTC	0.223801	0.0994685
AGTAGGAGGACCGTACTCTTAGCCGTA_1	ITGA2+PTC	0.0971204	0.119211
AGTAGGAGGACCTCGACTTGCACGAGA_1	ITGA2+PTC	0.0808127	0.112296
AGTAGGAGGACCTGCTACTAGAAGGCG_1	SLPI+PTC	0.0808509	0.0914623
AGTAGGAGGACGTTACGATCTCACCTC_1	APOE+PTC	0.219943	0.053694
AGTAGGAGGACTCATCGTTCCTAAGCC_1	APOE+PTC	0.19489	0.0504235
AGTAGGAGGAGCATAGCGTTGTCGCTC_1	SH2D1A+PTC	0.0501833	0.164706
AGTAGGAGGAGTGGTGGTGAGATAGGA_1	SH2D1A+PTC	0.111595	0.0688607
AGTAGGAGGATACCAGTCCTGCGTAGT_1	APOE+PTC	0.185953	0.0651631
AGTAGGAGGATGCCTAAGACTATCGCC_1	ITGA2+PTC	0.175145	0.0749347
AGTAGGAGGATGCGATACTGCCTTGGA_1	APOE+PTC	0.182707	0.0514547
AGTAGGAGGATGTATCGGTTACAGAGG_1	SLPI+PTC	0.176864	0.0874804
AGTAGGAGGCAATGCAACGTCTCGAAG_1	APOE+PTC	0.160709	0.0501359
AGTAGGAGGCAATTGCGCTCGTCATGC_1	ITGA2+PTC	0.0469371	0.123724
AGTAGGAGGCACGCAATATGCACGAGA_1	APOE+PTC	0.216163	0.0934135
AGTAGGAGGCATACGACCATTGAGAGC_1	SLPI+PTC	0	0.101509
AGTAGGAGGCATCGGTTCTGCCTTGGA_1	ITGA2+PTC	0	0.113347
AGTAGGAGGCGAGTTGCAGGTTGGAAT_1	APOE+PTC	0.18286	0.0462624
AGTAGGAGGCGATAAGGCTGCACGAGA_1	TRIB3+PTC	0.16365	0.052258
AGTAGGAGGCGCTGTAAGTTAGCATCC_1	SH2D1A+PTC	0.187252	0.0681478
AGTAGGAGGCGGATCATCTAAGAGCGT_1	APOE+PTC	0.2141	0.0540133
AGTAGGAGGCGGCTAGATGCTAAGCAT_1	APOE+PTC	0.109914	0.0572436
AGTAGGAGGCTAACCAGATATGCTCTC_1	SH2D1A+PTC	0.16659	0.0848319
AGTAGGAGGCTAATCGCGGGTTGGAAT_1	TRIB3+PTC	0.170677	0.0377719
AGTAGGAGGCTGTGGTATGACCATCAA_1	ITGA2+PTC	0.143905	0.0902137
AGTAGGAGGGGTAGTCCAAGACTCTAC_1	SLPI+PTC	0.0406737	0.10643
AGTAGGAGGGGTCCGTAACTGCGTAGT_1	SLPI+PTC	0.229453	0.049343
AGTAGGAGGGGTGATCAGCGTCAACTG_1	ITGA2+PTC	0.051711	0.145537
AGTAGGAGGTAGCGATGAAGAGAATGG_1	APOE+PTC	0.195921	0.0570308
AGTAGGAGGTAGCTACACCACACCTCA_1	SH2D1A+PTC	0.210281	0.0528081
AGTAGGAGGTAGCTACACGGTTGGAAT_1	APOE+PTC	0.0980752	0.0451855
AGTAGGAGGTCTGTCTGCTAGAAGGCG_1	ITGA2+PTC	0	0.142644
AGTAGGAGGTGAGGCCTTCGCTTACCT_1	SH2D1A+PTC	0.104148	0.0781315
AGTAGGAGGTGATGTGCCTGACAGCTA_1	SH2D1A+PTC	0.179804	0.078968
AGTAGGAGGTTCCAATCGTGACAGCTA_1	TRIB3+PTC	0.254392	0.0581608
AGTAGGAGGTTCCAATCGTTCGGTCAA_1	SLPI+PTC	0.173197	0.0560998
AGTAGGAGGTTGAGACAGAGTCTACGC_1	SH2D1A+PTC	0.162122	0.0688607
AGTAGGAGGTTGGTGACCAGGTTGGCT_1	TRIB3+PTC	0.238313	0.0667086
AGTTCAGAGAACGCTAGTCGACCTTAT_1	ITGA2+PTC	0.0238313	0.122787
AGTTCAGAGACCAGGTCACCAAGGATG_1	APOE+PTC	0.152383	0.0509114
AGTTCAGAGACCTCGACTGATCTCTTG_1	APOE+PTC	0.18603	0.0600952
AGTTCAGAGACCTGCTACACGTGTGTT_1	SH2D1A+PTC	0.123472	0.0420805
AGTTCAGAGACTCATCGTTCCTAAGCC_1	APOE+PTC	0.199778	0.0572285
AGTTCAGAGAGCCACATATGACCAGCA_1	SH2D1A+PTC	0.123358	0.065818
AGTTCAGAGATAGCGTGTCTTGTGCCA_1	SLPI+PTC	0	0.0784191
AGTTCAGAGATGCCTAAGCTCATGAGG_1	SH2D1A+PTC	0.200351	0.0857782
AGTTCAGAGATGCCTAAGCTTGTGCCA_1	SLPI+PTC	0.059311	0.0661073
AGTTCAGAGATGCCTAAGGTGAACCAA_1	ITGA2+PTC	0.15773	0.0892969
AGTTCAGAGCAATGCAACTCTCCAGAT_1	SH2D1A+PTC	0.089864	0.0841262
AGTTCAGAGCACGCAATAACGTGTGTT_1	SLPI+PTC	0.0443019	0.0762259
AGTTCAGAGCACGCAATAGGTGTCGTA_1	APOE+PTC	0.138329	0.0410132
AGTTCAGAGCACTAGGCAGAACGAATG_1	APOE+PTC	0.26245	0.0425161
AGTTCAGAGCAGCCGAATCAAGGTGTT_1	APOE+PTC	0.346662	0.0577191
AGTTCAGAGCATACGACCAGCGTGTAT_1	APOE+PTC	0.112893	0.0539606
AGTTCAGAGCATACGACCGTAACGCTT_1	SLPI+PTC	0.147533	0.0675205
AGTTCAGAGCATCGGTTCGAGTGATCT_1	TRIB3+PTC	0.097044	0.0558204
AGTTCAGAGCCAGTCCTACCATATCTC_1	SLPI+PTC	0.222617	0.0809636
AGTTCAGAGCGGATCATCCACACCTCA_1	APOE+PTC	0.247174	0.0649503
AGTTCAGAGCGGATCATCTCGCATACT_1	SH2D1A+PTC	0.193439	0.0579858
AGTTCAGAGCGGCTAGATTACGCGTAC_1	APOE+PTC	0.412236	0.0865917
AGTTCAGAGCTAACCAGATCCAGACGA_1	SH2D1A+PTC	0.2272	0.0751607
AGTTCAGAGCTAATCGCGAGAGAATGG_1	SH2D1A+PTC	0	0.159245
AGTTCAGAGCTCCTCAATCAGGAACCA_1	SLPI+PTC	0.145891	0.0542486
AGTTCAGAGCTCCTCAATCCATCCTAA_1	ITGA2+PTC	0.11213	0.123044
AGTTCAGAGGATCAGGACTGCACGAGA_1	TRIB3+PTC	0.258288	0.0591567
AGTTCAGAGGGCATGCAATTAAGAGGC_1	SH2D1A+PTC	0.0919646	0.0596885
AGTTCAGAGGTAATGGACACGTACTGT_1	SLPI+PTC	0.136839	0.110838
AGTTCAGAGGTAGTGTTGAAGGAGTCT_1	SH2D1A+PTC	0.152307	0.068289
AGTTCAGAGGTAGTGTTGACACGGTAG_1	ITGA2+PTC	0.059502	0.0810766
AGTTCAGAGGTAGTTCCTTGACCAGCA_1	SLPI+PTC	0.211885	0.0762172
AGTTCAGAGGTATCCTTCGGCAACACT_1	TRIB3+PTC	0.151428	0.0324795
AGTTCAGAGGTATCCTTCTGGCTCACA_1	ITGA2+PTC	0.0386114	0.0868531
AGTTCAGAGGTTCTACCGCCAATTGGC_1	APOE+PTC	0.279827	0.0539
AGTTCAGAGTAATGGCCGCCTCTTAAG_1	SLPI+PTC	0.054308	0.098823
AGTTCAGAGTAATGGCCGTTAGCCGTA_1	SLPI+PTC	0.061297	0.11887
AGTTCAGAGTAGCTACACAGCACATGC_1	APOE+PTC	0.136992	0.0693747
AGTTCAGAGTATCGTGCATATGACACC_1	SLPI+PTC	0.0553009	0.0963408
AGTTCAGAGTCCTGGCTTAAGGAGTCT_1	APOE+PTC	0.328063	0.0838125
AGTTCAGAGTCCTGGCTTAGATCTCGT_1	TRIB3+PTC	0.249313	0.0628485
AGTTCAGAGTCCTGGCTTCTTAGCGAC_1	APOE+PTC	0.2369	0.0455005
AGTTCAGAGTCCTGGCTTTGTCACGCT_1	APOE+PTC	0.219409	0.0858427
AGTTCAGAGTCGATGTGGGAGAGGAGT_1	APOE+PTC	0.123052	0.079587
AGTTCAGAGTCTTCTCAGCTTGGAAGA_1	SLPI+PTC	0.118202	0.0581695
AGTTCAGAGTCTTCTCAGGACATGGCT_1	TRIB3+PTC	0.218034	0.0646567
AGTTCAGAGTCTTCTCAGGCACTATTC_1	TRIB3+PTC	0.113466	0.0663774
AGTTCAGAGTGAGGCCTTTAAGTCGCT_1	APOE+PTC	0.0827987	0.0629901
AGTTCAGAGTGAGGCCTTTTGTGTACG_1	APOE+PTC	0.12015	0.0413611
AGTTCAGAGTGAGTAGTCCGGCTTCTA_1	APOE+PTC	0.274863	0.075117
AGTTCAGAGTGGTAACCGGACTATTCC_1	SH2D1A+PTC	0.106134	0.093554
AGTTCAGAGTGGTCAGTTGACATGGCT_1	ITGA2+PTC	0.111633	0.0784
AGTTCAGAGTGGTCAGTTGATTGCGAG_1	SH2D1A+PTC	0.20398	0.0631985
AGTTCAGAGTTCCAATCGCGTGTGATG_1	APOE+PTC	0.167545	0.06663
AGTTCAGAGTTCCAATCGTTACAGAGG_1	TRIB3+PTC	0.149863	0.0625545
AGTTCAGAGTTCGAGGATAACAGGAAC_1	ITGA2+PTC	0.0499924	0.137933
AGTTCAGAGTTCGAGGATACGTGTGTT_1	APOE+PTC	0.31187	0.0662982
AGTTCAGAGTTGGTGACCCCTCGATCA_1	APOE+PTC	0.0357852	0.0397498
ATACGCGGAAACGCTAGTGCACTATTC_1	SH2D1A+PTC	0.121257	0.0554537
ATACGCGGAAAGGTGGTAAGCGTGTAT_1	APOE+PTC	0.245952	0.0533891
ATACGCGGAAATCCGGTGCCTCGATCA_1	SH2D1A+PTC	0.104491	0.0692891
ATACGCGGAAATCCGGTGTAAGTCGCT_1	TRIB3+PTC	0.144821	0.0623454
ATACGCGGAACACCAACGAGTGCTACA_1	APOE+PTC	0.145852	0.0650671
ATACGCGGAACACCAACGCGTCAACTG_1	TRIB3+PTC	0.332799	0.0625
ATACGCGGAACCAGGTCAGAGATAGGA_1	TRIB3+PTC	0.195425	0.0399896
ATACGCGGAACCTGCTACGTGGAATAG_1	APOE+PTC	0.108234	0.104167
ATACGCGGAACTCATCGTCACCAAGTC_1	APOE+PTC	0.118011	0.0499094
ATACGCGGAAGCCACATACTTAGCGAC_1	SLPI+PTC	0.190689	0.0891223
ATACGCGGAAGGCTGTTGCGTGTGATG_1	TRIB3+PTC	0.0761916	0.106493
ATACGCGGAAGTGGTGGTATTAGCCTG_1	TRIB3+PTC	0.0998701	0.103653
ATACGCGGAATACCAGTCCAAGAGTAG_1	SLPI+PTC	0.0307822	0.0991201
ATACGCGGAATACCAGTCTGCACGAGA_1	SLPI+PTC	0.143255	0.0525548
ATACGCGGAATCCTTCCACAAGAGTAG_1	TRIB3+PTC	0.118775	0.0878289
ATACGCGGAATCCTTCCATCGTCATGC_1	SH2D1A+PTC	0.0624427	0.0750732
ATACGCGGAATGCGATACCACAACATG_1	APOE+PTC	0.194355	0.107347
ATACGCGGAATGCGATACTTCAACAGC_1	ITGA2+PTC	0.102467	0.0755698
ATACGCGGAATGTATCGGTCAGCACTG_1	ITGA2+PTC	0	0.105197
ATACGCGGAATGTGCAGCGTCGCCTAT_1	TRIB3+PTC	0.168233	0.0725761
ATACGCGGACAATTGCGCAGGTTGGCT_1	APOE+PTC	0.0516346	0.0614219
ATACGCGGACACGCAATAGAACGAATG_1	SLPI+PTC	0.0900932	0.0853197
ATACGCGGACAGCCGAATAGTTCGTCC_1	APOE+PTC	0.184387	0.0386107
ATACGCGGACAGCCGAATATTCGAGCT_1	TRIB3+PTC	0.0617171	0.065198
ATACGCGGACAGCCGAATCACCTAACG_1	SLPI+PTC	0.255118	0.0487941
ATACGCGGACAGCCGAATGGTGTCGTA_1	TRIB3+PTC	0.162924	0.0256779
ATACGCGGACAGCCGAATTACGCGTAC_1	TRIB3+PTC	0.128246	0.0629357
ATACGCGGACATACGACCACAGGCATC_1	SH2D1A+PTC	0.282424	0.0835686
ATACGCGGACCAGAAGATCAAGGTGTT_1	APOE+PTC	0.0521311	0.064051
ATACGCGGACCATAATCGCTTGGAAGA_1	ITGA2+PTC	0.0925374	0.0680008
ATACGCGGACGATAAGGCCTCATGAGG_1	SH2D1A+PTC	0.0608387	0.0746036
ATACGCGGACGTACTGAAACGGTGAAG_1	SH2D1A+PTC	0.096242	0.102189
ATACGCGGACGTACTGAACTCATGAGG_1	APOE+PTC	0.206958	0.0942063
ATACGCGGACGTCATACCTAAGAGCGT_1	SLPI+PTC	0.169378	0.0487418
ATACGCGGACGTCATACCTTCGGTCAA_1	APOE+PTC	0.190269	0.0431608
ATACGCGGACTCCTCAATCTTGGAAGA_1	SLPI+PTC	0.0747403	0.0949724
ATACGCGGAGAGTTGACATGGCTCACA_1	TRIB3+PTC	0.10537	0.0596186
ATACGCGGAGATAACCGCCGAAGGCAT_1	SLPI+PTC	0.00928048	0.0858305
ATACGCGGAGATGTGTGTGACCATCAA_1	SLPI+PTC	0.104606	0.0916544
ATACGCGGAGCAACTTCACTGAAGTGA_1	APOE+PTC	0.155859	0.0583786
ATACGCGGAGCATGTTGGGTACGGACT_1	TRIB3+PTC	0.258975	0.0502148
ATACGCGGAGCATGTTGGTGCTGCAGT_1	SH2D1A+PTC	0.0506416	0.0616048
ATACGCGGAGCTGCGATAACGTACTGT_1	APOE+PTC	0.130385	0.0709009
ATACGCGGAGGAAGACTCAGCGTGTAT_1	APOE+PTC	0.163077	0.0370622
ATACGCGGAGGTAGTCCATCCTAAGCC_1	APOE+PTC	0.208104	0.0577164
ATACGCGGAGGTCCGTAAGCCGAATGT_1	ITGA2+PTC	0.0743584	0.0975882
ATACGCGGAGGTGATCAGTACGAAGGA_1	SH2D1A+PTC	0.193859	0.0853678
ATACGCGGAGTATCCTTCACGACGTAT_1	SH2D1A+PTC	0.236633	0.0507841
ATACGCGGAGTATCCTTCCACAACATG_1	SH2D1A+PTC	0.0990681	0.0638874
ATACGCGGAGTTCTACCGCCTTAGGTG_1	SLPI+PTC	0.174992	0.0917146
ATACGCGGATAGCTACACTCCAGTTAG_1	APOE+PTC	0.286396	0.0759801
ATACGCGGATATAGCGGTCAGACACTC_1	APOE+PTC	0.214138	0.0753528
ATACGCGGATATAGCGGTGTTACCACG_1	SLPI+PTC	0.0707302	0.0849661
ATACGCGGATCAGGTAGAGTGTCTGAA_1	SH2D1A+PTC	0.0380003	0.240854
ATACGCGGATCTTCTCAGCCTTAGGTG_1	SH2D1A+PTC	0.147456	0.0932751
ATACGCGGATCTTCTCAGGTGGCAACT_1	ITGA2+PTC	0.0805072	0.138343
ATACGCGGATGACTTCCGCAGTAAGAG_1	ITGA2+PTC	0.0534678	0.100209
ATACGCGGATGACTTCCGGTCAATGCA_1	ITGA2+PTC	0.0522456	0.145476
ATACGCGGATGAGTAGTCCATTCCGCT_1	APOE+PTC	0.191567	0.0507807
ATACGCGGATGATGTGCCCTTCCACGT_1	ITGA2+PTC	0.0196303	0.125279
ATACGCGGATGATGTGCCGGTGTCGTA_1	SH2D1A+PTC	0	0.0840914
ATACGCGGATGGACTTGTCCGAGATGT_1	APOE+PTC	0.27112	0.0604306
ATACGCGGATGGACTTGTTGTGCAAGT_1	APOE+PTC	0.341812	0.0524536
ATACGCGGATTACACGACTGCTGCAGT_1	SLPI+PTC	0.214559	0.0582218
ATACGCGGATTCCAATCGGAGACCTAG_1	SLPI+PTC	0.1402	0.0798045
ATACGCGGATTGGTGACCGTACGGACT_1	APOE+PTC	0.107126	0.0968409
ATCGACACGAACGCTAGTAGACTCTAC_1	APOE+PTC	0.0620226	0.0264158
ATCGACACGAACGTCCAAGCCACATTG_1	APOE+PTC	0.107585	0.0681391
ATCGACACGACACCAACGGACATGGCT_1	SLPI+PTC	0.130079	0.0818402
ATCGACACGACCTCGACTCCATCCTAA_1	APOE+PTC	0.107929	0.0476004
ATCGACACGACCTGCTACGATTGCGAG_1	APOE+PTC	0.166132	0.0469817
ATCGACACGACGTTACGAGTACGGACT_1	ITGA2+PTC	0.0462114	0.103503
ATCGACACGAGACGAAGTAGCACATGC_1	SH2D1A+PTC	0.15941	0.0609633
ATCGACACGAGCCACATAGTAGCACGA_1	ITGA2+PTC	0.0444928	0.114419
ATCGACACGAGTGGTGGTGAACACAGA_1	SH2D1A+PTC	0	0.465278
ATCGACACGAGTGGTGGTGTAACGCTT_1	SLPI+PTC	0.145585	0.0738335
ATCGACACGATGCCTAAGTGGTTGTAC_1	APOE+PTC	0.200237	0.0634692
ATCGACACGCAATGCAACTGAAGCTGA_1	APOE+PTC	0.169149	0.0506621
ATCGACACGCAATTGCGCGATCTCTTG_1	ITGA2+PTC	0.0659563	0.143736
ATCGACACGCAGCCGAATTGCTGCAGT_1	APOE+PTC	0.274404	0.0612165
ATCGACACGCATACGACCCTGGTTGAG_1	APOE+PTC	0.145623	0.0345705
ATCGACACGCATACGACCTGGCTCACA_1	APOE+PTC	0.202948	0.0573659
ATCGACACGCATCGGTTCCAGGAACCA_1	APOE+PTC	0.102658	0.0573941
ATCGACACGCATCGGTTCGGTTGGAAT_1	SH2D1A+PTC	0.247976	0.0677367
ATCGACACGCATCGGTTCTAGAGTCGC_1	SH2D1A+PTC	0.0962802	0.108529
ATCGACACGCCAGAAGATGAGATAGGA_1	APOE+PTC	0.224221	0.045095
ATCGACACGCCTACAAGGAGCACATGC_1	SLPI+PTC	0.0232967	0.0884325
ATCGACACGCGCTGTAAGCACAACATG_1	SLPI+PTC	0.254583	0.0825927
ATCGACACGCGGATCATCACAGGCATC_1	SLPI+PTC	0.062901	0.0713439
ATCGACACGCGGATCATCGGTAAGTTC_1	SLPI+PTC	0.130461	0.102189
ATCGACACGCGTACTGAACTGTACACA_1	SH2D1A+PTC	0.118966	0.0623254
ATCGACACGCTAACCAGATAGTAGAGC_1	SH2D1A+PTC	0.175222	0.0841366
ATCGACACGGAAGAAGCCGTCGCCTAT_1	APOE+PTC	0.185991	0.0663069
ATCGACACGGATGTGTGTGTCTCGAAG_1	SH2D1A+PTC	0.262832	0.0846839
ATCGACACGGATGTGTGTTCTCACCTC_1	APOE+PTC	0.1913	0.0399066
ATCGACACGGCAACTTCAACTCTGTGA_1	TRIB3+PTC	0.212534	0.0461579
ATCGACACGGCAACTTCATTGTGTACG_1	TRIB3+PTC	0.00767644	0.0753877
ATCGACACGGCATGTTGGCGACTGAGA_1	SLPI+PTC	0.0484647	0.0908075
ATCGACACGGCTGCGATACTCTAACAC_1	SLPI+PTC	0.105332	0.0633995
ATCGACACGGCTTACAGGGTCAATGCA_1	SH2D1A+PTC	0.105332	0.069488
ATCGACACGGGAAGACTCACCTGAAGG_1	SH2D1A+PTC	0.179614	0.0583264
ATCGACACGGGTCCGTAACGACCTTAT_1	APOE+PTC	0.103116	0.0461927
ATCGACACGGGTGATCAGGAAGCCATT_1	ITGA2+PTC	0.0124122	0.0832636
ATCGACACGGTAGTGTTGAGCACATGC_1	TRIB3+PTC	0.170066	0.0730615
ATCGACACGGTTCTACCGCGACCTTAT_1	APOE+PTC	0.150206	0.0538646
ATCGACACGGTTCTACCGGAACGAATG_1	SH2D1A+PTC	0.0456767	0.127785
ATCGACACGTAATGGCCGTAAGAGCGT_1	SLPI+PTC	0.060495	0.062011
ATCGACACGTACTCACCACACCAAGTC_1	SLPI+PTC	0.11148	0.0968409
ATCGACACGTAGACCACTTTGTGTACG_1	SH2D1A+PTC	0.294837	0.0950601
ATCGACACGTAGCTACACATGAGTCCT_1	APOE+PTC	0.177016	0.0362531
ATCGACACGTAGCTACACGTCAATGCA_1	APOE+PTC	0.142224	0.0485886
ATCGACACGTAGCTACACTGCTGCAGT_1	SLPI+PTC	0.0538115	0.0559825
ATCGACACGTATAGCGGTGTAGGTAAG_1	SH2D1A+PTC	0.0617553	0.0701342
ATCGACACGTCTGTCTGCCGACTGAGA_1	APOE+PTC	0.0907042	0.0613824
ATCGACACGTGACTTCCGCATTCCGCT_1	TRIB3+PTC	0.182249	0.0463718
ATCGACACGTGATCCTCTTTAAGAGGC_1	APOE+PTC	0.301902	0.0829491
ATCGACACGTGGACTTGTCTACTATGG_1	APOE+PTC	0.172892	0.0563049
ATCGACACGTGGTAACCGACCAATCCG_1	APOE+PTC	0.0901696	0.074106
ATCGACACGTGGTCAGTTGTCTCGAAG_1	SH2D1A+PTC	0.287848	0.0784544
ATCGACACGTGGTCAGTTGTGAACCAA_1	SLPI+PTC	0.00553773	0.107719
ATCGACACGTGGTCAGTTTCAGCACTG_1	TRIB3+PTC	0.266384	0.035555
ATCGACACGTGTCGGTGTATTAGCCTG_1	ITGA2+PTC	0.0538115	0.13023
ATCGACACGTGTCGGTGTCTCTAACAC_1	TRIB3+PTC	0.187405	0.0777714
ATCGACACGTTCGAGGATAGCACATGC_1	SLPI+PTC	0.0983043	0.0736588
ATCGACACGTTCGAGGATCACAACATG_1	APOE+PTC	0.218416	0.0318612
ATCGACACGTTGCCGTCACCTCTTAAG_1	SLPI+PTC	0.232012	0.10683
ATCGACACGTTGCCGTCAGTAAGATCG_1	APOE+PTC	0.0905133	0.0584945
ATCGACACGTTGCCGTCATAGAAGGCG_1	APOE+PTC	0.258631	0.0543823
ATCGACACGTTGCCGTCATCTCACCTC_1	SH2D1A+PTC	0.120226	0.109537
ATCGTTGGCAACGCTAGTCTGAAGTGA_1	SH2D1A+PTC	0.176635	0.0824708
ATCGTTGGCAAGGTGGTAGAAGCCATT_1	SLPI+PTC	0.139436	0.0819305
ATCGTTGGCAATCCGGTGACTCTGTGA_1	ITGA2+PTC	0	0.129535
ATCGTTGGCACACCAACGGGTGGTATC_1	ITGA2+PTC	0.0542316	0.150565
ATCGTTGGCAGATACGCACGGCTTCTA_1	TRIB3+PTC	0.387527	0.0531539
ATCGTTGGCAGATACGCATGCCAACAT_1	APOE+PTC	0.236137	0.0777749
ATCGTTGGCAGCCACATACAAGAGTAG_1	SLPI+PTC	0.181867	0.0728119
ATCGTTGGCAGGCTGTTGTGACAGCTA_1	SLPI+PTC	0.214673	0.0658529
ATCGTTGGCATACCAGTCCACACCTCA_1	ITGA2+PTC	0.0202796	0.124643
ATCGTTGGCATCCTTCCACTGTACACA_1	SLPI+PTC	0.124771	0.0686515
ATCGTTGGCATGCCTAAGGACTATTCC_1	APOE+PTC	0.10304	0.0647567
ATCGTTGGCATGCGATACTCACGTCAT_1	SLPI+PTC	0	0.0970814
ATCGTTGGCATGTGCAGCAGTGACGAC_1	APOE+PTC	0.163726	0.0793775
ATCGTTGGCATGTGCAGCTGTGCAAGT_1	ITGA2+PTC	0.0482356	0.0911483
ATCGTTGGCCACTAGGCAAACAAGTGG_1	SLPI+PTC	0.127521	0.122599
ATCGTTGGCCATACGACCGACTAACGG_1	APOE+PTC	0.0613352	0.0335551
ATCGTTGGCCCATAATCGAGAATGACC_1	SH2D1A+PTC	0.169646	0.0928646
ATCGTTGGCCCTACAAGGGTGTCTGAA_1	APOE+PTC	0.211236	0.0649361
ATCGTTGGCCCTACAAGGTGTACGCCT_1	APOE+PTC	0.264207	0.0522565
ATCGTTGGCCGATAAGGCGCGATTCTG_1	APOE+PTC	0.228804	0.0469556
ATCGTTGGCCGATAAGGCGTGAACCAA_1	SLPI+PTC	0.016575	0.0527412
ATCGTTGGCCGTACTGAACCAATTGGC_1	APOE+PTC	0.213222	0.0469318
ATCGTTGGCCTAACCAGAGACTATTCC_1	APOE+PTC	0.311526	0.0490119
ATCGTTGGCCTGTGGTATGTGGCAACT_1	SH2D1A+PTC	0.102276	0.074759
ATCGTTGGCGAGTTGACACTTCATGGA_1	APOE+PTC	0.120914	0.0863826
ATCGTTGGCGATCAGGACACGACGTAT_1	SLPI+PTC	0.109418	0.0733055
ATCGTTGGCGATCAGGACCGTGTGATG_1	SH2D1A+PTC	0.136839	0.116949
ATCGTTGGCGCAACTTCAACTCGGATT_1	APOE+PTC	0.211503	0.0490555
ATCGTTGGCGCTGCGATAGCGATTCTG_1	TRIB3+PTC	0.163802	0.0761195
ATCGTTGGCGCTGCGATAGTCGCCTAT_1	ITGA2+PTC	0.0218454	0.0908599
ATCGTTGGCGCTTACAGGGCGATTCTG_1	APOE+PTC	0.201192	0.0730169
ATCGTTGGCGGAAGACTCTATGCTCTC_1	SLPI+PTC	0.0183318	0.0727304
ATCGTTGGCGGCATGCAACGGCTTCTA_1	SLPI+PTC	0.0921937	0.070291
ATCGTTGGCGGCATGCAATAGTAGAGC_1	TRIB3+PTC	0.194203	0.0871839
ATCGTTGGCGGTCCGTAAACGCCACTT_1	ITGA2+PTC	0	0.113461
ATCGTTGGCGTAGTTCCTTAAGCTTGG_1	ITGA2+PTC	0.196112	0.0632668
ATCGTTGGCGTATCCTTCCTTGTGCCA_1	SH2D1A+PTC	0.109074	0.0513237
ATCGTTGGCGTTCTACCGCAGGAACCA_1	APOE+PTC	0.148029	0.0442632
ATCGTTGGCTAGCTACACGTACGGACT_1	ITGA2+PTC	0.0837534	0.122783
ATCGTTGGCTAGTCCGGAGACGTAGAG_1	APOE+PTC	0.232508	0.0766858
ATCGTTGGCTCAGGTAGAAACCGTGAT_1	SLPI+PTC	0.0678659	0.0706294
ATCGTTGGCTGAGGCCTTAACAGGAAC_1	APOE+PTC	0.160289	0.0543183
ATCGTTGGCTGAGGCCTTGAGTTCGTC_1	APOE+PTC	0.210396	0.0627113
ATCGTTGGCTGGTAACCGCTTCAGTCT_1	APOE+PTC	0.0733272	0.0481007
ATCGTTGGCTGGTCAGTTAGTGACGAC_1	SH2D1A+PTC	0.231363	0.10015
ATCGTTGGCTTGCCGTCATAGTAGAGC_1	SH2D1A+PTC	0.125535	0.0690923
ATGACAGCAAACGCTAGTTAGTAGAGC_1	APOE+PTC	0.140697	0.0366789
ATGACAGCAAATCCGGTGGTCGCCTAT_1	SH2D1A+PTC	0.2707	0.0662223
ATGACAGCAACAACAGGTCTACTATGG_1	SLPI+PTC	0	0.10467
ATGACAGCAACACCAACGCTTCATGGA_1	SLPI+PTC	0.111595	0.0540599
ATGACAGCAACCTGCTACGGAACTAGC_1	SH2D1A+PTC	0.12267	0.0844399
ATGACAGCAACGTTACGAACAGGCATC_1	SH2D1A+PTC	0.216163	0.0655496
ATGACAGCAAGCCACATACAGACACTC_1	APOE+PTC	0.148831	0.0506339
ATGACAGCAAGTGGTGGTCTAGGTTGC_1	APOE+PTC	0.169378	0.0398937
ATGACAGCAATAGCGTGTGTGGAATAG_1	ITGA2+PTC	0.119806	0.10123
ATGACAGCAATAGCGTGTTACGAAGGA_1	ITGA2+PTC	0.0362817	0.150286
ATGACAGCAATCCTTCCACTTCCACGT_1	TRIB3+PTC	0.176291	0.0841978
ATGACAGCAATGCCTAAGCATTCCGCT_1	ITGA2+PTC	0.0304384	0.114846
ATGACAGCAATGCGATACCACCAAGTC_1	TRIB3+PTC	0.103537	0.0620404
ATGACAGCAATGTGCAGCCTCTCAGGA_1	ITGA2+PTC	0.060304	0.115464
ATGACAGCACACTAGGCATTACAGAGG_1	APOE+PTC	0.129239	0.042172
ATGACAGCACAGCCGAATAGTGACGAC_1	APOE+PTC	0.117018	0.0708648
ATGACAGCACCTACAAGGAAGGAGTCT_1	ITGA2+PTC	0.0574778	0.0853328
ATGACAGCACCTACAAGGAGCGTGTAT_1	SH2D1A+PTC	0.0600367	0.098692
ATGACAGCACCTACAAGGCTTCCACGT_1	SLPI+PTC	0.0989536	0.0772086
ATGACAGCACGATAAGGCTGTACGCCT_1	APOE+PTC	0.381263	0.0744284
ATGACAGCACGCTGTAAGACCAATCCG_1	APOE+PTC	0.200008	0.0775356
ATGACAGCACGCTGTAAGTAAGTCGCT_1	SH2D1A+PTC	0	0.116234
ATGACAGCACGCTGTAAGTGCCAACAT_1	ITGA2+PTC	0.0537351	0.125558
ATGACAGCACGGATCATCCTCATGAGG_1	APOE+PTC	0.161855	0.0870012
ATGACAGCACTAACCAGAGGTGGTATC_1	TRIB3+PTC	0.224565	0.0452902
ATGACAGCACTCCTCAATAGGTTGGCT_1	APOE+PTC	0.0626337	0.0594003
ATGACAGCAGAAGAAGCCCGTGTGATG_1	SH2D1A+PTC	0.0562557	0.104208
ATGACAGCAGAAGAAGCCTGCTATCGC_1	APOE+PTC	0.124313	0.0640597
ATGACAGCAGATCAGGACACATTGCTG_1	APOE+PTC	0.25993	0.0645956
ATGACAGCAGATCAGGACTAGAAGGCG_1	APOE+PTC	0.191606	0.0610797
ATGACAGCAGATGTGTGTGAGTGATCT_1	SLPI+PTC	0.203445	0.107275
ATGACAGCAGCATGTTGGCTGCGTAGT_1	SLPI+PTC	0.169225	0.0709618
ATGACAGCAGTAGTTCCTGGCCATGTT_1	TRIB3+PTC	0.10854	0.0534327
ATGACAGCAGTATCCTTCGACTAACGG_1	SH2D1A+PTC	0.0515964	0.145417
ATGACAGCAGTATCCTTCTGACCAGCA_1	SLPI+PTC	0.205469	0.111483
ATGACAGCAGTATCCTTCTGTGCAAGT_1	TRIB3+PTC	0.207913	0.0517773
ATGACAGCAGTTCTACCGACGTGTGTT_1	SLPI+PTC	0.0278414	0.0867037
ATGACAGCATAATGGCCGCAAGAGTAG_1	TRIB3+PTC	0.143255	0.0714223
ATGACAGCATAGTCCGGAAACCGTGAT_1	TRIB3+PTC	0.109991	0.0497822
ATGACAGCATAGTCCGGAAGTTCGTCC_1	SLPI+PTC	0.198136	0.0576628
ATGACAGCATATAGCGGTAACAAGTGG_1	SLPI+PTC	0	0.0846663
ATGACAGCATATAGCGGTGTTACCACG_1	TRIB3+PTC	0.177857	0.0673811
ATGACAGCATATAGCGGTTTAGCCGTA_1	APOE+PTC	0.184273	0.0821485
ATGACAGCATATCGTGCAACGTCCATA_1	APOE+PTC	0.25928	0.0694357
ATGACAGCATCGATGTGGAGAATGACC_1	APOE+PTC	0.100634	0.042208
ATGACAGCATGAGTAGTCTTAGCATCC_1	APOE+PTC	0.181103	0.0471413
ATGACAGCATGATGTGCCCTGTACACA_1	SLPI+PTC	0.13344	0.0961162
ATGACAGCATGGACTTGTTTAGCATCC_1	APOE+PTC	0.0915445	0.0646741
ATGACAGCATTACACGACAGGTTGGCT_1	SLPI+PTC	0.246448	0.049709
ATGACAGCATTCCAATCGATTCGAGCT_1	SH2D1A+PTC	0.102658	0.0745078
ATGACAGCATTCGAGGATAGTGACGAC_1	TRIB3+PTC	0.147495	0.0900505
ATGACAGCATTGAGACAGTTCGGTCAA_1	APOE+PTC	0.2196	0.0458878
ATGACAGCATTGCCGTCACACAACATG_1	APOE+PTC	0.149977	0.028681
ATGGTCTCAAAGGTGGTACCAATTGGC_1	APOE+PTC	0.181141	0.048341
ATGGTCTCAAAGGTGGTATCTGTGGTT_1	SLPI+PTC	0.136954	0.0537258
ATGGTCTCAAATCCGGTGGAACGAATG_1	SH2D1A+PTC	0.305645	0.0917941
ATGGTCTCAAATCCGGTGTGTGCAAGT_1	SLPI+PTC	0.0620608	0.0630075
ATGGTCTCAACAACAGGTGATGCACAT_1	SLPI+PTC	0.0958219	0.0600279
ATGGTCTCAACACCAACGGGTGGTATC_1	TRIB3+PTC	0.0885655	0.0757719
ATGGTCTCAACCAGGTCAGATTGCGAG_1	APOE+PTC	0.184693	0.0534382
ATGGTCTCAACCAGGTCATCCAGTTAG_1	TRIB3+PTC	0.0758478	0.0652679
ATGGTCTCAACCTCGACTCTTAGCGAC_1	TRIB3+PTC	0.320463	0.055907
ATGGTCTCAACGTTACGAGCCGAATGT_1	SH2D1A+PTC	0.211847	0.0891048
ATGGTCTCAACTCATCGTAACAGGAAC_1	APOE+PTC	0.135197	0.0699934
ATGGTCTCAATACCAGTCAGTCTACGC_1	APOE+PTC	0.28357	0.0495434
ATGGTCTCAATAGCGTGTCTTAGCGAC_1	SH2D1A+PTC	0.0853575	0.0300276
ATGGTCTCAATCCTTCCAGAGAGGAGT_1	SH2D1A+PTC	0.253055	0.0852067
ATGGTCTCAATGTGCAGCGAGACCTAG_1	SH2D1A+PTC	0.143714	0.0733183
ATGGTCTCACAATGCAACTCGTCATGC_1	SLPI+PTC	0.0593874	0.0503049
ATGGTCTCACACGCAATACCAATTGGC_1	TRIB3+PTC	0.328178	0.0626046
ATGGTCTCACACGCAATAGTAGGTAAG_1	APOE+PTC	0.212038	0.0946668
ATGGTCTCACAGCCGAATAAGGAGTCT_1	APOE+PTC	0.192522	0.0696027
ATGGTCTCACAGCCGAATGGCAACACT_1	APOE+PTC	0.1457	0.0948609
ATGGTCTCACAGCCGAATGTAAGATCG_1	APOE+PTC	0.0946761	0.0458529
ATGGTCTCACCAGAAGATCTTCAGTCT_1	SLPI+PTC	0.133364	0.0585032
ATGGTCTCACCATAATCGTTCAACAGC_1	SH2D1A+PTC	0.151428	0.0525963
ATGGTCTCACCTACAAGGCTGCGTAGT_1	TRIB3+PTC	0.142415	0.0492072
ATGGTCTCACGTACTGAAATTCGAGCT_1	TRIB3+PTC	0.201726	0.0525636
ATGGTCTCACTAACCAGACGTGTGATG_1	APOE+PTC	0.129125	0.0560028
ATGGTCTCACTCCTCAATGGAGAGGAA_1	SLPI+PTC	0	0.104114
ATGGTCTCACTCCTCAATGTGGAATAG_1	SLPI+PTC	0.00893676	0.0943109
ATGGTCTCAGAAGAAGCCTTAAGAGGC_1	SH2D1A+PTC	0.100328	0.105454
ATGGTCTCAGAGTTGACATTCGGTCAA_1	TRIB3+PTC	0.185762	0.0711442
ATGGTCTCAGCCATAACCTGGCTCACA_1	SLPI+PTC	0.264856	0.0723404
ATGGTCTCAGCTGCGATAGACTAACGG_1	SLPI+PTC	0.136266	0.0995121
ATGGTCTCAGCTTACAGGCGGCTTCTA_1	SH2D1A+PTC	0.187519	0.0760425
ATGGTCTCAGCTTACAGGTTGTCGCTC_1	ITGA2+PTC	0	0.104539
ATGGTCTCAGGAAGACTCACACGGTAG_1	SLPI+PTC	0.147571	0.0674071
ATGGTCTCAGGTCCGTAACTTCCACGT_1	ITGA2+PTC	0.128781	0.0896585
ATGGTCTCAGGTCCGTAATAGAAGGCG_1	APOE+PTC	0.125917	0.0543972
ATGGTCTCAGTAGTTCCTTACGAAGGA_1	TRIB3+PTC	0.175603	0.102337
ATGGTCTCAGTATCCTTCCGGCTTCTA_1	APOE+PTC	0.189963	0.072873
ATGGTCTCAGTATCCTTCGGCCATGTT_1	SLPI+PTC	0.142912	0.0624825
ATGGTCTCAGTTCTACCGTTAGCATCC_1	APOE+PTC	0.147266	0.0949556
ATGGTCTCATAATGGCCGACCAATCCG_1	APOE+PTC	0.248052	0.0490155
ATGGTCTCATACTCACCAATTCTCAGG_1	ITGA2+PTC	0.0566376	0.129794
ATGGTCTCATACTCACCACTGTACACA_1	ITGA2+PTC	0.049114	0.136609
ATGGTCTCATAGACCACTTCCAGACGA_1	SLPI+PTC	0.166476	0.0535939
ATGGTCTCATAGACCACTTGGTTGTAC_1	APOE+PTC	0.152994	0.0501537
ATGGTCTCATCGATGTGGAGAATCCGG_1	APOE+PTC	0.10071	0.0613125
ATGGTCTCATCTTCTCAGTGACCAGCA_1	SLPI+PTC	0.130652	0.0801359
ATGGTCTCATGACTTCCGCGGAATGCT_1	TRIB3+PTC	0.13092	0.0836906
ATGGTCTCATGACTTCCGTCGAACTCC_1	APOE+PTC	0.237741	0.0783755
ATGGTCTCATGATCCTCTGACTATTCC_1	SLPI+PTC	0.0682096	0.0730169
ATGGTCTCATGATGTGCCAGAATCCGG_1	SLPI+PTC	0.186755	0.0679806
ATGGTCTCATGGACTTGTCTCTCAGGA_1	TRIB3+PTC	0.17125	0.0837777
ATGGTCTCATGGACTTGTGAACGAATG_1	APOE+PTC	0.235869	0.0568625
ATGGTCTCATGGACTTGTGCTAAGCAT_1	TRIB3+PTC	0.0771463	0.0841523
ATGGTCTCATGGTAACCGTCACGTCAT_1	ITGA2+PTC	0.070081	0.118355
ATGGTCTCATGGTCAGTTTACTCCATC_1	APOE+PTC	0.178239	0.0520528
ATGGTCTCATTACACGACGATTGCGAG_1	APOE+PTC	0.0937595	0.100604
ATGGTCTCATTGAGACAGCAGGAACCA_1	SH2D1A+PTC	0.269821	0.0744883
ATGGTCTCATTGGTGACCCAGTAAGAG_1	APOE+PTC	0.222846	0.0486606
ATGGTCTCATTGGTGACCGAACCTGTA_1	APOE+PTC	0.100749	0.0439014
ATGGTCTCATTGGTGACCTTCAAGCTG_1	ITGA2+PTC	0	0.10954
CAACATCGGAACGCTAGTCTGAAGTGA_1	APOE+PTC	0.181867	0.0370477
CAACATCGGACAACAGGTAGAGAATGG_1	SH2D1A+PTC	0.15223	0.0874107
CAACATCGGACCAGGTCAATTCGAGCT_1	TRIB3+PTC	0.171173	0.0482401
CAACATCGGACCGTACTCCTCTCAGGA_1	SLPI+PTC	0.204056	0.0637568
CAACATCGGACCTGCTACCATTCCGCT_1	APOE+PTC	0.1326	0.0924551
CAACATCGGAGACGAAGTACACGGTAG_1	APOE+PTC	0.0509471	0.0834118
CAACATCGGAGGCTGTTGTCTCACCTC_1	SH2D1A+PTC	0.187519	0.0608294
CAACATCGGATACCAGTCGATGCACAT_1	TRIB3+PTC	0.0910862	0.0660013
CAACATCGGATGCGATACAGCACATGC_1	APOE+PTC	0.160021	0.102093
CAACATCGGATGTATCGGCTGAAGTGA_1	APOE+PTC	0.144898	0.0697297
CAACATCGGATGTATCGGCTGTACACA_1	SH2D1A+PTC	0.317178	0.039964
CAACATCGGCAATTGCGCTCCAGTTAG_1	APOE+PTC	0.233081	0.0362793
CAACATCGGCAATTGCGCTGGCAATTC_1	TRIB3+PTC	0.221548	0.0558779
CAACATCGGCACGCAATAACAGGCATC_1	TRIB3+PTC	0.245188	0.0373009
CAACATCGGCACGCAATAAGATCTCGT_1	SH2D1A+PTC	0.174916	0.0850098
CAACATCGGCACGCAATAGTACGGACT_1	ITGA2+PTC	0.0678277	0.116336
CAACATCGGCACTAGGCAATTCGAGCT_1	APOE+PTC	0.112855	0.050772
CAACATCGGCACTAGGCACGGCTTCTA_1	APOE+PTC	0.0615261	0.0617529
CAACATCGGCACTAGGCACTGGTTGAG_1	SLPI+PTC	0.130118	0.0986235
CAACATCGGCACTAGGCAGGTGTCGTA_1	TRIB3+PTC	0.166323	0.0548425
CAACATCGGCATACGACCAAGATCTGC_1	SLPI+PTC	0	0.0943109
CAACATCGGCATCGGTTCGGAGAGGAA_1	SLPI+PTC	0.166285	0.0680068
CAACATCGGCCAGTCCTAACACGGTAG_1	SH2D1A+PTC	0.105522	0.084527
CAACATCGGCCAGTCCTATTAGCCGTA_1	SLPI+PTC	0.104109	0.0853809
CAACATCGGCCTACAAGGGACCATCAA_1	SLPI+PTC	0.0784449	0.0921259
CAACATCGGCGAGTTGCAAGACTCTAC_1	TRIB3+PTC	0.059502	0.0888918
CAACATCGGCGAGTTGCAGAGACCTAG_1	APOE+PTC	0.256416	0.0630859
CAACATCGGCTAACCAGACTTGTGCCA_1	SLPI+PTC	0.197181	0.074045
CAACATCGGCTGTGGTATTAGAAGGCG_1	APOE+PTC	0.0976169	0.0702798
CAACATCGGCTGTGGTATTGCACGAGA_1	APOE+PTC	0.138672	0.0461888
CAACATCGGCTGTGGTATTGCTATCGC_1	APOE+PTC	0.0467079	0.0541645
CAACATCGGGAAGAAGCCGATGCACAT_1	ITGA2+PTC	0.057707	0.0958355
CAACATCGGGAGTTGACACGACTGAGA_1	SH2D1A+PTC	0.108692	0.0648961
CAACATCGGGATCAGGACGTTACCACG_1	TRIB3+PTC	0.213909	0.0746288
CAACATCGGGATGTGTGTGCCACATTG_1	APOE+PTC	0.0789795	0.0842152
CAACATCGGGCATGTTGGCAAGGTGTT_1	TRIB3+PTC	0.122899	0.0481057
CAACATCGGGCATGTTGGCTGAAGTGA_1	SH2D1A+PTC	0.169951	0.076418
CAACATCGGGCATGTTGGGCCGAATGT_1	ITGA2+PTC	0.0861213	0.0970639
CAACATCGGGCCATAACCACTGGTTCC_1	SLPI+PTC	0.0991827	0.0912006
CAACATCGGGCCATAACCGAACACAGA_1	SLPI+PTC	0.16048	0.0486547
CAACATCGGGGAAGACTCGTAGGTAAG_1	SLPI+PTC	0.0407501	0.0726172
CAACATCGGGGTCCGTAAAGTGCTACA_1	APOE+PTC	0.231439	0.0553053
CAACATCGGGGTGATCAGCTGTTCGGT_1	APOE+PTC	0.108119	0.0392183
CAACATCGGGGTGATCAGTGACAGCTA_1	APOE+PTC	0.258631	0.0658197
CAACATCGGGTAATGGACCTTAGCGAC_1	ITGA2+PTC	0.0271922	0.0812337
CAACATCGGGTAGTGTTGTGTCACGCT_1	APOE+PTC	0.21601	0.0611082
CAACATCGGGTTCTACCGCTATGACCA_1	SH2D1A+PTC	0.0622136	0.0605134
CAACATCGGTACTCACCACCAATTGGC_1	TRIB3+PTC	0.163917	0.0542342
CAACATCGGTAGACCACTGTACGGACT_1	APOE+PTC	0.104453	0.0712842
CAACATCGGTAGCGATGAACGTGTGTT_1	TRIB3+PTC	0.270318	0.0815647
CAACATCGGTAGCGATGAGATGCACAT_1	APOE+PTC	0.204323	0.0596186
CAACATCGGTAGCTACACACACGGTAG_1	APOE+PTC	0.172013	0.0739033
CAACATCGGTAGTCCGGACTGGTTGAG_1	APOE+PTC	0.141384	0.0531681
CAACATCGGTAGTCCGGAGTAACGCTT_1	APOE+PTC	0.266613	0.0637306
CAACATCGGTATCGTGCACCGTGTCAA_1	TRIB3+PTC	0.157501	0.0598456
CAACATCGGTATCGTGCATGTGCAAGT_1	APOE+PTC	0.121028	0.0835424
CAACATCGGTCCTGGCTTGGCGGATAA_1	SH2D1A+PTC	0.197143	0.0711884
CAACATCGGTCGATGTGGCGACTGAGA_1	SLPI+PTC	0.0867324	0.104009
CAACATCGGTCTGTCTGCGGCAACACT_1	APOE+PTC	0.192217	0.061962
CAACATCGGTGATGTGCCGTGGAATAG_1	ITGA2+PTC	0.0226092	0.0970505
CAACATCGGTGATGTGCCTTAGCATCC_1	ITGA2+PTC	0	0.12817
CAACATCGGTGGACTTGTAGTCTACGC_1	ITGA2+PTC	0.0861213	0.126022
CAACATCGGTGGACTTGTTCACGTCAT_1	SH2D1A+PTC	0.178124	0.0672139
CAACATCGGTGGACTTGTTTCAAGCTG_1	SLPI+PTC	0.0893676	0.101603
CAACATCGGTGGTCAGTTCCGTTGATT_1	APOE+PTC	0.220975	0.0833159
CAACATCGGTGTCGGTGTTGACCAGCA_1	APOE+PTC	0.254048	0.0872979
CAACATCGGTTCCAATCGTTGTCGCTC_1	APOE+PTC	0.231401	0.0610972
CAACATCGGTTCGAGGATTCGAACTCC_1	SLPI+PTC	0.0908952	0.0577627
CAACATCGGTTGAGACAGAGAATCCGG_1	APOE+PTC	0.0994882	0.0431566
CAACATCGGTTGAGACAGCGACCTTAT_1	APOE+PTC	0.161816	0.046306
CACATTCACAACGTCCAAGTGGCAACT_1	SH2D1A+PTC	0.0146273	0.138776
CACATTCACAACGTCCAATAAGAGCGT_1	TRIB3+PTC	0.14169	0.0724766
CACATTCACAAGGTGGTACTATGACCA_1	APOE+PTC	0.153529	0.0534121
CACATTCACAAGGTGGTAGTAGGTAAG_1	SLPI+PTC	0.102238	0.0840477
CACATTCACAATCCGGTGCACACCTCA_1	APOE+PTC	0.143255	0.0445722
CACATTCACACAACAGGTCGACTGAGA_1	APOE+PTC	0.185457	0.0640717
CACATTCACACACCAACGATTCTCAGG_1	TRIB3+PTC	0.349335	0.0568277
CACATTCACACCGTACTCAGAATCCGG_1	SLPI+PTC	0.0879163	0.101023
CACATTCACACGTTACGAGAGACCTAG_1	APOE+PTC	0.0877635	0.0761631
CACATTCACAGATACGCATGTGCAAGT_1	APOE+PTC	0.270929	0.0647964
CACATTCACATACCAGTCGAAGCCATT_1	ITGA2+PTC	0	0.104219
CACATTCACATAGCGTGTAAGGAGTCT_1	APOE+PTC	0.272991	0.0802753
CACATTCACATGCGATACTGCTTATGG_1	TRIB3+PTC	0.220211	0.0820962
CACATTCACATGTGCAGCTTACAGAGG_1	APOE+PTC	0.291132	0.0802948
CACATTCACCACGCAATACCATCCTAA_1	APOE+PTC	0.0923083	0.0501185
CACATTCACCATACGACCAGACTCTAC_1	APOE+PTC	0.264016	0.0760949
CACATTCACCATCGGTTCAACAGGAAC_1	TRIB3+PTC	0.217919	0.0476738
CACATTCACCCAGTCCTATAGTAGAGC_1	SH2D1A+PTC	0.170753	0.0719824
CACATTCACCCTACAAGGGTAGGTAAG_1	ITGA2+PTC	0.209937	0.102701
CACATTCACCGAGTTGCACAAGGTGTT_1	SH2D1A+PTC	0.0627101	0.0542399
CACATTCACCGCTGTAAGACCAATCCG_1	SLPI+PTC	0.0416667	0.0819568
CACATTCACCGGATCATCACTGAAGCA_1	APOE+PTC	0.283723	0.0472693
CACATTCACCGGATCATCCATTCCGCT_1	APOE+PTC	0.155018	0.0556107
CACATTCACCGGATCATCTCAGCACTG_1	APOE+PTC	0.265773	0.0623254
CACATTCACCGGATCATCTGCTATCGC_1	SH2D1A+PTC	0.108272	0.0952779
CACATTCACCTAACCAGAATTCGAGCT_1	SH2D1A+PTC	0.110449	0.0750645
CACATTCACCTAACCAGACCAATACAG_1	APOE+PTC	0.0847464	0.0771121
CACATTCACCTAATCGCGTCAGCACTG_1	APOE+PTC	0.311908	0.0593479
CACATTCACCTCCTCAATGGCGGATAA_1	APOE+PTC	0.147838	0.0620753
CACATTCACGAGTTGACAGCTAAGCAT_1	APOE+PTC	0.321723	0.041976
CACATTCACGATCAGGACGCCGAATGT_1	ITGA2+PTC	0.0324626	0.162545
CACATTCACGATGTGTGTGACTAACGG_1	ITGA2+PTC	0.0474335	0.128231
CACATTCACGATGTGTGTTAGTAGAGC_1	SLPI+PTC	0.1174	0.0730476
CACATTCACGATGTGTGTTCACGTCAT_1	APOE+PTC	0.0622518	0.0500838
CACATTCACGCATGTTGGCCATCCTAA_1	APOE+PTC	0.279866	0.0914715
CACATTCACGGCATGCAACTCTAACAC_1	APOE+PTC	0.155859	0.0554624
CACATTCACGGCATGCAATATGACACC_1	TRIB3+PTC	0.180301	0.0683117
CACATTCACGTATCCTTCGCTAAGCAT_1	ITGA2+PTC	0	0.130728
CACATTCACGTATCCTTCTCTCACCTC_1	APOE+PTC	0.215284	0.0438578
CACATTCACGTATCCTTCTTCGGTCAA_1	SLPI+PTC	0.102238	0.0634605
CACATTCACTAGCTACACCAGACACTC_1	APOE+PTC	0.231936	0.0350758
CACATTCACTAGTCCGGATGGCAATTC_1	TRIB3+PTC	0.181714	0.0565489
CACATTCACTCAGGTAGAGTCCTGGTA_1	APOE+PTC	0.167163	0.0505924
CACATTCACTCTTCTCAGATTAGCCTG_1	APOE+PTC	0.274557	0.0638941
CACATTCACTGATGTGCCGAATCGCAA_1	TRIB3+PTC	0.141995	0.0586862
CACATTCACTGGACTTGTATTCGAGCT_1	TRIB3+PTC	0.21876	0.0406865
CACATTCACTGGTAACCGGTGGCAACT_1	APOE+PTC	0.218263	0.0652708
CACATTCACTGGTAACCGTCTCACCTC_1	APOE+PTC	0.223113	0.0479446
CACATTCACTGGTCAGTTACCTCTTGA_1	SLPI+PTC	0.171708	0.0565691
CACATTCACTTGCCGTCATAGTAGAGC_1	ITGA2+PTC	0.198518	0.0814251
CACATTCACTTGCCGTCATATGACACC_1	APOE+PTC	0	0.0780595
CACCTGTAAAACGTCCAAAGCACATGC_1	ITGA2+PTC	0	0.104315
CACCTGTAAAAGGTGGTAACGGTGAAG_1	APOE+PTC	0.214826	0.0598163
CACCTGTAAAATCCGGTGACGTGTGTT_1	TRIB3+PTC	0.167316	0.0657675
CACCTGTAAACCAGGTCAAGAATGACC_1	ITGA2+PTC	0.0228766	0.102666
CACCTGTAAACCAGGTCACTAGGTTGC_1	TRIB3+PTC	0.162771	0.0576903
CACCTGTAAACCAGGTCAGACTAACGG_1	SH2D1A+PTC	0.205011	0.123981
CACCTGTAAACTCATCGTGATGCACAT_1	APOE+PTC	0.233692	0.0490468
CACCTGTAAAGTGGTGGTCGTCAACTG_1	SH2D1A+PTC	0.22594	0.0769855
CACCTGTAAATAGCGTGTAGAGAATGG_1	APOE+PTC	0.191758	0.0381552
CACCTGTAAATCCTTCCACCGTGTCAA_1	SLPI+PTC	0.0506416	0.0703234
CACCTGTAAATGCCTAAGAAGGCAGAC_1	APOE+PTC	0.111977	0.0750209
CACCTGTAAATGCCTAAGCGGAATGCT_1	ITGA2+PTC	0.102964	0.0938491
CACCTGTAAATGCCTAAGTCACGTCAT_1	TRIB3+PTC	0.213604	0.0483621
CACCTGTAAATGCGATACCATTCCGCT_1	SH2D1A+PTC	0.175527	0.056813
CACCTGTAACAATGCAACACGTACTGT_1	APOE+PTC	0.190613	0.0325772
CACCTGTAACACTAGGCATACTCCATC_1	APOE+PTC	0.197793	0.0494511
CACCTGTAACAGCCGAATGTCGCCTAT_1	APOE+PTC	0.0954018	0.0934222
CACCTGTAACCAGTCCTATTCAACAGC_1	APOE+PTC	0.228307	0.042793
CACCTGTAACCTACAAGGAGAATCCGG_1	SH2D1A+PTC	0.0795906	0.12872
CACCTGTAACCTACAAGGGAGTTCGTC_1	APOE+PTC	0.126719	0.0553987
CACCTGTAACGAGTTGCACTCATGAGG_1	APOE+PTC	0.220402	0.0385607
CACCTGTAACGATAAGGCACTGAAGCA_1	ITGA2+PTC	0	0.132457
CACCTGTAACGGATCATCCGTGGCTAT_1	TRIB3+PTC	0.237359	0.0637923
CACCTGTAACGTACTGAAATCGCTCTG_1	TRIB3+PTC	0.215055	0.0319307
CACCTGTAACTAACCAGATGTACGCCT_1	ITGA2+PTC	0.128896	0.111056
CACCTGTAACTCCTCAATAAGGCAGAC_1	APOE+PTC	0.089253	0.0706918
CACCTGTAACTCCTCAATGGTTGGAAT_1	SLPI+PTC	0.120837	0.0463282
CACCTGTAACTCCTCAATTGCCTTGGA_1	SH2D1A+PTC	0.116942	0.04715
CACCTGTAAGAAGAAGCCCTCTCAGGA_1	APOE+PTC	0.108578	0.105175
CACCTGTAAGAGTTGACAAACAAGTGG_1	SLPI+PTC	0.150244	0.0746036
CACCTGTAAGATCAGGACGTACGGACT_1	APOE+PTC	0.232012	0.0453563
CACCTGTAAGATGTGTGTGTCCTGGTA_1	ITGA2+PTC	0.0845936	0.123841
CACCTGTAAGCCATAACCTGCTGCAGT_1	SH2D1A+PTC	0.155095	0.0600901
CACCTGTAAGCTGCGATAACGCCACTT_1	SLPI+PTC	0.0921937	0.111991
CACCTGTAAGGAAGACTCACAGGCATC_1	SLPI+PTC	0.0240223	0.106064
CACCTGTAAGGAAGACTCACCAATCCG_1	TRIB3+PTC	0.169837	0.0496298
CACCTGTAAGGTAGTCCACTGCGTAGT_1	SLPI+PTC	0.0852811	0.0914628
CACCTGTAAGGTCCGTAAAGACTCTAC_1	SH2D1A+PTC	0	0.127527
CACCTGTAAGGTGATCAGGAGATAGGA_1	SLPI+PTC	0.119157	0.0938024
CACCTGTAAGTAATGGACCTCTGCTTA_1	ITGA2+PTC	0.148144	0.0991653
CACCTGTAAGTAATGGACGACATGGCT_1	ITGA2+PTC	0	0.10717
CACCTGTAAGTAGTTCCTTGGCTCACA_1	APOE+PTC	0.239803	0.0913052
CACCTGTAATAATGGCCGACGTACTGT_1	TRIB3+PTC	0.225405	0.0367159
CACCTGTAATAGACCACTTGACCAGCA_1	APOE+PTC	0.112473	0.0247778
CACCTGTAATAGCTACACGGCAACACT_1	APOE+PTC	0.211656	0.058843
CACCTGTAATATAGCGGTACCTGAAGG_1	SH2D1A+PTC	0.228727	0.0650496
CACCTGTAATCCTGGCTTCCTCTTAAG_1	SLPI+PTC	0.185189	0.0794304
CACCTGTAATCGATGTGGGTGGAATAG_1	TRIB3+PTC	0.226932	0.0515769
CACCTGTAATCGATGTGGTGCTATCGC_1	APOE+PTC	0.178391	0.0280566
CACCTGTAATCTTCTCAGGACCATCAA_1	SH2D1A+PTC	0.236786	0.109592
CACCTGTAATGAGGCCTTCTACTATGG_1	ITGA2+PTC	0.0468225	0.108175
CACCTGTAATGAGGCCTTGGTTGGAAT_1	ITGA2+PTC	0.0464788	0.150286
CACCTGTAATGATGTGCCCATTCCGCT_1	APOE+PTC	0.117438	0.0603154
CACCTGTAATGTCGGTGTACTGGTTCC_1	APOE+PTC	0.168423	0.0556807
CACCTGTAATTGAGACAGCGGCTTCTA_1	TRIB3+PTC	0.0597311	0.10022
CACCTGTAATTGAGACAGCTTAGCGAC_1	APOE+PTC	0.0827987	0.0536505
CACCTGTAATTGAGACAGTTACAGAGG_1	SH2D1A+PTC	0.044531	0.455065
CACCTGTAATTGCCGTCACCGTTGATT_1	SLPI+PTC	0.228231	0.0788204
CACTTCAGAACAACAGGTCGGCTTCTA_1	APOE+PTC	0.11064	0.085433
CACTTCAGAACAACAGGTGTAACGCTT_1	SLPI+PTC	0.122365	0.093977
CACTTCAGAACACCAACGTCTGTGGTT_1	ITGA2+PTC	0.0547663	0.103851
CACTTCAGAACCAGGTCAACTGAAGCA_1	SLPI+PTC	0.272953	0.0481232
CACTTCAGAACCTCGACTGAGTTCGTC_1	SH2D1A+PTC	0.147838	0.0655036
CACTTCAGAACCTGCTACACGTACTGT_1	TRIB3+PTC	0.0986862	0.0567809
CACTTCAGAACTCATCGTGTAAGATCG_1	APOE+PTC	0.130003	0.0693193
CACTTCAGAAGACGAAGTATTGAGAGC_1	SH2D1A+PTC	0.31798	0.0515158
CACTTCAGAAGATACGCACTAGGTTGC_1	APOE+PTC	0.157654	0.0293727
CACTTCAGAAGATACGCATTAGCATCC_1	APOE+PTC	0.147609	0.0500926
CACTTCAGAAGCATAGCGACCTGAAGG_1	APOE+PTC	0.170753	0.0981245
CACTTCAGAAGGCTGTTGCCTCTTAAG_1	SH2D1A+PTC	0.211274	0.0829064
CACTTCAGAATGCCTAAGGTAACGCTT_1	ITGA2+PTC	0.0829896	0.0985349
CACTTCAGAATGCCTAAGTGTGCAAGT_1	SLPI+PTC	0.160823	0.0958355
CACTTCAGAATGTATCGGTGCTTATGG_1	TRIB3+PTC	0.161664	0.0482452
CACTTCAGACAATGCAACACTGGTTCC_1	SLPI+PTC	0.0261228	0.0642463
CACTTCAGACACGCAATACACCTAACG_1	APOE+PTC	0.0187137	0.116967
CACTTCAGACACTAGGCAAAGGAGTCT_1	TRIB3+PTC	0.165826	0.0615177
CACTTCAGACATACGACCAGCGTGTAT_1	APOE+PTC	0.113313	0.0866092
CACTTCAGACATACGACCTCTGTGGTT_1	SLPI+PTC	0.0935304	0.0850932
CACTTCAGACATCGGTTCAGCACATGC_1	ITGA2+PTC	0.0747021	0.127034
CACTTCAGACCAGAAGATCTATGACCA_1	SLPI+PTC	0.0695463	0.0781905
CACTTCAGACCTACAAGGCCTCGATCA_1	ITGA2+PTC	0.035747	0.122154
CACTTCAGACGTCATACCCTGTACACA_1	ITGA2+PTC	0.0520929	0.150286
CACTTCAGACTAACCAGACCGTTGATT_1	SH2D1A+PTC	0.254468	0.0583875
CACTTCAGACTAATCGCGGAACCTGTA_1	APOE+PTC	0.148411	0.0933089
CACTTCAGACTAATCGCGGGTTGGAAT_1	APOE+PTC	0.224565	0.0800227
CACTTCAGACTCCTCAATGTGTCTGAA_1	TRIB3+PTC	0.160747	0.055907
CACTTCAGACTGTGGTATCTAGGTTGC_1	SH2D1A+PTC	0.265735	0.0647353
CACTTCAGACTGTGGTATTCAGCACTG_1	SH2D1A+PTC	0.180301	0.0632145
CACTTCAGAGAAGAAGCCGTCGCCTAT_1	APOE+PTC	0.27364	0.041719
CACTTCAGAGAAGAAGCCTCGCATACT_1	TRIB3+PTC	0.248129	0.0679834
CACTTCAGAGAGTTGACACCATATCTC_1	APOE+PTC	0.207913	0.0573532
CACTTCAGAGATCAGGACCTATGACCA_1	SH2D1A+PTC	0.116865	0.0720073
CACTTCAGAGATCAGGACGCACTATTC_1	SLPI+PTC	0	0.0922635
CACTTCAGAGATGTGTGTAGAATGACC_1	SLPI+PTC	0.0585472	0.0417364
CACTTCAGAGATGTGTGTATTCGAGCT_1	APOE+PTC	0.141155	0.0605965
CACTTCAGAGCTGCGATATAAGAGCGT_1	APOE+PTC	0.0816529	0.058143
CACTTCAGAGGAAGACTCCTGAAGTGA_1	SH2D1A+PTC	0.226016	0.100357
CACTTCAGAGGCATGCAACTGGTTGAG_1	TRIB3+PTC	0.108501	0.0712668
CACTTCAGAGGCATGCAAGCTAAGCAT_1	APOE+PTC	0.107814	0.0598369
CACTTCAGAGGTAGTCCACAGACACTC_1	ITGA2+PTC	0.0118775	0.0959588
CACTTCAGAGGTAGTCCATTACAGAGG_1	SH2D1A+PTC	0.244691	0.054266
CACTTCAGAGGTCCGTAAGTACGGACT_1	APOE+PTC	0.281431	0.0667872
CACTTCAGAGTAGTGTTGAGAATCCGG_1	SLPI+PTC	0.11931	0.0298093
CACTTCAGAGTAGTTCCTAACAAGTGG_1	APOE+PTC	0.223037	0.0502323
CACTTCAGAGTTCTACCGCGTCAACTG_1	SH2D1A+PTC	0.0974259	0.056484
CACTTCAGAGTTCTACCGTTCAACAGC_1	SLPI+PTC	0.0430416	0.0698694
CACTTCAGATACTCACCACGTGGCTAT_1	SLPI+PTC	0	0.0820263
CACTTCAGATAGACCACTAAGGCAGAC_1	APOE+PTC	0.153567	0.0801795
CACTTCAGATAGACCACTTAGAAGGCG_1	SH2D1A+PTC	0.222922	0.0639145
CACTTCAGATAGCTACACGGTGTCGTA_1	APOE+PTC	0.13428	0.0828269
CACTTCAGATAGTCCGGACCGTTGATT_1	APOE+PTC	0.27322	0.0559688
CACTTCAGATATAGCGGTCACACCTCA_1	APOE+PTC	0.121334	0.0704116
CACTTCAGATCTTCTCAGGTTACCACG_1	ITGA2+PTC	0.237702	0.0512164
CACTTCAGATGAGGCCTTGGTAAGTTC_1	ITGA2+PTC	0.0508326	0.125096
CACTTCAGATGATGTGCCCTTAGCGAC_1	SLPI+PTC	0.126604	0.0858079
CACTTCAGATGGTAACCGGTGTCTGAA_1	TRIB3+PTC	0.21559	0.0668583
CACTTCAGATGGTCAGTTGAGAGGAGT_1	SLPI+PTC	0.155744	0.069141
CACTTCAGATTACACGACACGGTGAAG_1	ITGA2+PTC	0.0498014	0.114053
CACTTCAGATTACACGACGCGATTCTG_1	SLPI+PTC	0.13092	0.0927808
CACTTCAGATTCCAATCGCTAGGTTGC_1	ITGA2+PTC	0.211198	0.0736501
CACTTCAGATTGCCGTCAGTGTCTGAA_1	SLPI+PTC	0.0712649	0.0917067
CAGAGTACAAACGTCCAAGCCACATTG_1	ITGA2+PTC	0.0325771	0.113748
CAGAGTACAACAACAGGTGAACACAGA_1	APOE+PTC	0.141995	0.0353807
CAGAGTACAACACCAACGACGCCACTT_1	SLPI+PTC	0.0519401	0.120233
CAGAGTACAACCAGGTCACACACCTCA_1	SLPI+PTC	0.0376948	0.100584
CAGAGTACAACCTCGACTGTCCTGGTA_1	TRIB3+PTC	0.0627482	0.049979
CAGAGTACAAGATACGCAACTCGGATT_1	APOE+PTC	0.316529	0.0616897
CAGAGTACAAGGCTGTTGATTAGCCTG_1	SLPI+PTC	0.0939505	0.108698
CAGAGTACAAGGCTGTTGCGTCAACTG_1	SH2D1A+PTC	0.197143	0.117111
CAGAGTACAAGGCTGTTGGGTGTCGTA_1	APOE+PTC	0.163229	0.0709346
CAGAGTACAATACCAGTCCACAACATG_1	APOE+PTC	0.178621	0.0599941
CAGAGTACAATACCAGTCGAGAGGAGT_1	SLPI+PTC	0	0.0456919
CAGAGTACAATACCAGTCGTCTCGAAG_1	TRIB3+PTC	0.162122	0.0569758
CAGAGTACAATCCTTCCATCCTAAGCC_1	APOE+PTC	0.16766	0.0383749
CAGAGTACAATGCCTAAGATCGCTCTG_1	SLPI+PTC	0.163	0.069793
CAGAGTACAATGCGATACTCGTCATGC_1	SH2D1A+PTC	0.11213	0.0850671
CAGAGTACAATGCGATACTGAAGCTGA_1	SLPI+PTC	0.0562557	0.0977839
CAGAGTACAATGTGCAGCTTCAACAGC_1	SLPI+PTC	0	0.058859
CAGAGTACACAATTGCGCACGGTGAAG_1	APOE+PTC	0.0810419	0.0478132
CAGAGTACACAATTGCGCGTAGGTAAG_1	APOE+PTC	0.153376	0.036096
CAGAGTACACACTAGGCACACCAAGTC_1	TRIB3+PTC	0.214062	0.0529852
CAGAGTACACATACGACCGTACGGACT_1	SLPI+PTC	0.227658	0.0902335
CAGAGTACACATCGGTTCATTCGAGCT_1	ITGA2+PTC	0.0762679	0.100577
CAGAGTACACATCGGTTCCTGAAGTGA_1	APOE+PTC	0.147991	0.0781931
CAGAGTACACCAGAAGATTCCAGTTAG_1	APOE+PTC	0.184235	0.0570629
CAGAGTACACCAGTCCTAAGAATGACC_1	APOE+PTC	0.15246	0.0506514
CAGAGTACACCTACAAGGGAGATAGGA_1	APOE+PTC	0.0968912	0.0562642
CAGAGTACACGAGTTGCACCTTAGGTG_1	SH2D1A+PTC	0.125153	0.0989213
CAGAGTACACGAGTTGCAGACGTAGAG_1	SLPI+PTC	0.0317751	0.0635738
CAGAGTACACGAGTTGCAGAGATAGGA_1	APOE+PTC	0.223075	0.0611495
CAGAGTACACGCTGTAAGTCACGTCAT_1	ITGA2+PTC	0.107547	0.0702548
CAGAGTACACGGATCATCACAGGCATC_1	APOE+PTC	0.218416	0.0497561
CAGAGTACACGTCATACCACGACGTAT_1	ITGA2+PTC	0.0798579	0.0725551
CAGAGTACACTCCTCAATTGAAGCTGA_1	ITGA2+PTC	0.0553773	0.140848
CAGAGTACACTGTGGTATTTCGGTCAA_1	ITGA2+PTC	0.0564467	0.12084
CAGAGTACAGAGTTGACACTCTCAGGA_1	ITGA2+PTC	0.0329209	0.118819
CAGAGTACAGATCAGGACACCTCTTGA_1	SH2D1A+PTC	0.204896	0.0333891
CAGAGTACAGCAACTTCATCTGTGGTT_1	SH2D1A+PTC	0.259013	0.0622643
CAGAGTACAGCAACTTCATGCTTATGG_1	SH2D1A+PTC	0.172739	0.0667085
CAGAGTACAGCATGTTGGAATTCTGGC_1	APOE+PTC	0.193706	0.0528457
CAGAGTACAGCCATAACCATCGCTCTG_1	ITGA2+PTC	0.0208142	0.0816394
CAGAGTACAGCTGCGATATCAGCACTG_1	APOE+PTC	0.150283	0.0731
CAGAGTACAGGAAGACTCCGGAATGCT_1	ITGA2+PTC	0.023564	0.124961
CAGAGTACAGGAAGACTCGTGAACCAA_1	SH2D1A+PTC	0.0617171	0.0961766
CAGAGTACAGGCATGCAAACCAATCCG_1	SLPI+PTC	0.299343	0.0505903
CAGAGTACAGGTCCGTAAACTGAAGCA_1	SLPI+PTC	0.10621	0.042828
CAGAGTACAGGTCCGTAAACTGGTTCC_1	APOE+PTC	0.182822	0.0972309
CAGAGTACAGTAATGGACACACGGTAG_1	APOE+PTC	0.111328	0.0469246
CAGAGTACAGTAATGGACTAAGCTTGG_1	TRIB3+PTC	0.209021	0.0714759
CAGAGTACAGTAGTTCCTCTCTAACAC_1	TRIB3+PTC	0.189467	0.0998184
CAGAGTACAGTATCCTTCCTGATATCC_1	APOE+PTC	0.191415	0.0483497
CAGAGTACAGTTCTACCGTGCTTATGG_1	ITGA2+PTC	0.00844027	0.130702
CAGAGTACATACTCACCACGGAATGCT_1	SH2D1A+PTC	0.196914	0.0342274
CAGAGTACATAGACCACTCCAATACAG_1	SH2D1A+PTC	0.128819	0.113448
CAGAGTACATAGCTACACGACCATCAA_1	APOE+PTC	0.216888	0.0579072
CAGAGTACATAGTCCGGAACAGGCATC_1	SLPI+PTC	0.0895203	0.102256
CAGAGTACATAGTCCGGAATGAGTCCT_1	APOE+PTC	0.159219	0.0438146
CAGAGTACATAGTCCGGATCTGTGGTT_1	ITGA2+PTC	0.00118393	0.143359
CAGAGTACATCGATGTGGAAGGCAGAC_1	SLPI+PTC	0.103384	0.0607712
CAGAGTACATGACTTCCGCAAGGTGTT_1	APOE+PTC	0.173236	0.0550938
CAGAGTACATGACTTCCGGTAGGTAAG_1	SLPI+PTC	0.173847	0.052939
CAGAGTACATGATCCTCTCAGTAAGAG_1	SH2D1A+PTC	0.189849	0.082434
CAGAGTACATGATCCTCTGAGACCTAG_1	APOE+PTC	0.0980752	0.0553929
CAGAGTACATGATCCTCTTAAGCTTGG_1	SLPI+PTC	0.118317	0.0430214
CAGAGTACATGATGTGCCAGATCTCGT_1	SH2D1A+PTC	0.0610678	0.0800659
CAGAGTACATGGACTTGTAGTTCGTCC_1	APOE+PTC	0.106248	0.0599495
CAGAGTACATGGTCAGTTTGACAGCTA_1	ITGA2+PTC	0.0643141	0.0805567
CAGAGTACATGTCGGTGTCGACTGAGA_1	TRIB3+PTC	0.221395	0.0711
CAGAGTACATTGAGACAGAAGGCAGAC_1	APOE+PTC	0.122518	0.0446071
CAGAGTACATTGAGACAGATTCGAGCT_1	SH2D1A+PTC	0.0571723	0.0612017
CAGGACTTCAATCCGGTGCCAATTGGC_1	SH2D1A+PTC	0.152536	0.050772
CAGGACTTCACAACAGGTGTAGGTAAG_1	TRIB3+PTC	0.16976	0.0876464
CAGGACTTCACAACAGGTTTAGCCGTA_1	APOE+PTC	0.187863	0.0568857
CAGGACTTCACACCAACGAGCACATGC_1	SLPI+PTC	0.0305912	0.111744
CAGGACTTCACCAGGTCAGTGTCTGAA_1	APOE+PTC	0.178277	0.0360031
CAGGACTTCACCTGCTACTAGTAGAGC_1	APOE+PTC	0.304117	0.0475954
CAGGACTTCACGTTACGATTGTGTACG_1	APOE+PTC	0.259586	0.0619587
CAGGACTTCACTCATCGTACAGGCATC_1	TRIB3+PTC	0.256874	0.0318699
CAGGACTTCACTCATCGTCAAGAGTAG_1	APOE+PTC	0.0355179	0.0824011
CAGGACTTCACTCATCGTCGACCTTAT_1	SLPI+PTC	0.0532004	0.0460581
CAGGACTTCAGGCTGTTGCAAGAGTAG_1	APOE+PTC	0.233158	0.0477224
CAGGACTTCATACCAGTCGAACCTGTA_1	SLPI+PTC	0.0579743	0.0524569
CAGGACTTCATACCAGTCTGTACGCCT_1	ITGA2+PTC	0.018179	0.136057
CAGGACTTCATAGCGTGTGCCGAATGT_1	SH2D1A+PTC	0.191224	0.0420858
CAGGACTTCATGCCTAAGTCCAGTTAG_1	ITGA2+PTC	0.083257	0.11992
CAGGACTTCATGCGATACCCAATTGGC_1	SLPI+PTC	0.161625	0.0984144
CAGGACTTCATGTGCAGCTGTGCAAGT_1	APOE+PTC	0.229644	0.0819188
CAGGACTTCCAATGCAACGCACTATTC_1	SLPI+PTC	0.149824	0.0633888
CAGGACTTCCAATTGCGCACGTACTGT_1	SH2D1A+PTC	0.246716	0.0551838
CAGGACTTCCAATTGCGCCTCTAACAC_1	SLPI+PTC	0.30343	0.0361948
CAGGACTTCCACGCAATATTCAACAGC_1	SLPI+PTC	0.195845	0.0881793
CAGGACTTCCACTAGGCAGACCATCAA_1	ITGA2+PTC	0.0425833	0.0849627
CAGGACTTCCACTAGGCAGCACTATTC_1	APOE+PTC	0.342805	0.0441889
CAGGACTTCCAGCCGAATCTTCATGGA_1	ITGA2+PTC	0.0562939	0.129461
CAGGACTTCCAGCCGAATGATGCACAT_1	APOE+PTC	0.318286	0.0358985
CAGGACTTCCAGCCGAATGGTAAGTTC_1	APOE+PTC	0.135961	0.0580153
CAGGACTTCCATACGACCGTGGAATAG_1	SH2D1A+PTC	0.274939	0.0536592
CAGGACTTCCATACGACCTGCCTTGGA_1	APOE+PTC	0.0386496	0.0642621
CAGGACTTCCCAGAAGATCTGGTTGAG_1	APOE+PTC	0.120264	0.0813818
CAGGACTTCCCAGAAGATGGCCATGTT_1	SLPI+PTC	0.109494	0.0575073
CAGGACTTCCCAGTCCTACTAGGTTGC_1	SH2D1A+PTC	0.166056	0.0800488
CAGGACTTCCCTACAAGGAGTTCGTCC_1	ITGA2+PTC	0.081462	0.143022
CAGGACTTCCCTACAAGGGCACTATTC_1	SLPI+PTC	0.0571723	0.104167
CAGGACTTCCGATAAGGCGTGGAATAG_1	SH2D1A+PTC	0.217423	0.0482887
CAGGACTTCCGCTGTAAGATTAGCCTG_1	APOE+PTC	0.217843	0.070413
CAGGACTTCCGGATCATCCCGATCGAA_1	SH2D1A+PTC	0.147724	0.0808187
CAGGACTTCCGGATCATCTTCGGTCAA_1	APOE+PTC	0.279675	0.0645694
CAGGACTTCCGTACTGAACCATCCTAA_1	APOE+PTC	0.193439	0.0469594
CAGGACTTCCGTCATACCCCATATCTC_1	ITGA2+PTC	0.206309	0.151096
CAGGACTTCCGTCATACCGAGTTCGTC_1	ITGA2+PTC	0.0739765	0.129413
CAGGACTTCGATCAGGACGAGATAGGA_1	TRIB3+PTC	0.10705	0.0360951
CAGGACTTCGATGTGTGTACTATCGCC_1	SH2D1A+PTC	0.19932	0.0577888
CAGGACTTCGCAACTTCAAAGGAGTCT_1	SLPI+PTC	0.0484265	0.10176
CAGGACTTCGCCATAACCCGACCTTAT_1	SLPI+PTC	0.0955163	0.0985872
CAGGACTTCGCCATAACCGTACGGACT_1	SH2D1A+PTC	0.194088	0.0511467
CAGGACTTCGGTAGTCCAGAACCTGTA_1	APOE+PTC	0.238619	0.0363405
CAGGACTTCGGTCCGTAAAACAGGAAC_1	SH2D1A+PTC	0.112397	0.1007
CAGGACTTCGGTCCGTAAGGAACTAGC_1	APOE+PTC	0.280057	0.0424638
CAGGACTTCGGTGATCAGCAAGAGTAG_1	SH2D1A+PTC	0.218798	0.0757188
CAGGACTTCGGTGATCAGCACCTAACG_1	SH2D1A+PTC	0.156355	0.10814
CAGGACTTCGTAATGGACCAGTAAGAG_1	TRIB3+PTC	0.103804	0.0379907
CAGGACTTCGTAATGGACTGCACGAGA_1	SH2D1A+PTC	0.102773	0.0744272
CAGGACTTCGTAATGGACTGGCAATTC_1	SLPI+PTC	0.139207	0.0670666
CAGGACTTCTACTCACCACACCAAGTC_1	SH2D1A+PTC	0.222426	0.0530787
CAGGACTTCTAGACCACTCCTCTTAAG_1	APOE+PTC	0.11255	0.0619412
CAGGACTTCTAGACCACTTCACGTCAT_1	TRIB3+PTC	0.288535	0.0604219
CAGGACTTCTAGCTACACCACCAAGTC_1	SH2D1A+PTC	0.256416	0.0665689
CAGGACTTCTATCGTGCACAGGAACCA_1	APOE+PTC	0.20039	0.0527444
CAGGACTTCTCGATGTGGACCTCTTGA_1	APOE+PTC	0.120035	0.0410642
CAGGACTTCTCGATGTGGCATTCCGCT_1	SLPI+PTC	0.0909716	0.0382075
CAGGACTTCTCGATGTGGCTCATGAGG_1	APOE+PTC	0.142912	0.0556369
CAGGACTTCTCGATGTGGTCTCACCTC_1	APOE+PTC	0.245684	0.0814077
CAGGACTTCTGATCCTCTGAGACCTAG_1	APOE+PTC	0.274137	0.037039
CAGGACTTCTGATGTGCCCCAAGGATG_1	SLPI+PTC	0.149481	0.0730564
CAGGACTTCTGGACTTGTGAACACAGA_1	SLPI+PTC	0	0.0668308
CAGGACTTCTGGACTTGTTTAGCATCC_1	SH2D1A+PTC	0.320654	0.0512512
CAGGACTTCTGGACTTGTTTGTGTACG_1	APOE+PTC	0.213375	0.0541702
CAGGACTTCTGTCGGTGTACTGAAGCA_1	SLPI+PTC	0.0904369	0.0663443
CAGGACTTCTGTCGGTGTTACGAAGGA_1	SLPI+PTC	0.125038	0.0918984
CAGGACTTCTTACACGACCCAATTGGC_1	ITGA2+PTC	0.180225	0.0860954
CAGGACTTCTTACACGACCTGCGTAGT_1	TRIB3+PTC	0.131569	0.0602457
CAGGACTTCTTGAGACAGAAGGCAGAC_1	APOE+PTC	0.0938359	0.100753
CAGGACTTCTTGAGACAGGAATCGCAA_1	ITGA2+PTC	0.0558356	0.0886304
CAGGACTTCTTGAGACAGGAGTGATCT_1	SH2D1A+PTC	0.0625573	0.100653
CAGGACTTCTTGGTGACCTGGCTCACA_1	APOE+PTC	0.128857	0.0813905
CAGTCTTCGAACGCTAGTCCATATCTC_1	APOE+PTC	0.202032	0.055088
CAGTCTTCGACCGTACTCCACCAAGTC_1	APOE+PTC	0.280171	0.055088
CAGTCTTCGACCGTACTCCGACTGAGA_1	TRIB3+PTC	0.155629	0.0565015
CAGTCTTCGACGTTACGAGCACTATTC_1	APOE+PTC	0.206729	0.0592873
CAGTCTTCGACTCATCGTCTGTACACA_1	SLPI+PTC	0.123052	0.0698191
CAGTCTTCGACTCATCGTTCCTAAGCC_1	SLPI+PTC	0.13535	0.0915665
CAGTCTTCGAGACGAAGTACACGGTAG_1	ITGA2+PTC	0	0.0876903
CAGTCTTCGAGCCACATACCGAGATGT_1	APOE+PTC	0.197296	0.0523627
CAGTCTTCGAGGCTGTTGGGTAAGTTC_1	SLPI+PTC	0.0636648	0.087524
CAGTCTTCGAGGCTGTTGGTAAGATCG_1	APOE+PTC	0.0375038	0.0489371
CAGTCTTCGAGTGGTGGTCGGCTTCTA_1	SLPI+PTC	0.0368164	0.0961424
CAGTCTTCGAGTGGTGGTGGCCATGTT_1	APOE+PTC	0.293767	0.0588953
CAGTCTTCGATACCAGTCTGAAGCTGA_1	ITGA2+PTC	0.253705	0.0646541
CAGTCTTCGATAGCGTGTAGAATCCGG_1	APOE+PTC	0.0842499	0.0535852
CAGTCTTCGATCCTTCCACCGAGATGT_1	TRIB3+PTC	0.209976	0.0750559
CAGTCTTCGATGCCTAAGACGCCACTT_1	SLPI+PTC	0.237511	0.064567
CAGTCTTCGCAATTGCGCTTAAGAGGC_1	APOE+PTC	0.256416	0.0528838
CAGTCTTCGCCTACAAGGGATGCACAT_1	APOE+PTC	0.227925	0.06184
CAGTCTTCGCGATAAGGCCAAGGTGTT_1	APOE+PTC	0.0743202	0.0516172
CAGTCTTCGCGGCTAGATTAAGTCGCT_1	APOE+PTC	0.0589291	0.0832288
CAGTCTTCGCTAACCAGAGAACACAGA_1	SH2D1A+PTC	0.261496	0.0701342
CAGTCTTCGGATGTGTGTCTGAAGTGA_1	SH2D1A+PTC	0.156584	0.0404381
CAGTCTTCGGATGTGTGTGTCAATGCA_1	SH2D1A+PTC	0.160212	0.0454561
CAGTCTTCGGCATGTTGGGAGTGATCT_1	ITGA2+PTC	0.0314314	0.107606
CAGTCTTCGGCCATAACCAACAAGTGG_1	TRIB3+PTC	0.0581653	0.0775129
CAGTCTTCGGCCATAACCACCTCTTGA_1	TRIB3+PTC	0.104453	0.0551917
CAGTCTTCGGCCATAACCGGTTGGAAT_1	APOE+PTC	0.133669	0.0469905
CAGTCTTCGGCTTACAGGTACGCGTAC_1	SH2D1A+PTC	0.149786	0.0567521
CAGTCTTCGGGTAGTCCATGCCAACAT_1	APOE+PTC	0.274404	0.0491339
CAGTCTTCGGTAATGGACTAAGCTTGG_1	ITGA2+PTC	0.100214	0.0876464
CAGTCTTCGGTAGTGTTGCCTTAGGTG_1	SLPI+PTC	0.102696	0.0906699
CAGTCTTCGGTTCTACCGCTCATGAGG_1	ITGA2+PTC	0.0227238	0.124048
CAGTCTTCGTAGCTACACTGTACGCCT_1	ITGA2+PTC	0.0431561	0.091148
CAGTCTTCGTAGCTACACTGTGCAAGT_1	SLPI+PTC	0	0.0799177
CAGTCTTCGTAGTCCGGAACTCTGTGA_1	APOE+PTC	0.147304	0.0733009
CAGTCTTCGTAGTCCGGACCGTGTCAA_1	SLPI+PTC	0.0833715	0.100962
CAGTCTTCGTATCGTGCAACCAATCCG_1	SLPI+PTC	0.123892	0.0684947
CAGTCTTCGTCCTGGCTTCCATCCTAA_1	APOE+PTC	0.222579	0.0566824
CAGTCTTCGTGAGTAGTCGTGGCAACT_1	TRIB3+PTC	0.21452	0.0602283
CAGTCTTCGTGATCCTCTAGTTCGTCC_1	APOE+PTC	0.1305	0.0526072
CAGTCTTCGTGATCCTCTCGCTTACCT_1	APOE+PTC	0.164108	0.0390835
CAGTCTTCGTGATGTGCCATTCGAGCT_1	APOE+PTC	0.252559	0.0338909
CAGTCTTCGTGGACTTGTACCTCTTGA_1	TRIB3+PTC	0.221586	0.052939
CAGTCTTCGTGGTAACCGCTCTGCTTA_1	TRIB3+PTC	0.242744	0.0821109
CAGTCTTCGTGGTAACCGGCCGAATGT_1	SH2D1A+PTC	0.141919	0.0674071
CAGTCTTCGTGGTCAGTTCGCTTACCT_1	APOE+PTC	0.161053	0.044786
CAGTCTTCGTGTCGGTGTTGTACGCCT_1	APOE+PTC	0.0620608	0.0518035
CAGTCTTCGTTCGAGGATGCGATTCTG_1	APOE+PTC	0.134357	0.0492595
CAGTCTTCGTTGAGACAGCAGTAAGAG_1	APOE+PTC	0.184426	0.062805
CATGTAGGCACCTCGACTCAGTAAGAG_1	APOE+PTC	0.132753	0.057916
CATGTAGGCAGACGAAGTATTCGAGCT_1	APOE+PTC	0.2783	0.048402
CATGTAGGCAGCCACATATTGTGTACG_1	SH2D1A+PTC	0.100137	0.0880134
CATGTAGGCAGGCTGTTGAGCACATGC_1	TRIB3+PTC	0.104568	0.105299
CATGTAGGCATACCAGTCAGCACATGC_1	SH2D1A+PTC	0.252482	0.0489858
CATGTAGGCATACCAGTCTAGAGTCGC_1	APOE+PTC	0.178811	0.0833159
CATGTAGGCATAGCGTGTACGTCCATA_1	APOE+PTC	0.149863	0.0694619
CATGTAGGCATGCCTAAGACTGGTTCC_1	SLPI+PTC	0.0777956	0.059601
CATGTAGGCATGCGATACAACCGTGAT_1	TRIB3+PTC	0.188894	0.0379733
CATGTAGGCATGTGCAGCACGTACTGT_1	TRIB3+PTC	0.177246	0.0748466
CATGTAGGCCAATTGCGCATTAGCCTG_1	SLPI+PTC	0.153643	0.0896113
CATGTAGGCCACGCAATATACGAAGGA_1	TRIB3+PTC	0.178773	0.0259063
CATGTAGGCCAGCCGAATAACAAGTGG_1	TRIB3+PTC	0.164337	0.109531
CATGTAGGCCATACGACCCTGATATCC_1	APOE+PTC	0.106095	0.0478573
CATGTAGGCCATACGACCGAGAGGAGT_1	TRIB3+PTC	0.181752	0.0588317
CATGTAGGCCCAGAAGATCAAGAGTAG_1	ITGA2+PTC	0.169455	0.0992596
CATGTAGGCCCAGAAGATCTCAATCGT_1	SH2D1A+PTC	0.0730217	0.0996184
CATGTAGGCCGAGTTGCAACAGGCATC_1	SH2D1A+PTC	0.163229	0.0804144
CATGTAGGCCGAGTTGCACCAAGGATG_1	SH2D1A+PTC	0.290865	0.110301
CATGTAGGCCGCTGTAAGCTGTACACA_1	APOE+PTC	0.136916	0.0804432
CATGTAGGCCGGCTAGATCTCTAACAC_1	TRIB3+PTC	0.283112	0.049282
CATGTAGGCCGGCTAGATCTGATATCC_1	SH2D1A+PTC	0.147495	0.0464367
CATGTAGGCCTCCTCAATGTCTCGAAG_1	SH2D1A+PTC	0.227658	0.0818664
CATGTAGGCCTCCTCAATTCTCCAGAT_1	SH2D1A+PTC	0.152727	0.086888
CATGTAGGCGATAACCGCCACACCTCA_1	SH2D1A+PTC	0.0604186	0.130245
CATGTAGGCGCATGTTGGGAAGCCATT_1	SLPI+PTC	0.08467	0.0620634
CATGTAGGCGCTTACAGGCTGCGTAGT_1	APOE+PTC	0.111328	0.0967081
CATGTAGGCGCTTACAGGTTAGCATCC_1	APOE+PTC	0.0536587	0.0614219
CATGTAGGCGGCATGCAAGCGTCTAGT_1	SH2D1A+PTC	0.228842	0.105236
CATGTAGGCGGTCCGTAAAGACTCTAC_1	SLPI+PTC	0.0764207	0.101914
CATGTAGGCGTAGTTCCTTCGAACTCC_1	TRIB3+PTC	0.166705	0.0954003
CATGTAGGCTACTCACCAAGTGACGAC_1	TRIB3+PTC	0.122594	0.0714062
CATGTAGGCTACTCACCACCAATACAG_1	SH2D1A+PTC	0.122899	0.0750732
CATGTAGGCTACTCACCATGCACGAGA_1	APOE+PTC	0.176826	0.051786
CATGTAGGCTAGACCACTAGAGAATGG_1	SH2D1A+PTC	0.1098	0.0748728
CATGTAGGCTAGCTACACGTCCTGGTA_1	SH2D1A+PTC	0.250917	0.0891009
CATGTAGGCTCCTGGCTTGGCGGATAA_1	SLPI+PTC	0.0151237	0.0750471
CATGTAGGCTCGATGTGGGTGTCTGAA_1	TRIB3+PTC	0.0766499	0.0824864
CATGTAGGCTGACTTCCGCACAACATG_1	ITGA2+PTC	0.0982279	0.110054
CATGTAGGCTGAGTAGTCCGTGTGATG_1	SLPI+PTC	0	0.0932664
CATGTAGGCTGATCCTCTTTACAGAGG_1	SLPI+PTC	0.0704629	0.079832
CATGTAGGCTGATGTGCCACGACGTAT_1	SLPI+PTC	0.234609	0.061448
CATGTAGGCTGTCGGTGTTAAGTCGCT_1	TRIB3+PTC	0.289146	0.0522391
CATGTAGGCTTGAGACAGACTCGGATT_1	SLPI+PTC	0.108043	0.0519134
CATGTAGGCTTGAGACAGACTGGTTCC_1	APOE+PTC	0.325848	0.0829587
CCAATGTCTAACGCTAGTCCGTGTCAA_1	SH2D1A+PTC	0.205775	0.0788813
CCAATGTCTAAGGTGGTATGGTTGTAC_1	APOE+PTC	0.112282	0.0689493
CCAATGTCTAATCCGGTGTGACAGCTA_1	SLPI+PTC	0	0.104062
CCAATGTCTACCGTACTCATCGCTCTG_1	APOE+PTC	0.189467	0.0514547
CCAATGTCTACCGTACTCTGTGCAAGT_1	SLPI+PTC	0.111289	0.136914
CCAATGTCTACCTCGACTCGACCTTAT_1	SLPI+PTC	0.0947143	0.127663
CCAATGTCTACGTTACGAGCTAAGCAT_1	APOE+PTC	0.262068	0.0653115
CCAATGTCTACGTTACGAGGTGTCGTA_1	SH2D1A+PTC	0.220325	0.0401125
CCAATGTCTAGATACGCAGAACCTGTA_1	SLPI+PTC	0.255461	0.0644256
CCAATGTCTAGCATAGCGTGTGCAAGT_1	SLPI+PTC	0.0506798	0.076468
CCAATGTCTAGCCACATAGAACACAGA_1	SH2D1A+PTC	0.15181	0.0581547
CCAATGTCTAGTGGTGGTATTCTCAGG_1	SH2D1A+PTC	0.183509	0.0803011
CCAATGTCTATACCAGTCCAGACACTC_1	SLPI+PTC	0.0863886	0.0817564
CCAATGTCTATAGCGTGTGGCAACACT_1	APOE+PTC	0.139284	0.0621507
CCAATGTCTATCCTTCCATCTGTGGTT_1	SLPI+PTC	0.097044	0.104027
CCAATGTCTATCCTTCCATTCAACAGC_1	APOE+PTC	0.0748931	0.0374107
CCAATGTCTATGCCTAAGTTAGCATCC_1	APOE+PTC	0.296441	0.045792
CCAATGTCTCAATTGCGCAACCGTGAT_1	TRIB3+PTC	0.0608769	0.0606664
CCAATGTCTCAATTGCGCAAGGCAGAC_1	APOE+PTC	0.155057	0.05954
CCAATGTCTCAATTGCGCCCATCCTAA_1	SH2D1A+PTC	0.108501	0.0443734
CCAATGTCTCACGCAATATACGCGTAC_1	SH2D1A+PTC	0.227734	0.0707776
CCAATGTCTCAGCCGAATCTTAGCGAC_1	APOE+PTC	0.280553	0.0821745
CCAATGTCTCAGCCGAATGCATTAGCA_1	APOE+PTC	0.152689	0.0393361
CCAATGTCTCATACGACCCTTCATGGA_1	SLPI+PTC	0.13493	0.0936139
CCAATGTCTCATACGACCTCGCATACT_1	ITGA2+PTC	0.00878399	0.12429
CCAATGTCTCATCGGTTCCCGTGTCAA_1	SH2D1A+PTC	0.217041	0.0918975
CCAATGTCTCATCGGTTCTCCAGACGA_1	SH2D1A+PTC	0.0624809	0.0704195
CCAATGTCTCCAGTCCTATGACAGCTA_1	SLPI+PTC	0	0.0830889
CCAATGTCTCCAGTCCTATTAAGAGGC_1	SLPI+PTC	0.140047	0.0814735
CCAATGTCTCGATAAGGCACGCCACTT_1	APOE+PTC	0.173847	0.0530897
CCAATGTCTCGATAAGGCACGTGTGTT_1	APOE+PTC	0.263443	0.0481978
CCAATGTCTCGATAAGGCATCGCTCTG_1	SH2D1A+PTC	0.104606	0.0880123
CCAATGTCTCGCTGTAAGGTAAGATCG_1	SLPI+PTC	0	0.0861973
CCAATGTCTCGGATCATCTAAGTCGCT_1	SH2D1A+PTC	0	0.0879252
CCAATGTCTCGTACTGAAAGCACATGC_1	SH2D1A+PTC	0.120837	0.114286
CCAATGTCTCGTCATACCGTAGGTAAG_1	SH2D1A+PTC	0.309387	0.0804144
CCAATGTCTCTAATCGCGCAGTAAGAG_1	APOE+PTC	0.206042	0.0647654
CCAATGTCTCTAATCGCGGTAACGCTT_1	APOE+PTC	0.262527	0.0742875
CCAATGTCTCTCCTCAATAAGATCTGC_1	SH2D1A+PTC	0.16174	0.0796306
CCAATGTCTCTCCTCAATCTTCCACGT_1	SLPI+PTC	0.245112	0.0665252
CCAATGTCTGATGTGTGTACGTGTGTT_1	SH2D1A+PTC	0.276963	0.067294
CCAATGTCTGATGTGTGTAGCACATGC_1	SH2D1A+PTC	0.126719	0.0729994
CCAATGTCTGCTTACAGGACGCCACTT_1	APOE+PTC	0.202108	0.0957408
CCAATGTCTGCTTACAGGGTACGGACT_1	APOE+PTC	0.0621754	0.0680416
CCAATGTCTGCTTACAGGTCCTAAGCC_1	APOE+PTC	0.0749313	0.0726248
CCAATGTCTGGTCCGTAAGCGATTCTG_1	APOE+PTC	0.138596	0.0308361
CCAATGTCTGGTGATCAGCTGATATCC_1	APOE+PTC	0.138749	0.0447639
CCAATGTCTGTAGTGTTGTGTGCAAGT_1	APOE+PTC	0.105446	0.0999129
CCAATGTCTGTTCTACCGCACCAAGTC_1	SH2D1A+PTC	0.102925	0.0752309
CCAATGTCTTAGACCACTTAAGAGCGT_1	SH2D1A+PTC	0.156049	0.0622992
CCAATGTCTTAGTCCGGAAGATCTCGT_1	TRIB3+PTC	0.10705	0.11151
CCAATGTCTTCGATGTGGGGTGTCGTA_1	SH2D1A+PTC	0.128323	0.0896149
CCAATGTCTTCGATGTGGGTGGCAACT_1	SLPI+PTC	0.0542316	0.0665427
CCAATGTCTTCTTCTCAGCTGAAGTGA_1	APOE+PTC	0.173274	0.0429214
CCAATGTCTTGACTTCCGACCTCTTGA_1	ITGA2+PTC	0.0220745	0.108725
CCAATGTCTTGACTTCCGAGACTCTAC_1	APOE+PTC	0.0544225	0.0426446
CCAATGTCTTGACTTCCGGACTAACGG_1	APOE+PTC	0.207608	0.0789506
CCAATGTCTTGAGGCCTTAAGGCAGAC_1	APOE+PTC	0.166476	0.108854
CCAATGTCTTGAGGCCTTACTGGTTCC_1	APOE+PTC	0.146998	0.0556601
CCAATGTCTTGGTAACCGCTTCCACGT_1	APOE+PTC	0.163955	0.0581434
CCAATGTCTTGGTCAGTTCCGTTGATT_1	APOE+PTC	0.109418	0.060374
CCAATGTCTTTCCAATCGCTGTACACA_1	SLPI+PTC	0.0512145	0.129304
CCAATGTCTTTGAGACAGCGACCTTAT_1	ITGA2+PTC	0.197411	0.105843
CCAATGTCTTTGAGACAGTATGACACC_1	ITGA2+PTC	0.045524	0.104356
CCAATGTCTTTGCCGTCAGGTGGTATC_1	APOE+PTC	0.151734	0.0663164
CCAATGTCTTTGCCGTCATCACGTCAT_1	SLPI+PTC	0.200657	0.0557763
CCACACATTAACGTCCAAATTGAGAGC_1	APOE+PTC	0.152956	0.0523491
CCACACATTAACGTCCAATTAGCATCC_1	TRIB3+PTC	0.254086	0.0603608
CCACACATTAAGGTGGTACCGAGATGT_1	TRIB3+PTC	0.185533	0.0593284
CCACACATTACCGTACTCGTACGGACT_1	APOE+PTC	0.114421	0.0549718
CCACACATTACTCATCGTATTAGCCTG_1	TRIB3+PTC	0.268828	0.0959765
CCACACATTACTCATCGTTAGAGTCGC_1	APOE+PTC	0.040941	0.0559128
CCACACATTAGACGAAGTCCAATTGGC_1	SLPI+PTC	0.0899022	0.11516
CCACACATTAGACGAAGTGACTATTCC_1	APOE+PTC	0.260999	0.0993134
CCACACATTAGACGAAGTTGAAGCTGA_1	ITGA2+PTC	0.0803162	0.107641
CCACACATTAGATACGCAAGCACATGC_1	SH2D1A+PTC	0.190995	0.0586513
CCACACATTAGCATAGCGCAGACACTC_1	APOE+PTC	0.216697	0.0480572
CCACACATTAGGCTGTTGCGTGTGATG_1	SH2D1A+PTC	0.202605	0.0751083
CCACACATTAGGCTGTTGCTGATATCC_1	ITGA2+PTC	0.047319	0.110063
CCACACATTATGCCTAAGAGATCTCGT_1	APOE+PTC	0.163229	0.0530263
CCACACATTATGCCTAAGGATCTCTTG_1	SH2D1A+PTC	0.106057	0.106171
CCACACATTCACTAGGCAGTGGAATAG_1	SH2D1A+PTC	0.176482	0.0738621
CCACACATTCAGCCGAATACGTGTGTT_1	APOE+PTC	0.160136	0.0714149
CCACACATTCCAGAAGATGGAGAGGAA_1	SH2D1A+PTC	0.157501	0.0866251
CCACACATTCCAGTCCTATAGAGTCGC_1	TRIB3+PTC	0.230026	0.0608643
CCACACATTCCATAATCGGTCAATGCA_1	SH2D1A+PTC	0.175031	0.063868
CCACACATTCGAGTTGCAACCAATCCG_1	APOE+PTC	0.135541	0.104121
CCACACATTCGAGTTGCACTTCATGGA_1	TRIB3+PTC	0.0351742	0.0991024
CCACACATTCGTCATACCATTGAGAGC_1	ITGA2+PTC	0.057707	0.109991
CCACACATTCTAACCAGAAGTCTACGC_1	APOE+PTC	0.059502	0.0904513
CCACACATTGAGTTGACACAGACACTC_1	APOE+PTC	0.30702	0.0542573
CCACACATTGAGTTGACAGTTACCACG_1	SH2D1A+PTC	0.0624427	0.0616007
CCACACATTGATGTGTGTGACTAACGG_1	SLPI+PTC	0.153796	0.0418235
CCACACATTGCTGCGATAAACCGTGAT_1	SH2D1A+PTC	0.13069	0.033267
CCACACATTGCTGCGATACGTCAACTG_1	APOE+PTC	0.026161	0.055451
CCACACATTGCTTACAGGATGAGTCCT_1	SLPI+PTC	0.028758	0.09331
CCACACATTGGAAGACTCCCGAGATGT_1	SH2D1A+PTC	0.102505	0.0696947
CCACACATTGGTCCGTAAACTATCGCC_1	TRIB3+PTC	0.223075	0.104114
CCACACATTGGTCCGTAATAGAAGGCG_1	APOE+PTC	0.148717	0.0464018
CCACACATTGGTGATCAGCTGCGTAGT_1	SH2D1A+PTC	0.186297	0.0602607
CCACACATTGTAGTTCCTCGTCAACTG_1	APOE+PTC	0.139933	0.0488464
CCACACATTGTATCCTTCAGGTTGGCT_1	SH2D1A+PTC	0.108501	0.0621014
CCACACATTTACTCACCACGTCAACTG_1	APOE+PTC	0.172701	0.046242
CCACACATTTAGACCACTGAAGCCATT_1	TRIB3+PTC	0.266384	0.0624302
CCACACATTTAGACCACTGTGGCAACT_1	APOE+PTC	0.248129	0.104435
CCACACATTTAGCGATGACTCATGAGG_1	APOE+PTC	0.199511	0.0721396
CCACACATTTAGTCCGGAACACGGTAG_1	SH2D1A+PTC	0.135197	0.0952269
CCACACATTTATAGCGGTTGGCAATTC_1	TRIB3+PTC	0.204973	0.0826189
CCACACATTTATCGTGCATGGCAATTC_1	ITGA2+PTC	0.179995	0.0682943
CCACACATTTCAGGTAGACACCTAACG_1	TRIB3+PTC	0.152345	0.0632058
CCACACATTTCCTGGCTTTGCACGAGA_1	SLPI+PTC	0.281317	0.0570918
CCACACATTTCGATGTGGATTCTCAGG_1	TRIB3+PTC	0.143599	0.0553726
CCACACATTTCTGTCTGCACGACGTAT_1	SH2D1A+PTC	0.224488	0.0514372
CCACACATTTCTGTCTGCACTGGTTCC_1	SH2D1A+PTC	0.184426	0.0713537
CCACACATTTCTGTCTGCCTGCGTAGT_1	SH2D1A+PTC	0.239688	0.0739405
CCACACATTTCTTCTCAGGAATCGCAA_1	ITGA2+PTC	0.032348	0.137672
CCACACATTTGAGGCCTTATTCGAGCT_1	SLPI+PTC	0.169951	0.0930824
CCACACATTTGGACTTGTAAGGCAGAC_1	APOE+PTC	0.152689	0.045622
CCACACATTTTACACGACAGAATGACC_1	SLPI+PTC	0.0526276	0.0783302
CCAGCTAACAACGCTAGTGTCTGATGC_1	APOE+PTC	0.221738	0.0467047
CCAGCTAACAATCCGGTGGACTAACGG_1	SLPI+PTC	0.0660327	0.0926236
CCAGCTAACACAACAGGTCGCTTACCT_1	SLPI+PTC	0.149328	0.0656299
CCAGCTAACACACCAACGCATTCCGCT_1	APOE+PTC	0.152956	0.0758582
CCAGCTAACACACCAACGCCGAGATGT_1	ITGA2+PTC	0.0558356	0.131094
CCAGCTAACACACCAACGCGTGGCTAT_1	TRIB3+PTC	0.158952	0.0598163
CCAGCTAACACCAGGTCAGTACGGACT_1	SLPI+PTC	0.0514436	0.0703234
CCAGCTAACACCTGCTACGAATCGCAA_1	TRIB3+PTC	0.172204	0.0454831
CCAGCTAACACGTTACGAGAATCGCAA_1	APOE+PTC	0.214902	0.0492333
CCAGCTAACAGGCTGTTGCACACCTCA_1	ITGA2+PTC	0.0340284	0.158067
CCAGCTAACAGGCTGTTGCTGAAGTGA_1	SH2D1A+PTC	0.107661	0.0834556
CCAGCTAACAGTGGTGGTGAATCGCAA_1	TRIB3+PTC	0.142568	0.0692232
CCAGCTAACATACCAGTCCAAGGTGTT_1	APOE+PTC	0.119997	0.0499616
CCAGCTAACATAGCGTGTACGACGTAT_1	TRIB3+PTC	0.126528	0.0378074
CCAGCTAACATCCTTCCATAAGAGCGT_1	APOE+PTC	0.0432325	0.081587
CCAGCTAACATGCCTAAGCAGACACTC_1	TRIB3+PTC	0.210434	0.0718331
CCAGCTAACATGCCTAAGCGGAATGCT_1	TRIB3+PTC	0.185075	0.0681549
CCAGCTAACATGTGCAGCGAACGAATG_1	ITGA2+PTC	0.0527421	0.101535
CCAGCTAACCAATGCAACATCGCTCTG_1	SLPI+PTC	0.0996792	0.0750471
CCAGCTAACCACTAGGCATCGTCATGC_1	SLPI+PTC	0.0294073	0.0721368
CCAGCTAACCATACGACCTTGTGTACG_1	TRIB3+PTC	0.199511	0.0665447
CCAGCTAACCGGATCATCAGGCAGAAC_1	ITGA2+PTC	0.00595784	0.125096
CCAGCTAACCGTACTGAATGACAGCTA_1	APOE+PTC	0.22086	0.0227717
CCAGCTAACCGTCATACCATGAGTCCT_1	SH2D1A+PTC	0.10113	0.0532359
CCAGCTAACCTAACCAGACGACCTTAT_1	ITGA2+PTC	0.0604568	0.138848
CCAGCTAACCTAACCAGACTATGACCA_1	TRIB3+PTC	0.0617935	0.0616658
CCAGCTAACCTAACCAGAGTAAGATCG_1	SH2D1A+PTC	0.109762	0.070551
CCAGCTAACCTAACCAGAGTACGGACT_1	APOE+PTC	0.222044	0.0583438
CCAGCTAACCTCCTCAATTCGAACTCC_1	SLPI+PTC	0	0.107895
CCAGCTAACGAGTTGACACGTGTGATG_1	SLPI+PTC	0.166781	0.0690364
CCAGCTAACGATAACCGCGCATTAGCA_1	ITGA2+PTC	0.0428888	0.1205
CCAGCTAACGATGTGTGTCTTCAGTCT_1	APOE+PTC	0.261228	0.0533669
CCAGCTAACGCATGTTGGCCAATTGGC_1	SH2D1A+PTC	0.148144	0.0775182
CCAGCTAACGCCATAACCTAAGTCGCT_1	SLPI+PTC	0.0904751	0.0666841
CCAGCTAACGCTTACAGGAGAATCCGG_1	APOE+PTC	0.222731	0.0522271
CCAGCTAACGGAAGACTCGGAACTAGC_1	APOE+PTC	0.0426596	0.0852281
CCAGCTAACGGTCCGTAAGCTAAGCAT_1	APOE+PTC	0.0608005	0.0799193
CCAGCTAACGTAGTTCCTGGCGGATAA_1	SH2D1A+PTC	0.292774	0.0658982
CCAGCTAACGTTCTACCGAACCGTGAT_1	TRIB3+PTC	0.306218	0.0966893
CCAGCTAACTAATGGCCGCTGAAGTGA_1	APOE+PTC	0.236748	0.0783499
CCAGCTAACTACTCACCACGACCTTAT_1	APOE+PTC	0.166361	0.0992611
CCAGCTAACTAGCGATGAGTAAGATCG_1	APOE+PTC	0.100596	0.0628485
CCAGCTAACTAGCTACACTTACAGAGG_1	SH2D1A+PTC	0.254086	0.078846
CCAGCTAACTAGTCCGGAAGGTTGGCT_1	TRIB3+PTC	0.169875	0.065994
CCAGCTAACTAGTCCGGAGGCCATGTT_1	SLPI+PTC	0.215857	0.066238
CCAGCTAACTATAGCGGTTCTCCAGAT_1	APOE+PTC	0.292698	0.0550957
CCAGCTAACTCGATGTGGCTGGTTGAG_1	APOE+PTC	0.210396	0.0617703
CCAGCTAACTCTGTCTGCGGAGAGGAA_1	APOE+PTC	0.105408	0.0344086
CCAGCTAACTCTTCTCAGAACAGGAAC_1	SLPI+PTC	0.104377	0.0666125
CCAGCTAACTCTTCTCAGCTGAAGTGA_1	APOE+PTC	0.131416	0.0404687
CCAGCTAACTGACTTCCGAATTCTGGC_1	ITGA2+PTC	0.166132	0.0637111
CCAGCTAACTGACTTCCGACTCTGTGA_1	SLPI+PTC	0.18454	0.088904
CCAGCTAACTGACTTCCGGTAGCACGA_1	SLPI+PTC	0.0997556	0.0816656
CCAGCTAACTGAGTAGTCCCATATCTC_1	TRIB3+PTC	0.113123	0.0581517
CCAGCTAACTGAGTAGTCCGTGGCTAT_1	APOE+PTC	0.207913	0.0612427
CCAGCTAACTGGACTTGTCCTCTTAAG_1	SH2D1A+PTC	0.217614	0.0494999
CCAGCTAACTGGTAACCGCTAGGTTGC_1	SH2D1A+PTC	0.214329	0.0470427
CCAGCTAACTTACACGACCACACCTCA_1	ITGA2+PTC	0.0340284	0.127039
CCAGCTAACTTCGAGGATGAGATAGGA_1	APOE+PTC	0.21517	0.0537899
CCAGCTAACTTGAGACAGTCGCATACT_1	TRIB3+PTC	0.191071	0.0516118
CCAGCTAACTTGCCGTCAACAGGCATC_1	TRIB3+PTC	0.178773	0.0567869
CCAGCTAACTTGCCGTCAAGGTTGGCT_1	APOE+PTC	0.139665	0.0500523
CCAGCTAACTTGGTGACCTTCAAGCTG_1	APOE+PTC	0.143752	0.0929179
CCTAGTCTTAATCCGGTGTATGACACC_1	TRIB3+PTC	0.147266	0.0492682
CCTAGTCTTACAACAGGTACTCGGATT_1	TRIB3+PTC	0.219141	0.0620984
CCTAGTCTTACCAGGTCATAAGTCGCT_1	APOE+PTC	0.148411	0.0629628
CCTAGTCTTACCGTACTCCTGATATCC_1	ITGA2+PTC	0	0.0956797
CCTAGTCTTACCTCGACTTAAGAGCGT_1	APOE+PTC	0.174152	0.039606
CCTAGTCTTACCTCGACTTGCTATCGC_1	SH2D1A+PTC	0.11591	0.105785
CCTAGTCTTACCTGCTACCCGTTGATT_1	SLPI+PTC	0.021769	0.0690001
CCTAGTCTTACGTTACGAGGTGGTATC_1	APOE+PTC	0.190154	0.0393266
CCTAGTCTTAGACGAAGTATTCTCAGG_1	TRIB3+PTC	0.0944852	0.0686095
CCTAGTCTTAGACGAAGTTGGTTGTAC_1	SH2D1A+PTC	0.163268	0.0758574
CCTAGTCTTAGGCTGTTGATTCTCAGG_1	TRIB3+PTC	0.418576	0.0598711
CCTAGTCTTAGGCTGTTGGTAAGATCG_1	ITGA2+PTC	0.116292	0.129479
CCTAGTCTTAGGCTGTTGTCCAGACGA_1	SH2D1A+PTC	0.106172	0.0986163
CCTAGTCTTAGGCTGTTGTGCTGCAGT_1	SLPI+PTC	0.0965857	0.0857295
CCTAGTCTTAGTGGTGGTCCAAGGATG_1	ITGA2+PTC	0.029751	0.11888
CCTAGTCTTATACCAGTCCTTGGAAGA_1	TRIB3+PTC	0.0678659	0.0804345
CCTAGTCTTATAGCGTGTTTAGCCGTA_1	SLPI+PTC	0.071494	0.0567346
CCTAGTCTTATCCTTCCAACACGGTAG_1	APOE+PTC	0.24366	0.0712232
CCTAGTCTTATGCCTAAGCTCTCAGGA_1	ITGA2+PTC	0.0564085	0.154557
CCTAGTCTTATGCGATACGTGGCAACT_1	ITGA2+PTC	0.109265	0.0886304
CCTAGTCTTATGTATCGGCCATCCTAA_1	APOE+PTC	0.0742438	0.101612
CCTAGTCTTATGTGCAGCTTCAACAGC_1	SH2D1A+PTC	0.115223	0.0655822
CCTAGTCTTCAATGCAACCAGACACTC_1	SH2D1A+PTC	0.397991	0.0671102
CCTAGTCTTCACGCAATAACATTGCTG_1	APOE+PTC	0.184998	0.0460446
CCTAGTCTTCACGCAATAAGTTCGTCC_1	ITGA2+PTC	0.157386	0.0868705
CCTAGTCTTCACGCAATAGGCGGATAA_1	ITGA2+PTC	0.11507	0.0964541
CCTAGTCTTCACTAGGCAAGCGTGTAT_1	APOE+PTC	0.246983	0.10332
CCTAGTCTTCAGCCGAATTGCTGCAGT_1	SH2D1A+PTC	0.198327	0.0598631
CCTAGTCTTCATACGACCCCGAGATGT_1	SH2D1A+PTC	0.219294	0.0534327
CCTAGTCTTCATACGACCTAAGAGCGT_1	TRIB3+PTC	0.0800107	0.0888866
CCTAGTCTTCATCGGTTCCTTGGAAGA_1	APOE+PTC	0.0744348	0.0693501
CCTAGTCTTCATCGGTTCTAGAAGGCG_1	SH2D1A+PTC	0.208639	0.0872277
CCTAGTCTTCATCGGTTCTGCACGAGA_1	APOE+PTC	0.141155	0.0455654
CCTAGTCTTCCAGTCCTAAGATCTCGT_1	SH2D1A+PTC	0.153185	0.0649448
CCTAGTCTTCCATAATCGCTTAGCGAC_1	TRIB3+PTC	0.307707	0.0444201
CCTAGTCTTCCATAATCGCTTCCACGT_1	APOE+PTC	0.140277	0.0446878
CCTAGTCTTCCATAATCGGTCGCCTAT_1	ITGA2+PTC	0.0647724	0.087961
CCTAGTCTTCCATAATCGTGGTTGTAC_1	SH2D1A+PTC	0.254086	0.0456225
CCTAGTCTTCCTACAAGGCGGAATGCT_1	ITGA2+PTC	0	0.122639
CCTAGTCTTCCTACAAGGGAGATAGGA_1	APOE+PTC	0.146273	0.0524307
CCTAGTCTTCCTACAAGGGGCGGATAA_1	SLPI+PTC	0.214559	0.0376285
CCTAGTCTTCGAGTTGCACACCTAACG_1	SLPI+PTC	0.108731	0.104347
CCTAGTCTTCGATAAGGCTCTCACCTC_1	SH2D1A+PTC	0.1478	0.078045
CCTAGTCTTCGCTGTAAGCTGAAGTGA_1	APOE+PTC	0.136725	0.0810592
CCTAGTCTTCGGATCATCGCCACATTG_1	SLPI+PTC	0.265582	0.0434832
CCTAGTCTTCGTACTGAATAGAAGGCG_1	APOE+PTC	0.312328	0.081338
CCTAGTCTTCGTCATACCGAACCTGTA_1	SH2D1A+PTC	0.160785	0.0870704
[truncated: 28,157 more rows]

## Sheet: S5
Supplementary table 5-Top 5 transcription factors of PTC cells, related to Figure 4
	APOE+PTC	TRIB3+PTC	SLPI+PTC	SH2D1A+PTC	ITGA2+PTC
EGR3 (31g)	1.58317	0.100733	-1.15484	-0.194472	-0.334588
HLTF (16g)	1.38097	0.345549	-0.721149	0.185828	-1.19119
EGR2 (99g)	1.32638	0.681729	-1.1925	-0.511	-0.304613
RXRG_extended (45g)	1.04435	0.703744	-0.932158	0.370576	-1.18652
MAFB (16g)	1.00936	1.02738	-0.132703	-1.17041	-0.733624
ATF4 (242g)	-0.60119	1.75794	-0.191559	-0.633779	-0.331416
CEBPG (66g)	-0.662419	1.72874	-0.00107206	-0.584103	-0.481141
JUND_extended (994g)	-0.467043	1.71874	-0.34807	-0.0655507	-0.838073
KLF13_extended (12g)	-0.618339	1.71667	0.0270344	-0.698249	-0.427114
DDIT3 (35g)	0.00116261	1.71117	-0.320054	-0.707541	-0.684733
NR2F1 (16g)	-0.280089	-0.495248	1.75983	-0.709825	-0.274664
NFE2L2_extended (16g)	-0.167606	-0.0590374	1.69852	-0.725454	-0.746428
FOXQ1_extended (65g)	-0.235769	0.516774	1.44318	-1.09467	-0.629517
FOXA2 (40g)	0.0323848	0.164352	1.36955	-0.123727	-1.44256
KLF5_extended (99g)	-0.389839	0.0794578	1.35358	-1.37758	0.334373
ZFP30 (20g)	-0.347754	-0.329377	-0.563078	1.77865	-0.538443
KLF2 (12g)	-0.461221	-0.263073	-0.558505	1.77792	-0.49512
TCF7_extended (11g)	-0.454395	-0.29719	-0.620911	1.77661	-0.404119
ZNF524 (14g)	-0.603455	-0.355321	-0.510515	1.77617	-0.306882
EZH2 (32g)	-0.471438	-0.241889	-0.564668	1.7756	-0.49761
IRF6_extended (11g)	-0.507647	-0.50118	-0.36112	-0.415555	1.7855
NFIL3_extended (56g)	-0.614493	-0.372199	-0.416037	-0.377282	1.78001
HMGA2 (13g)	-0.481751	-0.541947	-0.24447	-0.508352	1.77652
TP63 (98g)	-0.537593	-0.52864	-0.22221	-0.485405	1.77385
SOX9_extended (20g)	-0.561952	-0.525209	-0.20396	-0.479888	1.77101

## Sheet: S6
Supplementary table 6-List of signature genes of myeloid cell clusters, related to Figure 5
Classical_Mono		Intermediate_Mono		CCL3L1_Macro		SPP1_Macro		FOLR2_Macro		ISG15_Macro		Proferative_Macro		Mast cell		cDC1		cDC2		LAMP3_DC		Neutrophil
gene	avg_log2FC	gene	avg_log2FC	gene	avg_log2FC	gene	avg_log2FC	gene	avg_log2FC	gene	avg_log2FC	gene	avg_log2FC	gene	avg_log2FC	gene	avg_log2FC	gene	avg_log2FC	gene	avg_log2FC	gene	avg_log2FC
FCN1	4.88983	HLA-DPB1	0.637718	CCL3L1	2.98448	SPP1	3.80009	FOLR2	3.57506	ISG15	3.58817	MKI67	5.54345	TPSAB1	12.3131	XCR1	8.21293	CD1A	6.34546	LAMP3	7.26709	FCGR3B	8.65127
S100A8	3.82257	CD74	0.504877	CCL3	2.23038	FN1	1.791	SLC40A1	3.70432	CXCL10	6.70386	TK1	5.0663	TPSB2	12.4864	DNASE1L3	5.39336	CD207	5.20339	CCL22	7.66527	CMTM2	11.3994
S100A9	3.22237	HLA-DRA	0.464063	RGS1	1.72867	GPNMB	3.45297	SELENOP	4.22596	CXCL11	6.81945	PCLAF	4.87786	CPA3	12.0874	IDO1	4.41683	CD1E	3.98799	LAD1	7.21745	ADGRG3	8.81264
VCAN	3.78931	HLA-DPA1	0.572858	CCL4L2	2.64609	ACP5	3.21826	DAB2	2.70936	CXCL9	5.09303	TOP2A	5.96846	RHEX	7.34016	FBXO27	5.59017	CD1C	3.76135	NCCRP1	9.04697	CYP4F3	14.3264
MCEMP1	3.38114	CST3	0.414395	CXCL8	2.2245	APOC1	3.00227	RNASE1	4.06737	IFIT3	4.28842	BIRC5	5.59646	KIT	9.92433	LGALS2	4.04285	FCER1A	3.08812	IDO1	5.83742	CXCR1	9.90186
AZU1	6.47465	PLD4	1.15921	DUSP1	1.35222	CYP27A1	4.09787	STAB1	3.81826	IFIT1	4.52811	CEP55	5.4463	VWA5A	6.53294	CLNK	5.46185	S100B	4.72789	CCR7	5.80501	ARG1	10.6644
ELANE	6.23909	HLA-DRB1	0.470591	SGK1	1.72398	GCHFR	3.68046	F13A1	2.45946	GBP1	3.65949	RRM2	5.1672	MS4A2	11.0979	CXCR3	4.04024	WFDC21P	2.79914	FSCN1	5.74363	PHOSPHO1	9.40346
RETN	3.91699	S100A4	0.660679	GPR183	1.69712	LIPA	2.43792	SLCO2B1	2.49329	GBP5	3.51162	NUSAP1	4.73226	HPGD	7.7558	FCRL6	4.99176	PKIB	2.77322	SLCO5A1	4.84351	VNN3	8.50845
SMIM25	3.05012	MT-CYB	0.412785	IL1B	1.90178	LTA4H	2.77215	MAF	2.74867	MX1	3.25274	TYMS	4.63016	GATA2	9.15188	CLEC9A	3.14628	HLA-DQB2	3.10294	BIRC3	4.99771	FCAR	7.49969
LYZ	3.29568	YWHAH	0.717803	FOS	1.20281	SMIM25	2.20939	C1QB	1.5518	RSAD2	4.48914	UBE2C	5.03208	SLC18A2	8.4224	LINC02206	4.91287	CD52	1.6942	TREML1	5.88171	CXCR2	7.36558
CDA	3.71338	C3	1.02239	KLF6	1.47128	FBP1	3.24132	C1QC	1.56958	STAT1	2.85404	CENPF	4.72264	IL1RL1	7.77557	HLA-DOB	3.21198	CCL17	3.16669	WFDC21P	4.94617	PGLYRP1	10.6405
CD300E	4.52557	CX3CR1	1.55014	DNAJB1	1.70267	FABP5	2.36585	C1QA	1.50019	IFI44L	3.20391	NUF2	5.36604	TPSD1	13.1854	WFDC21P	3.1855	LTB	2.98378	TUBB2B	6.99552	PADI4	8.19128
CFP	3.14176	CLEC10A	1.2902	CCL4	2.16402	NUPR1	3.23349	MRC1	2.01713	GBP4	2.99211	CDK1	4.74358	HDC	11.9533	SLAMF7	3.32301	CHAD	8.23701	IL7R	4.18788	SELL	6.44123
THBS1	3.47364	MS4A6A	0.542996	NFKBIA	1.19256	MARCO	3.85119	ITM2B	1.14945	IFIT2	3.64404	CKAP2L	5.28072	CTSG	9.47616	FLT3	4.16507	TMSB10	0.777056	HMSD	6.24429	S100P	7.53068
FPR2	3.68691	AIF1	0.514624	MT-RNR2	0.841493	CTSD	2.44925	GAL3ST4	3.27891	AC005515.1	8.08162	KIF2C	4.69111	MAOB	10.0462	AL158207.1	9.90607	LST1	1.3844	CCL19	4.5877	AC007298.2	9.60136
CFD	2.58849	MT-ATP6	0.324385	IER5	1.50469	APOE	2.19688	IL2RA	2.77698	IDO1	3.88918	HMMR	5.00115	SLC45A3	6.78659	LINC01750	9.47654	IL22RA2	4.97913	TNFRSF11B	5.4647	IL1R2	6.29716
CLEC12A	2.39753	MT-CO3	0.320711	IER2	1.53002	LGALS3	2.03018	CCL13	4.08169	IL4I1	3.31765	KIF4A	5.36645	AL157895.1	10.5097	CPNE3	3.27823	CD74	0.703349	IL12B	10.8482	AC245128.3	6.81679
SRGN	1.55041	LPAR6	0.77261	EGR2	2.24448	LPL	3.89248	CD163	2.14993	PSME2	2.00728	ESCO2	5.60815	RAB27B	7.80534	AC093278.2	4.50158	HLA-DRA	0.698108	GPR157	4.46534	APOBEC3A	4.97646
PLAC8	2.85129	MNDA	0.58094	HSPA1B	1.16661	CSTB	2.52486	LILRB5	4.95332	B2M	0.871176	ZWINT	4.06908	SIGLEC17P	8.34827	GCSAM	3.23274	CST3	0.997586	PTGIR	5.97168	AC007278.1	10.7302
BST1	3.01281	ITM2B	0.455192	HSPA1A	0.884256	PPARG	3.10739	MS4A4A	1.98919	VAMP5	2.64677	ASPM	4.8785	GCSAML	9.23093	CLEC4C	5.77842	HLA-DPB1	0.838138	TIFAB	5.30692	DRC1	8.79315
CSTA	1.98382	MT-ND3	0.392321	ATF3	1.59783	RMDN3	2.84703	CTSC	1.28655	IFI6	2.83707	CCNB2	5.17437	ADCYAP1	11.537	BATF3	2.60918	CD1B	3.12793	FOXD4	8.54127	MMP25	6.84125
S100A12	4.64257	NPC2	0.539641	PPP1R15A	1.4879	CCL18	3.17329	A2M	1.54397	IFITM3	2.0416	CCNA2	4.50792	CDK15	13.657	RAMP1	3.40204	LPAR3	5.28885	MARCKSL1	3.69821	S100A12	5.93536
AC245128.3	3.65545	MT-ND1	0.346654	JUN	1.26269	PLA2G7	3.06052	GPR34	1.8247	LAP3	2.01207	CDT1	5.1783	GRAP2	6.77297	EGLN3	4.59878	HLA-DQB1	0.936372	CCL17	3.78491	RIPOR2	5.53425
FOLR3	5.00825	LST1	0.518553	HCAR2	2.67225	FABP3	4.10906	CD14	1.45692	OAS3	3.18588	CENPM	3.86235	CMA1	10.9619	WDFY4	3.5633	PFN1	0.739961	DUSP4	3.49536	CLEC4E	5.66745
SLC11A1	1.95695	HLA-DMA	0.439034	OTUD1	2.22487	CTSB	1.82281	PSAP	0.875098	SAMD9L	2.32661	NDC80	4.77623	RGS13	5.11206	LTB	2.7352	ACTB	0.634723	KCNN1	5.67444	TGM3	8.12923
CD36	2.64499	RPS19	0.247176	CD83	1.42095	FTL	2.03907	MS4A7	1.62084	HAPLN3	3.63263	MAD2L1	4.15437	AL731557.1	10.9173	TMEM132E	5.67777	YWHAH	0.949798	ACHE	6.06593	BTNL8	10.4862
GPBAR1	3.71503	ALOX5AP	0.501803	KLF4	1.54455	SCD	3.2717	LPAR6	1.314	EPSTI1	2.343	CLSPN	4.56094	LAX1	6.50205	RPL18A	1.04081	AL135818.1	4.27322	TNFRSF11A	4.04315	AL356273.3	8.16287
NFE2	4.4618	S100A6	0.391121	JUNB	0.948273	CTSL	2.112	PDK4	2.17051	XAF1	2.05575	GTSE1	5.11524	GATA1	8.97915	TMSB10	0.807321	NAALADL1	2.91292	IL4I1	3.43357	VNN2	6.01184
ARL4A	2.29314	IFNGR1	0.735819	P2RY13	1.58247	AQP9	2.36406	NRP1	2.21092	ETV7	3.61582	FAM111B	4.31493	TPSG1	12.3595	CST3	2.31422	GNAO1	2.96467	CD1E	3.25836	FFAR2	6.11339
SERPINA1	1.38632	MTATP6P1	0.401184	CLDN1	1.63471	MCEMP1	2.77817	MERTK	2.82446	LY6E	2.52373	BUB1	4.44893	AMHR2	8.19451	NAPSB	2.23843	PPP1R14A	2.46536	NUB1	3.3718	AQP9	5.28232
CCL20	3.94674	FCGR3A	0.644235	NR4A1	1.43075	PSAP	1.44192	MAFB	1.5527	TYMP	1.98318	KIFC1	4.398	CAVIN2	4.78717	IRF8	2.96646	TACSTD2	2.53468	BCL2L14	5.56792	MME	6.91834
TNFAIP6	3.6154	CD9	0.662658	BCL2A1	1.29356	RBP4	5.05662	FCGR3A	1.25369	TNFSF10	2.47946	ANLN	4.87	AL662860.1	11.7232	RAB15	4.7905	HLA-DQA1	0.805665	ARNTL2	4.31938	S100A8	5.31765
SIRPB1	3.00351	RPL5	0.305361	CLEC5A	1.45753	GLUL	1.80203	CSF1R	1.34721	FCGR1A	1.86066	ASF1B	4.46513	RAB37	6.31285	PPP1R14A	3.21998	HLA-DOB	2.23045	AC007991.2	5.85209	TNFRSF10C	5.31998
TKT	1.71521	TMSB10	0.188263	DDX5	0.64867	SLC11A1	1.7496	MARCKS	1.24838	OAS2	3.3695	DLGAP5	4.69647	SIGLEC6	8.55196	FKBP1B	2.9974	PRSS3	6.1727	TXN	4.04768	PTH	4.38134
C5AR1	2.18335	FCGR2B	0.70788	GADD45B	1.16166	NPL	2.20597	PLTP	2.42208	AL591468.1	5.17789	NCAPG	4.0896	LINC01835	12.6457	LSP1	1.66915	NAPSB	1.15055	KIF2A	3.71829	PROK2	7.53926
ACKR3	3.9653	S100A11	0.309207	HLA-DRA	0.45879	FTH1	1.14442	CCL8	3.68033	ANKRD22	2.42174	PIMREG	6.46378	TMEM233	5.42145	ACTB	1.00337	HLA-DRB1	0.534378	CLIC2	2.9613	CEACAM3	7.19172
TREM1	2.18423	FCGBP	1.06569	YWHAH	0.760329	GSTO1	1.63097	PLD3	1.53343	WARS	2.61206	TPX2	4.04421	MLPH	5.47178	TMSB4X	0.882827	PLEK2	1.74431	TBC1D4	3.1329	GLT1D1	6.57351
HK3	2.78269	RPS3A	0.314482	RGS2	1.19937	ANXA2	1.31171	CD209	4.18337	UBE2L6	1.88656	CDKN3	4.28972	TESPA1	5.09055	CCDC74A	4.16955	TMSB4X	0.385306	DUSP5	3.46344	AC123912.4	9.25552
PLIN2	2.42165	RPL31	0.287904	HCAR3	2.73191	TFRC	2.48647	CD163L1	4.1095	SLAMF7	2.53165	KIF20A	5.77474	BACE2	4.60105	S100B	1.98651	HLA-DPA1	0.541558	DAPP1	2.95819	AC040904.1	10.5946
STXBP2	2.21686	LINC01886	3.56908	HLA-DPB1	0.50062	FTLP3	2.23524	ADAP2	1.87069	OAS1	2.40263	FANCI	3.81099	KCNH2	10.1542	CPVL	2.84679	C15orf48	1.47932	TRIP10	3.40015	AC007278.2	10.1391
AC020656.1	3.30808	RPS18	0.184269	DUSP2	1.63645	CAPG	1.35484	LGMN	1.99042	TNFSF13B	1.5328	CENPK	4.01485	HPGDS	3.81324	SUB1	1.46119	RAB33A	3.17433	MGLL	3.53135	AC022498.1	8.94988
HP	4.22699	C1orf162	0.560531	NR4A2	1.44693	TBC1D2	2.24682	ME1	2.97429	AL354702.1	8.58824	DEPDC1	4.93112	KLRG1	5.61852	BASP1	1.85242	HLA-DQA2	0.997355	ANKRD55	5.87	MXD1	5.10443
MIR3945HG	3.6715	RPS14	0.230879	NAPSB	0.844824	SLC38A6	2.24425	IGF1	2.6062	SERPING1	1.94598	TROAP	4.37465	SYTL2	4.99613	UPK3A	3.96861	GSN	1.00554	EBI3	4.7283	MGAM	6.37619
CTSS	1.30067	HLA-DMB	0.44267	OGFRL1	1.06051	CHIT1	4.37278	FCGRT	1.18752	OASL	2.70521	MYBL2	3.81997	NTRK1	8.22348	RPS29	0.849861	PEA15	1.31481	CD1B	4.57475	TNFAIP6	5.09999
MARCO	1.85189	MT-ND2	0.272374	ZFP36	0.795392	HEXB	1.60501	MSR1	1.35656	TAP1	2.19136	SHCBP1	3.89564	CD82	3.91417	RPLP1	0.704954	CFL1	0.608888	ANKRD33B	3.57864	IL18RAP	6.58358
PLAUR	1.75937	HLA-DRB6	0.591842	MALAT1	0.431831	RAB42	3.6304	ADORA3	2.07975	HERC5	2.59673	CDC20	4.7247	SLC24A3	6.96459	RPS27	0.702919	AC092809.2	1.73838	CD274	3.80153	CNTNAP3	8.79543
EREG	3.37871	HLA-DQB1	0.344846	HLA-DQB1	0.567575	NCEH1	1.92075	MPEG1	2.10512	MT2A	1.50046	CENPU	3.45879	ENPP3	6.08386	RPS2	0.838948	SYNGR2	0.991069	CST7	3.30665	S100A9	5.63706
SAMSN1	1.70937	C1QC	0.275214	CD69	1.21422	PCOLCE2	3.88317	PDGFC	2.63287	CMPK2	3.44343	SPAG5	5.80912	SVOPL	6.28113	TOMM20P2	4.08172	ARHGDIB	0.613958	LOR	5.97285	RGL4	5.88148
AZI2	2.27769	RPS2	0.227087	MT-RNR1	0.520323	GM2A	1.99576	KCTD12	1.49907	AC007991.2	5.36834	CCNB1	4.08007	AC020571.1	6.22043	NUBPL	3.1987	CDH20	5.84866	TMEM136	4.59233	FPR2	5.10565
OSM	2.36083	CD81	0.576354	PLD4	0.709975	CD68	1.55994	MS4A6A	0.756615	IFI35	2.34894	PKMYT1	4.68847	LAT	4.58716	HLA-DPB1	1.07023	CST7	1.82357	TMSB10	1.37259	PEBP1P3	9.09214
NFKBIZ	2.0396	MT-CO1	0.198251	HLA-DQA1	0.611546	ATP6V0D2	4.23858	CD93	1.78129	RARRES3	2.00739	GGH	3.80905	AKAP5	5.44192	C1orf54	2.83274	LSP1	0.834384	ID2	2.6985	LINC02320	7.04701
ATP2B1-AS1	2.14556	RPS27	0.179259	CEBPD	1.01594	VAT1	1.96169	IGSF21	2.08691	ISG20	1.83223	STMN1	2.83851	LIF	5.31687	FBXO17	4.32927	MYL12A	0.741095	BASP1	2.60829	CSF3R	5.27172
MYB	3.21365	OLFML3	1.0201	B3GNT5	1.5263	CTSA	1.56192	WLS	2.31997	NMI	1.92381	MND1	4.30316	NTM	5.24439	LCP1	1.29462	TPI1	0.701831	IL32	2.38301	G0S2	4.41002
FTH1	0.743161	MT-CO2	0.202274	TNF	1.60872	TGM2	2.81366	ENPP2	1.95005	C15orf48	2.32239	KIF15	5.12939	FERMT2	3.73817	RPL37	0.748039	TUBA1B	0.65998	ETV3	2.93494	RN7SL368P	7.18407
BCL2A1	1.7183	ACTB	0.207726	HSP90AB1	0.904303	PLD3	1.84961	C3AR1	1.21246	IFITM1	2.70958	KNL1	4.46482	LMO4	3.53955	LIMD2	2.02481	LCP1	0.85524	MMP25	4.03021	ADGRE3	6.00956
FBP1	1.30097	CCR2	1.56624	DUSP5	1.78446	ASAH1	1.42425	OLFML2B	2.51935	GBP2	1.89886	H2AFZ	2.48249	EMID1	5.25897	NAAA	2.57503	COTL1	0.869784	AL356234.2	6.44516	LOXHD1	10.5484
C19orf38	2.50498	FCER1A	0.607628	TRIB1	1.35772	IFI6	1.63928	TMEM176B	1.08463	SECTM1	2.11928	SKA3	4.78373	STX3	3.65877	PTPRE	1.81882	AC098679.1	2.26504	ADAM12	3.73877	LINC00839	9.73606
NFKBIA	1.70369	AGR2	1.9978	AC103591.3	1.21187	CPM	1.83496	FTL	0.394301	PSMB9	1.52786	KIF14	4.87566	ITM2C	3.55124	GSTP1	1.49636	PDCL3	1.63055	RASSF4	2.37321	MIR320E	11.116
SLC24A4	3.00852	C2orf40	2.05936	HLA-DRB1	0.382656	GRN	1.17577	AP2A2	2.29334	SP110	1.65921	CENPA	4.77234	EFHC2	6.20446	SNX3	1.89469	SH3BGRL3	0.57035	LSP1	2.11947	AP003472.2	10.9771
PRTN3	7.02584	GPAT3	1.28228	EGR1	0.984262	ACE	2.68748	C2	2.28317	CALHM6	1.94904	E2F8	5.03266	SKAP1	3.6336	NCALD	3.15108	C12orf75	2.08129	MAP3K14	2.87132	AC104758.2	9.64434
LRG1	3.83084	MT-ND4	0.191478	HERPUD1	0.927607	HK3	2.14386	CMKLR1	2.96706	SLAMF8	1.69637	DTL	4.58879	COL13A1	5.00053	S100A10	1.19983	NDRG2	1.34003	LIMCH1	3.4598	AC007342.5	10.7797
CCRL2	2.36632	SCO2	0.915695	MNDA	0.594424	S100A9	0.492069	RGL1	2.85376	BST2	1.3866	BUB1B	4.61164	P2RX1	4.37233	NEGR1	3.68775	PARM1	1.78956	ARHGAP10	2.89284	AP002336.1	9.93635
CEBPB	1.24998	MEF2C	0.635829	FCER1A	1.02063	CCL23	3.51757	GGTA1P	1.57068	IRF7	2.02059	ZNF367	4.68811	ASIC4	9.85403	RPL21	0.735027	GPR183	1.06616	TFPI2	4.78363	AC073569.3	9.5446
NCF2	1.43224	HLA-DRB5	0.490948	CD74	0.380034	CA2	2.4792	SIGLEC1	2.8506	DDX58	2.25648	CDCA5	4.01215	RAC2	2.69686	BEND5	3.00287	ALOX5AP	0.502827	TRAF1	2.99728	AC100847.1	10.5686
LTA4H	1.39289	FCER1G	0.295266	P2RY12	1.4549	HTRA4	3.85597	CREG1	1.41887	S100A11	0.621416	NCAPH	4.03892	STXBP6	3.8776	AL357143.1	6.77382	PLD4	0.872186	AOC1	4.95734	AC019226.1	9.93635
AL034397.3	2.81145	RGS10	0.630339	CD1C	1.24952	CORO1C	1.47694	LINC00996	3.7005	PARP14	1.50286	TUBA1B	1.79146	LTC4S	2.39788	AC124319.3	5.66931	PAK1	1.17971	VTN	5.2304	RAB6D	10.9377
MXD1	1.84028	HLA-DQA2	0.536428	CXorf21	1.56923	PLAUR	1.26068	TIMP2	1.55782	TMSB10	0.563463	HJURP	4.72996	SAMSN1	2.35918	RPS26P31	6.11295	MYBL1	2.97656	BTG1	1.98988	AC135626.1	10.6236
SAT1	1.06733	TMSB4X	0.138049	PTGS2	1.51944	S100A11	0.841364	FCGR2A	0.922688	C1QB	0.918678	MCM2	3.34504	CALB2	2.91224	RPL10P7	6.18842	EGOT	2.24622	CD83	2.23096	MIR301A	10.0344
LILRA5	3.19248	RPL15	0.194379	FCGR2B	0.779377	SLC31A1	1.55413	FUCA1	1.85366	MX2	2.05962	GINS2	3.45105	PNMT	7.63367	CYP2E1	6.17403	AL592430.1	3.96939	CCNG2	2.61186	AC122718.2	10.474
RNASE2	2.43066	RPL23A	0.180949	SAP30	1.24182	TMEM53	2.43511	CTSB	0.696433	C1QC	0.961015	HMGB1	1.67784	BEGAIN	5.79623	ZNF366	3.36943	CLIC1	0.624316	TRAFD1	2.82965	NFE4	10.5293
SOD2	1.68857	AC009093.2	1.14566	MCL1	0.808254	DCSTAMP	3.49098	GAS6	1.74395	FGL2	1.02406	SPC25	4.65944	CLU	1.68743	ANXA6	2.16633	PTMA	0.381251	CDKN1A	2.26371	TOX3	8.57637
RIPK2	2.12633	AL355881.1	1.26056	CCL17	1.66949	SLC31A2	1.42859	SESN1	1.90276	IFIH1	2.20881	ATAD2	3.0556	CSF1	4.22336	RPL31	0.724139	PTGER3	2.68792	ENOX1	5.70656	LINC02269	9.34129
IL1B	2.46721	OTULINL	0.647155	PLA1A	2.24828	NR1H3	2.57256	HLA-DRB1	0.522457	NEXN	3.77008	CDCA7	4.17474	MAP1A	4.14736	RPL23A	0.824962	IL2RG	1.33858	CSF2RA	2.14972	AL671883.3	10.1587
FPR1	1.22315	RPL18A	0.198985	NLRP3	1.33385	TXN	0.943506	SDC3	2.64615	IFI44	1.71322	CCNE2	4.58099	AC018362.3	5.9249	PRSS3	4.04997	GPR68	3.81455	FAM69A	3.40579	AL357375.1	8.57637
PSAP	0.588392	AL450405.1	0.937559	C1orf162	0.649215	MGST3	1.2169	GPR155	2.25882	GBP1P1	3.76137	ERCC6L	6.08689	KIAA1549	6.14956	RPL27A	0.714662	GPR82	1.68699	REPIN1	2.88133	AF228727.1	9.73606
ANXA1	1.32472	AC090617.10	1.34943	IFNGR1	0.568862	LRPAP1	1.3506	SLC1A3	2.13569	PARP9	1.71315	MCM10	4.90462	TIMP3	2.42666	DGAT2	3.2949	RAB32	0.978476	GCGR	8.22684	AL355474.1	11.1478
TNFAIP3	1.90237	RPLP1	0.12474	NR4A3	1.52121	PRDX1	1.16566	CTSD	0.707155	TYROBP	0.488964	KIF11	3.23916	MEIS2	4.43626	RPS18	0.680961	AL138899.1	2.56148	TVP23A	4.11511	AC008764.5	8.57637
AC015912.3	2.67677	TYROBP	0.233831	BHLHE41	1.07542	SLAMF8	1.51675	HLA-E	0.690262	LGALS3BP	1.46111	RAD51AP1	3.95545	TMEM44	5.02092	RPL8	0.76903	MS4A6A	0.572783	RFTN1	2.23299	LINC01085	9.63899
VSTM1	3.35394	CPVL	0.471255	ALOX5AP	0.530177	ATP6V1F	1.16214	HLA-DPA1	0.502195	ANXA2	0.65665	SGO1	4.56256	EVPL	4.5178	HLA-DPA1	0.791825	PPM1N	2.52519	IL2RG	2.23443	SAMSN1-AS1	7.94565
ZFAND5	1.57383	NAPSB	0.768746	TAGAP	1.32435	BRI3	1.29094	AP1B1	1.55395	HLA-DRB6	1.17245	ORC6	4.01836	NDFIP2	3.74923	PPY	7.06099	JAML	1.04726	CERS6	2.62788	AC092746.1	8.00115
GRN	1.63207	NDRG2	0.854662	IER3	0.662913	SOAT1	1.52872	ITPR2	1.51942	TCN2	2.07304	HMGB3	2.93412	ST8SIA6	6.26861	VLDLR-AS1	4.2988	MNDA	0.622043	GRSF1	2.41648	KRT23	8.14104
DUSP1	0.869474	CALB2	1.71219	PKIB	1.08801	SEMA3C	2.42118	AP003481.1	3.02977	FCER1G	0.710909	CKS1B	2.96508	PBX1	3.40026	TAGLN2	1.21123	S100A10	0.682911	RAB8B	2.1631	SMCHD1	4.50367
NRGN	2.6702	CLEC9A	1.26642	MEF2C	0.675499	CTSS	1.06178	FCHO2	1.62809	IL15RA	1.79603	LMNB1	2.99064	CST7	2.61104	PPA1	1.56299	GLIPR1	0.89824	NRP2	2.77158	AC007342.3	6.58213
FFAR2	2.927	PCSK2	1.86462	KLF10	1.40575	MSR1	1.27749	PLXDC1	3.02703	RGS1	0.752591	PARPBP	3.88853	LAPTM4A	1.98102	SULF2	2.02116	P2RY14	1.70441	IRF4	3.0299	HAL	8.2523
CEACAM8	5.87175	RPL34	0.15693	CDKN1A	1.04164	CD63	1.03002	RAB3IL1	2.89978	TRIM31	5.96397	RIBC2	5.60557	TMEM246	5.52105	RPL13	0.603846	HCK	0.982722	TNFRSF9	3.17879	XPO6	4.641
AC009093.3	3.85624	AC025580.2	1.4005	TSC22D3	0.852558	IL3RA	2.12717	PCDH12	4.08921	IGHV4-34	5.12272	NEK2	4.72637	SMYD3	2.90392	RPS15	0.684231	LIMD2	1.10677	SYNGR2	1.75014	IFITM2	4.97814
PILRA	1.06422	RPS5	0.193502	PLEK	0.978003	TSPAN4	1.3432	CD81	0.749363	TGFBI	0.919455	TMEM106C	2.92117	NOV	5.19614	CLCN4	3.11968	FCGR2B	0.900615	BCL2A1	1.72511	AL034397.3	4.80252
APOBEC3A	3.79224	CCR5AS	1.58937	HSPH1	0.760769	AGRP	4.36272	MAMDC2	2.99144	NUB1	1.55164	TUBB	2.10991	PTMA	0.853864	RPS14	0.615479	HLA-DMB	0.526121	ANXA6	2.77733	CHGA	4.739
STX11	1.83302	CLU	1.22318	PEA15	0.8682	CLIP4	2.20273	TTYH3	2.09875	DDX60	1.92074	TCF19	3.48155	CNRIP1	3.62205	UCP2	1.58427	AC090152.1	2.22803	POGLUT1	2.55094	LUCAT1	5.87814
CD55	1.56512	C16orf89	1.40333	RGCC	1.13302	ATP6V0D1	1.27868	ARHGAP18	1.05736	RNF213	1.07179	PTMA	0.916106	ARMH1	4.39351	PABPC1	0.73243	AIF1	0.477069	MAFF	2.41081	CCNJL	6.7461
ALDH2	1.45391	RASA4B	0.872848	HSP90AA1	0.428445	LINC02345	2.71458	RB1	1.25596	APOL6	1.58356	LINC02725	9.38052	HS6ST1	4.00365	CD52	1.05018	ADGB	6.16576	MREG	3.68054	AC005050.3	7.62272
PGD	1.60148	SPINT2	0.816826	FOSB	0.594636	CREG1	1.128	PMP22	1.4088	IL2RG	1.28787	CDC6	3.73822	CD63	1.24536	RPLP2	0.583896	CLEC4F	2.53694	PPA1	2.21057	NAMPT	4.6488
S100A4	0.558755	ST18	1.37543	RNA5SP151	1.50286	SQOR	1.37027	TMEM176A	1.12289	IFI27	2.25273	HELLS	3.36492	TMOD1	3.86666	BIK	1.9917	ARPC3	0.579587	PNRC1	1.87803	EPHB1	7.05937
ASGR1	2.21197	PDE8B	1.37971	CXCR4	0.616204	AVPI1	1.86783	ITSN1	2.4543	KATNBL1P6	4.82875	EXO1	5.96758	PRSS12	5.28343	CCSER1	2.87873	HLA-DRB6	0.701379	CFLAR	2.07214	LINC01344	7.678
PARAL1	2.88849	PFN2	1.96911	PTGER4	1.23839	MYDGF	1.16557	SPRED1	1.49085	MYOF	1.39927	TRIP13	4.31797	ACSL4	2.84996	BTLA	3.21746	CXorf21	1.22451	MARCKS	1.75125	PTGS2	4.52859
BTG1	0.943579	CCSER1	0.567328	RF00003.11	2.41632	LAMP1	1.22671	IQGAP2	1.43986	PSME1	0.870197	SKA1	3.98441	ITGA2B	5.22952	RAB7B	3.26832	IL18	1.05567	PTPN1	2.14776	LINC00677	8.51177
MIR3945	5.68121	ARPC3	0.281566	MS4A6A	0.373112	ACOT2	2.16154	MFSD1	1.0007	FPR3	1.45599	MCM4	3.13009	LINC00323	9.17458	SNX22	2.2715	HLA-DPB2	2.40022	RELB	2.51498	PI3	8.19807
SOCS3	1.35821	RPS13	0.178341	FCGR2A	0.525891	MITF	1.63639	CPM	1.17995	SRGN	0.513881	AURKB	3.88837	SLC8A3	9.47056	ADAM19	3.03209	BASP1	0.809934	PDCD1LG2	3.46613	DYSF	4.98093
PTX3	4.4156	LTC4S	0.613785	FZD1	1.49133	CTSZ	1.24646	GATM	1.85098	SYNGR2	0.844871	PRC1	3.46558	MPIG6B	6.73842	RPL14	0.815034	ITGB2-AS1	1.38587	NMRK1	2.91696	MEGF9	4.99653
AC245884.12	5.10935	SVBP	0.924166	PTP4A1	1.06249	COLEC12	1.62694	CYBB	0.836531	CTSZ	0.65637	CDC45	4.01921	FREM1	6.40395	ERICH5	5.07994	S100A4	0.527194	SNN	2.39775	LRRK2	3.9932
SERPINB10	7.55144	CTSH	0.426497	DDIT4	0.968153	ANPEP	1.86814	PLXND1	1.48412	POMP	0.836729	CENPN	3.52838	RPL34	0.826203	RPS3A	0.738469	ARL6IP5	0.683289	CHST7	3.07558	DOCK5	4.59717
LRPAP1	1.31315	FNDC1	1.81492	GPX1	0.429212	BCAP31	1.12953	CD74	0.395431	LGALS9	1.11062	PTTG1	2.753	LEO1	3.18223	LINC00882	3.54316	FILIP1L	1.15474	NFKB1	1.77634	PDE4B	4.17052
IGFBP2	2.4277	AL138720.1	0.476712	ATP2B1-AS1	1.06478	P2RX4	1.42936	CD84	1.19752	FPR1	0.876093	DEPDC1B	4.24409	TCTEX1D1	3.92151	CGREF1	5.03372	SERPINF2	1.78275	PPP1R14A	3.06426	MEFV	5.49316
LST1	0.864493	SCX	1.7416	NFKBIZ	0.773907	LAIR1	1.11704	MT-ND1	0.467066	STAT2	1.3901	MCM7	2.45259	UBB	1.31275	RPL15	0.581035	BCO2	2.43823	TMEM176A	1.89662	CDA	4.80812
PLEK	1.40251	MT-ND4L	0.247858	JAML	0.727922	DNASE2	1.2095	SCN1B	2.63831	CD274	2.43278	MELK	4.30443	ACOT7	3.08589	RPS16	0.678584	FGL2	0.589948	SAMSN1	1.88389	MX2	4.29467
AC026369.3	2.93557	RNASET2	0.412359	S100B	0.217976	MMP19	2.28754	CTSL	0.826878	AC104574.2	5.4469	HMGB2	2.18228	TRIM63	8.73907	CD226	2.15961	TPM3	0.659746	REL	1.79285	ATG2A	5.86902
GLUL	0.863688	MEIKIN	1.38762	STK17A	0.930955	CHI3L1	3.76348	HGF	1.74478	RNF182	4.59785	GMNN	2.82034	TAL1	4.55587	MYBL1	2.02051	SUCNR1	1.64491	APOBEC3H	3.40114	CD55	3.75774
FTL	0.162393	AC092803.1	1.57631	ETS2	0.776459	PSMA7	0.946985	FCGBP	1.53327	BATF2	2.54265	PLK1	3.9699	HS3ST1	3.92727	GNAO1	3.44594	SPTSSB	3.54456	SLC41A2	2.63404	SRGN	2.38864
UBE2D1	1.55538	U62317.4	1.60568	TUBA1A	0.888466	AC026369.3	2.91042	MT-ND3	0.469643	HLA-DRA	0.388591	PCNA	2.57371	ERVFRD-1	8.06742	RPS13	0.640634	TUBA1A	0.710129	GSTP1	1.67557	TMEM154	4.10024
OSCAR	1.57722	SPDYA	0.755551	PAK1	0.793135	ENPP4	1.62988	CXCL12	1.77568	LILRB3	1.47727	CENPW	2.46358	DACH1	5.21664	RPS11	0.725232	TMEM14C	0.835025	TNFAIP8	2.25215	PELI1	3.50834
KLF4	1.09745	GAPT	0.947626	PLIN2	1.00784	INHBA	2.68053	TMEM37	1.95577	ACTB	0.379911	SMC2	2.48048	ADRB2	2.92567	FNBP1	1.51813	HPGDS	0.762843	CD200	2.59345	DGAT2	5.53091
MCL1	0.940026	BHLHE41	0.801534	SRGN	0.307738	CTSK	3.14038	FPR3	1.5377	CD80	2.0224	UHRF1	3.57491	ARHGEF6	2.81676	CCND1	1.8038	GOLGA8Q	3.70439	MAP3K13	2.13759	FPR1	3.35834
HCK	1.19693	CKLF	0.676183	H3F3B	0.443897	ATP6AP1	1.12419	MTSS1	1.89033	CTSB	0.609797	IQGAP3	4.1939	IL1RAPL1	5.61112	CD74	0.637405	PRMT7	2.26468	SIAH2	2.47384	ACSL1	4.1005
IRAK3	1.55881	FGL2	0.314296	FILIP1L	1.14738	CSF1	2.38527	ABCA1	1.52035	ATF5	1.88278	RFC4	3.0429	RAB44	4.96742	LYRM4	2.40294	ATP5MG	0.46036	RPL10P9	3.57658	EHD1	4.17209
DUSP2	1.6049	PTMA	0.125025	AC023157.3	1.55213	MRC1	1.24512	TLR4	1.4199	PLSCR1	0.963269	CENPE	3.20889	RPL18	0.90374	RPS23	0.664653	CHL1	5.69144	GABARAPL2	1.87072	AC011472.2	5.86835
CARD16	1.1945	TSPO	0.3556	TRA2B	0.873523	CNIH4	1.2262	NPL	1.3174	SIGLEC1	1.67059	E2F7	5.24913	DLC1	2.96492	CRIP3	4.80293	PPM1J	2.8923	LGALS2	2.1471	AC006369.1	5.18214
VSIR	0.989998	LINC02245	0.799367	FKBP5	0.7066	GLMP	1.40083	MT-ND2	0.386933	SPP1	1.11573	TTK	3.73589	TLDC2	5.78553	IGLV2-11	4.64878	KCNE5	3.79299	AL669831.3	3.49668	AATK	5.39999
ASAH1	0.688619	RPL37	0.151964	AC079305.1	2.29326	ARRDC4	2.00663	TXNIP	0.714845	CD74	0.364387	SGO2	2.98781	CCDC194	6.03907	RPL29	0.549379	CARD9	1.39187	RGS1	1.56824	TMEM71	4.19482
AQP9	2.28989	CYBA	0.262377	AL136987.1	1.93446	ATP6V0B	0.970078	NRP2	1.45639	PDIA3	0.728777	NEIL3	4.26944	IL5RA	5.70185	MYCL	2.62334	HLA-DMA	0.408769	ERICH1	2.20351	ABTB1	4.41051
PPP1R15A	1.01304	NRARP	0.833511	AMZ2P1	1.1464	ACOT4	2.90723	ZFP36L1	0.764663	IRF1	1.60885	PRIM1	2.21117	TDRD3	3.09969	RPS6	0.515321	SUB1	0.697886	ST3GAL5	2.11098	RGS2	3.55251
L1TD1	3.77673	TMEM273	0.288627	ZFP36L1	0.477504	MCRIP2	1.96953	MYO5A	1.60831	SAT1	0.449449	RACGAP1	3.19205	RPL11	0.997436	PPM1J	3.21102	SLC2A1	2.07777	UBD	5.71738	TREM1	3.69387
XBP1	1.27005	GLIPR1	0.498741	MEF2A	0.628108	NCF2	1.15465	APOE	0.801185	PFN1	0.421189	TMEM97	2.64187	IL18R1	3.60692	NET1	2.4567	S100A11	0.323692	ZBTB10	2.84514	IGF1R	5.04431
HBEGF	1.16973	YWHAB	0.407162	S100A4	0.326268	RAB13	1.3144	IDH1	1.39851	TAP2	1.26492	FEN1	3.15516	IKZF3	2.93371	GPR171	2.91247	CLEC5A	0.842358	TOMM34	2.80143	AC007271.1	7.12916
LILRB2	1.91554	RAC1	0.379705	NFIL3	1.33209	MS4A4A	0.944579	NCKAP5	2.09669	CYBA	0.45106	DIAPH3	3.8092	SRGN	0.913609	RPL13A	0.562804	LAMTOR1	0.804507	P2RY8	3.03092	AP000282.1	7.22126
LYST	1.39605	DNAI2	0.516673	RNASET2	0.547304	ATP6V1B2	1.08754	FAM198B	2.08575	FN1	1.10246	FBXO5	3.22959	AC106739.1	4.4258	PSMB9	1.2935	P2RY6	1.21087	RAB30	2.98212	KCNJ15	4.11184
TCF7L2	2.02147	CCDC200	0.859249	RAB31	0.546407	PGD	1.24883	TNFRSF21	1.91094	SLC31A2	1.4386	HIST1H2AJ	3.92067	ZBTB32	4.35846	SLC25A6	0.849588	RHOC	0.917226	CCDC28B	3.19202	ZDHHC18	4.94639
ICAM1	1.56966	VSTM4	1.89322	IL13RA1	0.671306	IDH1	1.22288	RNF150	3.44504	AZGP1P1	5.67336	RRM1	2.69792	CTNNBL1	2.81164	ADRB3	2.36933	CLDN1	0.933757	NUAK2	3.42574	ABHD5	3.98029
SERPINB2	6.00878	RNASE6	0.575756	USP53	0.990203	ALAS1	1.43593	HLA-DMA	0.452495	TMEM176B	0.790939	BRCA1	3.17369	RPL37A	0.957063	CNR2	4.26964	CLEC10A	0.869406	FNBP1	1.61413	SOD2	3.20586
ERLIN1	2.10791	SORL1	0.854427	IGSF6	0.363097	TM4SF19	4.04465	GYPC	1.36096	PLAUR	0.625868	WDR76	3.73999	ANXA1	1.60021	UNC119	1.42155	SLC38A1	1.07144	B2M	0.728081	NEAT1	3.09515
CLEC4E	2.04952	MYL6	0.205809	HCLS1	0.512294	DBI	0.99108	CTSS	0.507266	ABI3	0.867348	POLQ	3.9571	SERP2	4.19878	RPS21	0.757215	SLC18A2	1.07851	LRRK1	2.6119	SLC25A37	4.48414
MT-RNR2	0.616337	COL14A1	1.20992	DNAJB4	1.09631	PLIN2	0.956565	OLFML3	0.985126	USP18	3.23057	AUNIP	4.38433	PKIG	2.8312	AF305872.1	4.84357	HNRNPA1	0.538521	CD40	2.0267	CRISPLD2	4.76097
EIF1B	1.54111	AC114977.1	2.45613	NEDD9	1.2258	LAMP2	1.0521	TMIGD3	1.74236	APOBEC3A	3.37033	RPA3	2.23194	ADAM12	4.38439	RPL36	0.589509	CKLF	0.899906	TNFSF4	4.25845	BASP1	3.38071
SLC2A3	1.28814	TGFBI	0.181645	TNFAIP3	0.781624	S100A8	0.310781	CALCR	3.78646	CD86	0.931392	NRGN	2.44242	ST8SIA1	4.11708	CFL1	0.574112	OST4	0.516269	SLC1A2	4.46217	CLEC4D	6.93308
SLC2A6	2.5663	TXNIP	0.37397	STK38L	1.01128	MDH1	1.00253	CSGALNACT1	1.93824	NECTIN2	0.989304	LIG1	2.72062	FOXJ1	4.26761	ID2	1.43174	CACNA1G	3.21696	FLT3	3.77192	GBP5	5.13211
PABPC1	0.56803	RHOC	0.622742	HSPE1	0.686326	TREM2	1.0453	CD4	1.05333	FCGR3A	0.789594	HIST1H1B	2.67426	RPS29	0.809643	RPL5	0.547558	PABPC1	0.34466	ITIH1	8.06244	USP15	3.23217
PPP1R15B	1.5105	FCGR2A	0.27782	SMAP2	0.561852	COL22A1	5.68723	PTH	1.77048	C1orf54	0.935674	HIST1H4C	2.35843	RPL21	0.735011	SCN9A	2.69297	ARPC5	0.581464	NAV1	2.77007	LINC00862	6.02486
RBP7	2.23481	SUSD3	1.07488	CSRNP1	1.01269	GAPLINC	3.02372	SERPING1	1.2449	CASP4	1.16974	HIST1H2BH	2.9127	TENT5A	3.202	EEF1B2	0.783696	ALOX5	0.735781	NR4A3	1.72927	HCG14	9.36052
AOAH	1.41209	AC253572.2	0.388272	PLAC8	0.61194	TMEM251	1.46265	GFRA2	2.49861	PLEKHO1	1.162	SAPCD2	4.12753	RHOBTB3	3.15193	BCL2L14	2.88801	TLR10	1.49378	LYPD3	3.57562	AL513329.1	9.41239
ACSM3	2.15127	RPL29	0.139571	KBTBD8	1.55927	MATK	3.1378	ADGRG6	2.41436	PKM	0.599369	GAPDH	0.91864	ZNF521	3.4075	CTNND2	4.04529	AL365357.1	0.941448	FBXO27	4.86797	AL512306.2	8.95175
OAZ1	0.542726	RPL18	0.138875	FCGR2C	1.10198	HSD3B7	2.28295	SNX6	0.94248	CALR	0.617759	POLD3	2.22029	EEF1A1	1.09489	TIFAB	3.13142	CA2	1.85032	MALAT1	1.17752	ZBTB20-AS4	8.30676
AP003354.2	3.26448	ENPP5	1.83323	GPRIN3	0.870796	SPOCD1	5.30206	PDGFB	1.94889	LAMP3	1.82103	MCM3	2.07576	GMPR	3.82041	NAP1L1	1.26743	SPI1	0.660418	PFN1	0.716233	AC027449.1	7.81554
G0S2	1.89627	ID4	1.26689	P2RY14	1.15933	TRPV2	1.39829	CTSZ	0.821791	PSMA7	0.429721	NRM	2.41	RPS27A	1.08117	ZNF296	2.93505	DAPP1	1.15633	HIVEP1	2.25569	GABRB1	8.0135
PDE4B	1.21814	BRK1	0.469201	AC106028.4	2.31604	GRINA	1.11634	SLC7A8	2.35039	CD226	1.37341	SMC4	2.06093	FAM212A	3.99884	AC130304.1	2.86422	RPS27	0.226894	TMSB4X	0.670524	RPL7L1P3	8.00183
PECAM1	1.11095	MT-ND5	0.159414	RNU2-63P	1.18123	OSCAR	1.14391	TPP1	1.01947	CASP7	1.91971	AURKA	3.41022	DRD2	8.14011	RPS5	0.719048	IGSF6	0.410615	RAB9A	2.36242	AL391650.2	8.33606
IL1RN	2.27369	HLA-DQA1	0.240073	LSP1	0.430808	MRAS	1.98137	COLEC12	1.78536	REP15	5.08933	CENPH	2.26012	AC007671.1	7.8849	ACTG1	0.846689	CYTIP	0.911681	NFKBIA	1.8729	MIR3128	8.33597
STAC	2.05461	AC135050.3	1.39032	GAPT	0.730817	GLIPR2	1.4439	MYO7A	2.80364	AC243962.1	4.62842	GINS1	3.11513	GFI1B	6.36422	RPS7	0.600411	LGALS1	0.42524	ARAP2	2.36888	RF00019.480	9.48223
CXCL2	1.84149	RPL14	0.139737	BTG2	0.568716	TMBIM1	1.08112	GPX1	0.565248	IGSF6	0.645532	FANCB	3.00025	WASH6P	3.91408	COTL1	0.847607	CTSH	0.506416	N4BP2L1	2.13727	AC025262.2	9.83748
DNAAF1	3.07374	TG	1.06665	CLEC10A	0.528013	FDX1	1.56557	TBC1D14	1.67977	TGM1	4.53958	RFC3	2.83303	RPL14	1.02325	FAAH	2.61049	MT-CO2	0.224169	SEMA7A	2.75923	LLPH-AS1	10.2647
KBTBD11	4.00047	MIR181A1HG	0.661204	BCAS2	1.33075	SCARB2	1.05506	AIF1	0.406999	GRINA	0.765217	DNAJC9	1.8517	MTCL1	4.92879	RPL32	0.459253	ARPC2	0.411874	SINHCAF	1.97665	MTND5P32	9.13421
CSF3R	1.28533	SCG5	1.78677	AC007032.1	1.5249	DHCR24	2.79735	TBXAS1	0.883529	HAVCR2	0.899137	SLC25A5	1.04443	NMT2	3.46595	KCND3	4.04321	PRKAR2B	1.34398	PLCL1	2.59582	AC011933.2	8.19629
CLEC4D	3.21571	TENT4B	0.209519	ARHGDIB	0.32196	SDCBP	0.986857	LAIR1	0.871976	FABP5	0.790858	FAM111A	2.04544	ZNRF1	3.2265	HLA-DQA2	0.8113	SCN9A	2.57326	P2RY10	2.06074	AC010632.2	9.20668
MEGF9	1.69268	IL13RA1	0.632482	BHLHE40	0.925237	EMP1	1.41967	TNFAIP2	1.12847	GNB4	1.06421	CCNF	3.29702	SLC2A6	2.86511	ARL4C	1.08744	MYL12B	0.41202	GPX4	1.18126	AC007240.3	8.03756
P2RX1	1.91857	PFN1	0.164711	TNFAIP8L3	1.96125	PAPSS1	1.25878	LILRB4	0.999995	TXN	0.695858	UBE2T	3.03605	PRDX6	1.83668	RPL30	0.48597	GNGT2	1.78179	TSPAN33	2.07865	PPM1K-DT	8.02302
CDC42EP2	3.23944	C1QB	0.111069	AC092809.2	0.912293	NOP10	0.987062	CD302	1.14874	PSMA4	0.807262	EZH2	2.60637	LYL1	2.51707	RPL18	0.491362	DBI	0.661244	CEP135	2.04352	LINC01470	8.41528
NLRP3	2.03937	AC099489.1	0.875062	EIF4A3	0.97287	LGALS1	0.803636	C3	0.85771	EMP3	0.557817	WDR34	2.43282	CTSW	3.08254	CEACAM3	3.51779	MT-CO1	0.277052	IRF1	1.92847	AL138824.1	9.76914
ZFP36	0.886299	NECTIN3	1.58859	FPR1	0.530534	GUSB	1.25776	TGFBI	0.613009	AC116347.1	2.78202	FOXM1	3.534	SYTL3	2.72471	CLIC2	1.67321	SH2D4A	1.76063	SOCS1	2.3885	ARMC2-AS1	8.33199
CYBB	0.699561	LMO3	1.3463	HSPA8	0.811771	NDUFB9	0.980765	LTC4S	0.887412	GLUL	0.479764	HMGN2	1.65747	TNIK	2.86547	TCEA3	3.37666	C12orf45	1.21991	LY75	2.70503	AC005071.1	10.3507
MT-RNR1	0.637124	ASTL	0.740234	PTH	0.853927	FAM89A	2.37348	GOLIM4	1.23741	PEA15	0.807982	DEK	1.36093	AL157955.2	9.6612	TAP1	1.78662	2025-09-07	0.614257	UGCG	1.75563	AC122685.1	9.51781
SH3BGRL3	0.500384	MXRA7	0.995464	PHACTR1	0.78682	APOC1P1	2.90868	EBI3	1.08496	TMEM51	1.33076	BRIP1	3.75775	AC099062.1	9.50821	RPL10	0.504999	HLA-DRB5	0.546893	LINC01170	4.3416	AL031658.1	7.65153
TNFAIP2	1.71092	COMMD6	0.385712	BCL2	0.825125	ACP2	1.31164	ABCC5	1.77981	LGALS1	0.491414	OIP5	2.85379	LRRC37A17P	8.89529	RPS19	0.525164	LY86	0.643332	CD80	2.87892	CYP2J2	6.81689
GCA	1.1512	DUOXA2	1.86224	RNASE6	0.425494	ATP6V1A	1.29956	NCOA4	0.999518	HLA-DPA1	0.342957	H2AFV	1.36818	KLHL34	7.88433	LILRA4	3.24577	2025-09-06	0.947546	EGOT	3.6622	AL158163.2	7.06326
RILPL2	1.25149	TREM2	0.481641	TREM1	0.894863	ATOX1	1.07752	CYTH4	1.49587	DRAP1	0.665581	SPC24	2.90514	AC109597.2	9.54907	CBFA2T3	2.37986	H2AFY	0.639217	GPR183	1.40666	AP000345.2	6.1013
PLBD1	1.11864	CNMD	3.45916	LST1	0.291689	SNTB1	1.52739	VSIG4	0.471571	FCGR1B	1.1361	CENPO	3.47194	CADPS	4.87147	TLR10	1.78965	VASP	0.802852	CHD3	2.16772	AC010273.3	7.0687
LIN7A	3.6261	AMZ1	0.991876	CEBPB	0.577677	AQP3	1.98511	ITGB5	1.62699	CTSC	0.712122	NCAPG2	3.482	ITM2A	1.93418	BX571818.1	3.00917	RPS19	0.274931	KDM2B	2.67076	TREML4	6.19362
GMFG	0.799927	LGALS1	0.231853	AC092803.2	1.76639	DAB2	0.645588	TLR7	1.39953	EIF2AK2	1.3267	RANBP1	1.58005	SPIN4	3.66935	AC115223.1	2.07385	NRG4	4.09611	SMOC1	4.55766	LINC01309	7.43808
HCAR3	1.43502	RPS15	0.11562	ITGB2-AS1	0.829754	FKBP15	1.16217	BMP2K	1.22586	CMTM3	0.74557	PFN1	0.62774	PAQR5	5.13291	DANCR	1.89135	ATP5F1E	0.424198	FAM118A	2.43632	MALAT1	1.73453
GPCPD1	1.23164	RF00003-8	3.25051	STK17B	0.616803	GNPTG	0.893449	SPATS2L	1.17932	CD47	0.907644	AP003064.2	8.4738	EDARADD	3.98532	RAB29	1.89161	MTATP6P1	0.364248	CFP	2.17	HLA-B	1.84522
ABHD5	1.92941	RPL27A	0.122576	HPGDS	0.515187	SCPEP1	1.06612	MCOLN1	1.59372	LILRB2	1.31536	AL445685.1	6.16832	RPL22	1.42119	ABRACL	1.16243	SUSD3	0.997359	EYA4	4.14085	TUBA4A	3.88758
MS4A7	0.640304	AC139099.2	0.589464	TMEM156	1.13048	C5AR1	0.727975	C5AR1	0.693524	SERPINA1	0.484038	PHF19	2.00058	ATP6V0A2	2.69364	IDO2	3.42658	C1orf115	1.63308	KIAA1211	4.19376	SAMSN1	3.60417
RPH3A	5.31706	TSTD1	0.695577	RIPK2	1.01765	B3GNT2	1.23983	CFD	0.802816	MSR1	0.904398	DTYMK	2.17827	WSCD2	4.17463	MAGEF1	1.68597	SMPDL3B	1.67156	ACTB	0.912635	ICAM3	3.63422
UPP1	0.984627	PPIB	0.425527	RNVU1-19	1.41364	PHLDA3	1.73335	HRH1	2.69417	PTPRC	0.4912	NUCB2	1.70355	ENO2	3.53374	AIM2	2.17141	CEACAM4	1.44971	TBC1D8	2.67081	GTPBP1	4.58397
APLP2	0.742447	AP000763.3	0.370741	CLK1	0.626907	VSIG4	1.29061	PLAU	1.07529	C3AR1	0.610014	CENPX	1.84352	BATF	2.97892	RPS3	0.456934	GNAI1	1.50063	VOPP1	1.86381	IVNS1ABP	3.83357
CPPED1	1.45831	SLC26A4-AS1	1.46877	HLA-DMB	0.290514	CYB5A	1.26171	GIMAP4	0.824889	AC098613.1	1.4806	DHFR	1.75371	TIE1	3.16781	DYSF	1.8491	CAP1	0.544992	NXPH3	4.17745	CXCL8	2.89761
EHD1	2.15683	RPS23	0.143996	CYTIP	0.745084	ADAM9	1.11536	CYFIP1	1.19005	CBR1	1.14036	DUT	1.62669	VIM	1.42302	COX7C	0.795936	GAPT	0.967277	NET1	2.36095	ARHGAP26	3.87658
OLR1	1.09244	NTRK2	0.914415	OLR1	0.432388	RGCC	1.29775	TLR5	1.47006	SQOR	0.859185	KIF18A	3.31917	RPS3	0.866326	SCT	4.50944	MT-ATP6	0.272583	SLC5A6	2.78109	BCL2A1	3.0966
AC079325.2	4.11083	AL109615.3	1.38561	HSP90AB3P	1.46867	ACTN1	1.14617	HTRA1	1.12534	ADAR	1.10018	RPL39L	2.49743	H3F3B	0.738831	SERPINF2	1.89498	PRR13	0.584807	IRF8	1.82816	C5AR1	3.39633
CD300LF	1.76735	PLEK2	0.980579	PLAU	0.685721	CALU	1.19401	CEBPD	0.697999	AC079313.2	4.89201	KIF22	1.7242	DHRS9	2.69997	IFT20	1.69172	KCNK17	2.62302	GRINA	1.29665	BPI	9.05935
LILRA1	2.31098	ERVE-1	2.45254	SRSF7	0.818936	TCF7L2	1.60956	SRGAP1	1.50631	AC025257.1	3.70648	ZGRF1	3.13736	AP1S3	3.28132	CD48	1.28664	RPL41P5	0.779951	PMAIP1	1.71522	AC008040.1	6.47025
HRH2	1.75081	CLEC4A	0.560608	HNRNPA1	0.405364	SH3BGRL3	0.755418	DST	1.19632	DYNLT1	0.963366	ARHGAP11A	3.32362	RPL5	0.667895	DAPP1	1.27264	HNRNPA2B1	0.346333	PTGES2	1.85442	AL021707.6	6.67529
PTGER2	3.05974	P2RY13	0.192561	PLEK2	0.921505	CLDN23	2.03177	LRP1	1.05403	CD40	0.915209	RECQL4	3.52621	RGS17	6.39109	ICAM3	1.21372	MT-RNR2	0.224005	LYST	1.85232	NAMPTP1	6.56679
CTSA	1.19028	RPL36	0.14466	PMAIP1	0.969958	FADS1	1.61752	TSPAN4	1.26191	HLA-E	0.558524	VRK1	1.95374	FTH1	0.452246	ANPEP	1.90542	NDUFB2	0.513984	DSCAML1	5.73996	LINC01506	6.1873
VMP1	0.982299	NDUFB2	0.387513	VSIR	0.493723	PDXK	1.06102	FMN1	1.63469	HLA-C	0.533014	HMGB1P5	2.08048	KIAA1522	3.49879	ASB2	3.40527	BRK1	0.620724	AC107294.2	5.05582	NCF2	2.71934
GOLM1	1.72338	TMEM215	2.10265	CD1E	0.853041	CXCL3	1.971	HLA-DRA	0.304888	LILRB4	0.828308	ENO1	1.10496	ALDH5A1	3.22836	RGS18	1.44682	AC023043.1	1.69023	NDUFB4P11	5.75423	AL021707.1	5.2297
MEFV	2.64135	TTYH2	0.523665	HBEGF	0.760645	LACTB	1.05049	EMB	1.10163	SPPL2A	1.25269	YEATS4	1.92701	FER	3.05964	TOX	1.52132	SMCO4	1.06378	TNFSF9	2.98141	KIAA1551	4.29051
BIN2	1.20362	CLDN7	1.02898	GPR84	1.06796	HEXA	0.962629	RNF130	0.68559	TFEC	0.98933	BRCA2	2.3573	LMNA	2.20424	PTMA	0.454717	MT-CYB	0.273817	CSTA	2.68113	TMCC3	4.52199
AC104809.2	5.17173	ATP5MC2	0.303395	CLEC2B	0.553397	HM13	0.984147	DAPK1	1.44584	U62317.5	1.81401	PPIA	0.790443	SLC38A11	4.74391	2025-09-03	5.16731	VAMP8	0.462347	CEP350	1.6226	SAT1	2.42736
AL390036.1	2.946	AP000919.2	1.77573	KMT2E-AS1	0.887062	ACOT13	0.973776	WWP1	1.7824	HESX1	2.85243	PKM	0.853632	MSX2	5.13735	PSME1	0.858846	RPL31	0.233587	HLA-DQB2	1.49312	PTPRE	3.34293
PNRC1	1.04758	AL021707.1	0.134854	CHGA	0.723944	TOMM40	1.28295	KCNJ5	2.61617	IL27	3.03407	DSCC1	3.033	MT-ND3	0.726424	RPLP0	0.65403	KCNMB1	1.60649	NFKBID	1.84994	LITAF	2.90897
NAMPT	1.25297	ZBED2	1.34728	NDRG2	0.574296	POR	1.08489	HOMER3	1.62326	SYTL5	3.07486	LSM4	1.34163	CTTNBP2	3.00044	DBN1	1.99751	ATP5PF	0.623742	BCL2L11	1.84455	UPB1	6.6433
CCL4	1.16785	NPNT	1.07584	PABPC1	0.256651	ADAM10	1.01015	RNASE6	0.649463	LYN	0.8396	TICRR	5.08152	2025-09-02	1.68737	CCDC26	3.34858	SAMMSON	4.23469	YPEL5	1.54581	GK-IT1	7.25429
GSTP1	0.593603	CD300LB	1.0291	CCNL1	0.483466	COPRS	1.13937	FYB1	0.633734	RHBDF2	0.920722	PXMP2	2.83844	MAST4	2.0989	GNAZ	4.62708	CXCR3	2.20613	MTCO1P12	2.09949	LINC01093	7.66061
PPP1R17	5.67189	GATD3A	0.245688	HLA-DMA	0.272252	SDC2	1.49295	EMP2	1.30288	OLR1	0.641852	CDCA8	3.11267	MBOAT7	2.3078	FIBCD1	4.83139	TRPC6	1.46523	IER5	1.28689	PRDM5	6.03709
RASGRP2	1.71028	CFL1	0.179271	KIF17	1.51722	P4HB	0.990392	SDCBP	0.564661	S100A10	0.444152	DDX11	3.20629	GPRASP1	4.63864	AC138207.5	3.84257	ICAM3	0.833127	TNFSF18	3.91427	IRF1	3.14019
AL592429.1	4.4669	CITED1	1.61478	HNRNPD	0.38457	NCSTN	0.937169	APPL2	1.76251	NFE2L3	1.58069	ORC1	3.46835	FAIM2	5.92711	CFP	2.22273	CD69	0.803272	RUFY3	1.84589	CDADC1	4.51131
FOSB	0.911896	CALHM6	0.610708	AL450405.1	0.335644	KCNMA1	1.42136	NINJ1	0.818271	HLA-B	0.450323	SPDL1	1.95359	RPL37	0.711311	MPEG1	1.18865	GTF2IRD1	1.7381	U62317.2	3.69768	HLA-C	1.77261
GRINA	0.837244	CSF1R	0.41524	SPECC1	0.971211	CD52	1.57904	DAAM1	1.36231	CXCR2P1	3.09083	MXD3	3.0178	RPL35A	0.8742	RPL34	0.420771	PSMB9	0.74691	SOCS3	1.43299	SMAP2	3.54035
NCF1C	1.10936	ALPK2	1.09928	C3orf58	1.05634	MT-CO2	0.624823	GIMAP7	0.814766	GCH1	1.69113	TMPO	1.49879	TSEN54	2.81089	PLCD1	2.52732	TNFAIP8	0.609536	CD1C	1.39031	RNF149	2.50284
EVI2B	0.815493	IL10RB-DT	0.276575	SH3KBP1	0.504261	FAM20C	1.58731	CTSA	0.795961	SDS	2.14663	RMI2	2.72845	RPL30	1.01413	RPS25	0.435637	RGS18	0.887341	LGALS1	1.09209	LINC00528	5.55207
OLIG1	3.53319	MAP4K3-DT	0.139014	WFDC21P	1.02689	AC106788.1	3.36118	CHGA	1.80995	PRDX1	0.616731	E2F1	3.1261	FOXP1	1.54785	IL22RA2	4.60091	AC093278.2	1.82087	ZC3H7B	1.76588	FAM86B3P	6.02639
NFIL3	1.68373	VASH1	0.880345	RTN1	0.792238	SNX10	1.05868	GIMAP8	1.47959	HCK	0.792326	GPSM2	2.92191	NSG1	5.21138	SLC2A1	1.7851	DCTPP1	1.12557	GRAMD1A	2.01468	LINC01127	6.28465
EIF1	0.399876	CACNA2D3	0.844083	ZFP36L2	0.449182	PARAL1	2.19348	FRMD4B	0.913033	LINC01504	2.00348	ATAD5	1.92251	COBLL1	2.66607	RPL19	0.484421	SFTPD	2.43845	CSF2RB	2.05436	REPS2	5.33624
NBN	1.19031	MAN2B1	0.173723	SAT1	0.304653	MPP1	1.18455	CCL2	1.31163	C1QA	0.473249	CDCA7L	1.64842	CCDC92	2.75809	APOL3	2.1495	MT-CO3	0.238013	USP12	1.56678	RGS18	3.22977
AC011497.2	2.79442	RNU5F-1	1.10477	PICALM	0.581077	TMEM38B	1.4249	ASAH1	0.605669	RSPO4	4.14494	WDHD1	2.6115	EIF3L	2.29714	AC006449.2	3.3217	C1orf162	0.464701	CYTIP	1.19193	OSM	3.61768
JUNB	0.550385	CDK2AP1	0.48959	EGR3	1.45021	BSG	0.857552	STON2	1.70933	AL139398.1	3.693	BLM	2.555	KREMEN1	3.99394	WARS	1.25415	HINT1	0.532421	SLC2A1	2.47179	RF00019.735	5.91177
RIPOR2	1.19317	LINC02471	2.37085	INSIG1	1.27328	CXCL5	5.24651	TNFRSF11A	1.74154	CYBB	0.602867	SNRNP25	1.87648	ADAMTS7	5.22941	ATP5MG	0.641175	SNX3	0.450428	BHLHE40	1.42719	GAB2	4.71189
JAML	0.813252	ADAMTSL4-AS1	0.203614	CD86	0.475208	EDEM2	1.02882	LAMP1	0.773442	AC093895.1	2.04817	KIF23	2.42185	SLC26A2	3.37286	ZNF711	2.10239	GNG5	0.406562	GPR132	2.02376	SLA	3.23566
PPIF	1.36038	CFAP161	1.70254	WNT5A	1.19508	TIMM8B	0.919011	RHOB	0.882025	AXL	0.815533	MZT2B	1.3575	NHLRC4	4.61866	ASPHD2	2.8601	ATP5PD	0.493558	IDO2	4.02938	IFRD1	3.89841
SELL	1.47077	CT69	0.638558	UPP1	0.627771	GLDN	2.02625	ST6GAL1	0.996034	TMBIM6	0.424876	TEDC2	5.13663	RPL13	0.667301	ITGB7	1.97643	PTPN22	1.07522	GADD45A	2.33673	MBOAT7	3.08467
CXCL8	1.14854	CKB	0.793061	LAT2	0.567271	TREM1	0.936761	SIGLEC12	1.46998	IL18BP	1.59416	AC006483.2	7.11625	CD44	1.60711	AL118508.1	3.43569	C4orf3	0.620005	PLEK	1.20811	FAM157C	5.62702
CXCL3	1.71707	MUC15	1.27236	ADAM28	0.669063	CALM3	1.09468	HLA-DQB1	0.336608	SPATS2L	0.916771	AC107871.1	6.11443	RPL36AL	1.07674	C9orf43	4.36757	MT-ND4	0.235785	TMCC3	1.74783	TDRD5	9.44047
EMP3	0.417856	DNAH17	0.581483	TM6SF1	0.624592	LYZ	0.584494	PRNP	1.11263	RAB10	0.628787	CA14	5.52004	RENBP	2.3828	RPL37A	0.34765	MRM2	1.25227	C3orf18	3.77623	MAJIN	8.0568
MPEG1	0.869786	SLC8A2	1.49363	RASSF4	0.483962	FCGR1A	0.882253	AC106865.1	2.39201	TRIM22	0.772668	CIT	2.28413	SOX13	3.01591	RPL11	0.471552	IL1R2	1.34382	ENO3	2.25205	SLITRK6	7.77537
TNFSF13B	0.901982	ARL6IP5	0.355112	AC073352.2	2.10916	IL1RN	1.64489	OSBPL1A	1.54692	IFI16	0.679278	CDCA3	3.34665	FAM129B	2.35144	AC008610.1	3.49739	RPL5	0.254913	SEC61B	1.17561	INSC	9.42831
AGTRAP	1.29212	AKR1B1	0.563418	CSF2RA	0.519426	APLP2	0.770712	SGMS1	1.45747	TRIM21	1.50742	APOBEC3B	3.56059	MYO10	3.32714	TTLL7	3.20876	COX6B1	0.391195	TTYH2	2.48334	AL592293.2	8.47023
LCP1	0.626831	CLDN1	0.448733	UTF1	1.85711	LRP1	0.74494	EPB41L2	0.987734	PSMB8	0.810331	MCM6	2.32031	RPS27	0.593957	RPL35A	0.527226	GDI2	0.681398	ST8SIA1	2.75168	CARD17	7.00739
AP003774.3	2.81923	LINC02649	1.09403	LCP2	0.481229	PCK2	1.29204	SIGLEC8	1.91625	APOL3	1.79769	LYZ	0.910461	CRLF2	4.45635	ATP5F1E	0.551162	STK17A	0.820192	INSM1	9.21649	AC104564.2	7.86948
FAM45A	1.87259	IDO2	0.554559	DDIT3	0.786603	TMEM140	1.33103	HLA-DOA	0.960052	NPC2	0.251825	HNRNPA2B1	0.741581	ANKRD9	3.44901	HSH2D	2.14427	CIB1	0.655853	PITX1	5.51789	AC010680.3	8.76424
ATF3	0.914319	AXL	0.771535	DNAJA1	0.466569	WARS	0.793234	TBC1D12	1.41612	RNU2-63P	1.03512	IDH2	1.61389	MATK	3.24975	MZT2A	1.26102	CDH1	1.04847	AC119427.1	5.00735	LINC01348	7.57268
ITGB2	0.511292	LSP1	0.360505	SATB1-AS1	1.56208	FGR	1.05978	TMEM236	1.87305	GLIPR2	1.04139	CKAP2	1.55354	SQSTM1	1.31927	FZD3	2.40911	P2RY13	0.493013	AC128688.2	5.51631	TSPEAR	7.57931
IL1A	2.50316	TMEM14C	0.503858	MAFF	1.22145	SERF2	0.537403	LPAR5	1.07644	GRN	0.332302	TPI1	0.777451	BTK	2.03392	SHTN1	1.47375	RBX1	0.617234	LCP1	1.11778	AC018529.3	7.99967
HES1	2.00895	SPART-AS1	0.919534	HLA-DRB5	0.262057	LY6E	0.917146	CLTC	1.01404	MVP	1.25393	TACC3	2.06213	RPL32	0.736815	AL021068.1	3.05204	DBNL	0.736987	MT-RNR2	1.00292	AC008764.10	8.35824
UBB	0.705635	CLIC3	1.08648	STX6	0.807612	APMAP	0.953069	FAM13A	1.64611	TGM2	1.08625	FIGNL1	2.79371	MAG	4.13226	TXN	1.1578	MT-ND4L	0.289321	GSN	0.9868	C2orf66	8.89221
CXCR2P1	4.39359	GIPR	1.14363	RF00012.43	2.07451	CD276	1.32185	CCR1	1.40325	HLA-DRB1	0.25825	ANAPC11	1.1983	PTGS1	2.0267	PWAR6	2.84669	CD58	0.540298	DEPP1	2.92093	AC009242.1	9.3434
SIGLEC14	2.15786	FOXE1	1.45784	RUNX1	0.607037	PMP22	0.881114	ZEB2	0.865933	ATP6V1F	0.583715	GINS4	2.5474	AFF2	3.7411	CYB5R3	1.26425	GNAI2	0.381355	PPP1R16B	2.1624	AC002378.1	9.43698
LYAR	1.50991	GAB2	0.177928	RNF166	0.585067	GNS	1.03023	QKI	0.988119	HLA-DQA2	0.763626	SLC39A8	1.88198	HSPA4L	2.62387	JMJD1C-AS1	5.36215	SERF2	0.234374	CBLN3	4.06514	DUSP13	7.24859
HEIH	1.46462	NCR3LG1	0.293693	PNRC1	0.309416	ACSL3	0.838767	PLA2G15	1.20899	MTATP6P1	0.364583	CARHSP1	1.54173	CRBN	1.94164	C1orf21	2.33826	PDLIM7	1.11858	TSPAN13	2.06982	OXCT1-AS1	5.76341
FOS	0.599972	AC069287.3	1.63412	IL16	0.607303	HNMT	0.821181	PRUNE2	3.92946	HELZ2	1.74205	POC1A	2.50542	RD3	8.23448	AC119428.2	3.20487	PPHLN1	0.677967	TNFAIP2	1.62964	AC076966.2	5.47601
CHMP1B	1.17899	AC090617.5	0.733865	PRDM1	1.38403	NPC1	1.41938	SOCS2	1.4608	FUCA2	1.15559	ZDHHC12	1.43392	IL13	6.65115	MYL12A	0.562602	NBDY	0.799854	ZNF366	3.13685	LINC00378	6.63773
USP15	0.922146	EPCAM	1.32246	ADGRG1	0.855386	SLC43A3	1.06485	LYVE1	4.28225	CREG1	0.679347	ANP32B	1.10802	CD9	1.05976	LINC00595	2.4556	MT-RNR1	0.254202	EIF1	0.629793	TRGV2	6.06654
SLC25A37	1.29903	TRPM4	0.977694	SNORD13	1.61503	HSD11B1	3.58978	SLC12A5	1.56578	AL031289.1	4.19581	TMEM109	1.35606	PDE3A	3.12454	ATG3	1.06269	RPS15	0.208715	MTHFD2	1.84014	AC244517.11	4.62201
AMIGO2	2.09947	QARS	0.640988	CCR2	0.736028	LGMN	1.28095	LGI2	3.85541	GIMAP4	0.611281	KDELC2	4.00014	TSPAN7	2.68658	VAV3	1.29589	ATP5MF	0.309361	HOMER2	2.64748	ZNF281	4.01297
AC007342.3	3.19939	RPS7	0.105699	HNRNPDL	0.386515	TYMP	0.810255	FGL2	0.575914	CR1L	4.62551	AC090192.2	5.19875	ST3GAL4	2.94269	SMIM14	1.31181	CLTB	0.990783	BIRC2	1.64531	BMX	6.59861
TNFSF10	0.87507	ARHGDIB	0.215557	GLIPR1	0.353214	B2M	0.470952	CREBL2	1.24439	LMNB1	1.07297	HMGA1	1.55602	LINC01140	4.61367	ITGB2-AS1	1.30662	C19orf70	0.823894	TMCC2	3.35952	ELFN1	5.44524
CITED2	1.08209	AC007686.4	1.82816	CHMP1B	0.804606	C20orf24	1.10346	MKNK1	1.35538	KYNU	0.865964	ANXA2	0.649291	RPS3A	0.680892	RPL35	0.405987	ACAP1	1.11818	ARHGAP22	2.14318	SSH2	3.36722
TSPO	0.563897	AL691403.1	0.260969	UBL3	0.64067	MMP9	2.64526	GAA	1.00012	ZBP1	2.89841	C17orf53	3.76729	IDS	1.86754	CCNG2	1.49726	LSM7	0.526499	C6orf223	3.32366	LRG1	4.23047
NEAT1	0.953272	ZFP36L1	0.166694	AC002456.1	2.33947	BST1	1.22262	LRRC4	2.78641	TAPBP	0.75592	ACTB	0.396443	RPS25	0.748218	PTGER3	2.21856	CD200R1	1.29113	HINT1	1.00934	FGD3	3.79068
MYD88	1.40404	OTOS	1.22155	RAB32	0.539785	NUCB1	0.84945	DSC2	1.03036	KIAA1468	1.36138	MCM5	1.78042	RPS4X	1.0364	RPS8	0.388025	PLP2	0.740529	ANTXR2	1.93997	UBL5P2	7.18918
SCIMP	0.936456	CORO1A	0.385627	APBB1IP	0.430852	COL4A3BP	1.07091	RNF213	0.921627	CCL13	1.25709	BARD1	1.91444	RPL24	0.942418	LSM6	1.42388	FUT7	2.03534	MIR155HG	2.04556	DDX10P1	5.71646
DMXL2	1.67531	SELENOM	0.839242	RNVU1-15	1.18616	LGALS9	0.823741	ITGAV	1.11966	SOD2	0.593688	PRR11	1.88389	RPL18A	0.577668	CDH2	2.83873	PSME1	0.456333	SUB1	1.1723	RALB	3.18213
DNAJA1	0.943029	GPX3	1.03969	AC098613.1	0.77031	SLC29A3	1.3662	ADCY7	1.38622	GLRX	0.759416	DDX39A	1.82593	HSP90AB1	1.27078	PLEK	0.609251	AES	0.784389	CNOT10	1.87414	HSH2D	4.20602
ADM	1.45585	LNCAROD	1.71145	MT-ND4L	0.210379	ELOB	0.795109	ACSM5	2.73191	PLEK	1.00838	LDHA	1.13622	FAU	0.869851	PCBP4	2.16999	PRKCB	0.840724	NEK6	1.46356	DAAM2	5.78099
LILRB3	1.33276	ZNF516	0.33804	AC020916.1	1.02577	MMP2	1.06509	ARRDC3	1.21866	TRAFD1	1.32845	SYCE2	3.34918	CYP4F22	5.92814	BTF3	0.58368	LINC01800	3.3636	MYO1G	1.92425	HLA-E	1.66647
ZEB2	0.93878	GHRL	1.04353	CLEC7A	0.510094	ATP6V1E1	0.834684	LGALS3BP	0.839547	TLR2	0.601916	CFL1	0.548634	ANKRD31	5.20351	ARPC2	0.649551	PPA1	0.736551	BET1	1.71113	MANSC1	4.9916
VSIG4	0.914719	RPLP0	0.130965	RNU4ATAC	1.11706	ANXA11	0.88502	ZFHX3	1.14513	LIMK2	1.52546	CBX5	1.52844	SPTB	4.23528	LIPE	3.42763	PPP1R16A	1.5612	HMGCS1	2.3305	NCF1B	4.87717
KLF2	1.02919	PLSCR2	1.15772	MPC2	0.545547	MT-ND4	0.604326	NRIP1	0.996666	ATP5MF	0.544215	NUCKS1	0.954075	AGAP1	3.00095	HIST1H2BB	2.59949	CCND3	0.94855	PABPC1	0.642067	KDM6B	3.20481
VASP	0.841855	SLC7A11	0.778302	TSPAN33	0.795459	HSD17B14	1.71134	TRIM14	1.42898	LILRA5	2.23914	HIRIP3	1.58291	TRIM24	2.68796	RPL4	0.499486	CYP2S1	1.29226	UPB1	4.29668	CXCL1	3.54039
FGR	1.19521	AL512603.2	1.22106	HIF1A	0.536619	TIMP2	0.983288	HMOX1	0.995093	CTNNA1	0.753195	PBK	3.82302	STMN1	1.34068	RPL7	0.462716	GCA	0.719076	TRADD	1.49461	SLC11A1	2.88443
TYROBP	0.339996	LINC01010	0.924477	WAPL	0.555637	ALDH1A1	1.55706	IGFBP4	0.96198	HSP90B1	0.480701	HIST1H3G	3.42106	NR5A2	4.41901	RPS20	0.433856	GPAT3	0.796209	MVP	1.71431	TXNIP	2.58471
TLR4	1.04184	CRLF2	0.399228	BRD2	0.602033	TMED10	0.790413	TMEM86A	1.92744	GIMAP7	0.85716	NUDT1	1.92948	ZNF664	2.5465	UBA52	0.449547	RPS2	0.185531	IL15	2.39923	LILRB3	3.5637
TBC1D2	1.37132	PYCARD	0.438569	PRMT2	0.509575	SLC29A1	1.25288	NISCH	1.71197	ENPP2	0.96436	UNG	2.16933	RPL9	0.708729	RPL28	0.333149	ELAVL4	1.62356	GP1BA	3.83365	STK17B	2.77171
LINC02207	2.16509	SRP14	0.260207	ST3GAL6	0.704421	NCK1	1.02494	IL6ST	0.895939	CD53	0.643421	KIF20B	1.59544	RPL36	0.603164	SEMA4A	1.77466	CAT	0.701334	GADD45B	0.982714	MIR3945HG	3.94246
SLC7A7	0.898753	BEX2	0.973893	SIGLEC10	0.690503	FAM96A	0.808082	PIK3IP1	0.893525	AL121785.1	5.17944	ATP23	2.17486	FCER1A	0.344623	RIPOR2	1.29471	PPIE	0.869348	RPL36	0.665998	AC131011.1	7.00178
AC009093.8	4.04233	NDUFA4	0.322659	HLA-DPA1	0.120073	CD44	0.847659	ADAM9	1.18838	AC103810.2	4.16824	TIMELESS	2.30349	NAA80	6.71521	AL365357.1	1.04797	AP001636.1	1.93419	EHF	2.82743	CNTNAP3B	4.84335
CASP1	0.953388	SLC26A4	0.871169	FOXN2	0.644523	SLC15A3	1.05065	AKR1B1	0.652633	RPL35P2	4.09707	ZNF726	3.71744	BIRC3	1.91825	ELOVL5	1.07008	TMEM191A	1.64243	RPS27L	1.2797	RASSF2	3.2847
LYPD2	10.1943	MS4A4E	0.828294	DEPTOR	0.94312	MSMO1	1.47348	MT-ND5	0.279238	AP001029.2	3.48421	S100A4	0.624864	RPS14	0.465741	PLEKHM3	2.41957	SERPINF1	0.726996	PPP1R15B	1.40731	GCA	3.22186
PCOLCE2	2.21242	ABHD17C	1.21301	CEACAM4	1.02473	PRDX4	1.00628	SCARB2	0.944075	SLC18A1	3.86402	VDAC3	1.54622	SLC44A1	2.11594	VAC14	1.709	SPINT2	0.483231	DCAF6	1.41887	LINC02422	5.20905
GYPC	1.28747	ADGRG5	1.04885	SDCCAG8	0.472626	IL4I1	1.06797	CLEC14A	2.26818	RPS27AP12	2.37497	RAD54L	2.54851	CD22	2.23983	ANKRD20A1	4.51661	TSPAN33	0.91439	PPDPF	0.952697	PLEK	2.95191
TRGC2	2.18881	PADI2	1.06909	TAF7	0.500458	LILRB3	0.972019	RIN2	1.31462	PSMA3	0.825076	TUBG1	2.06829	FAM124B	4.09485	LINC00299	4.51128	STK17B	0.558764	TRAF6	2.05115	SYAP1	2.57811
ARHGDIB	0.443699	CAMK2N1	1.39718	RGS10	0.290887	ANXA4	1.00662	CRYBB1	2.51583	PSAP	0.299983	PTMAP4	2.30537	CLIC1	0.754888	CDKL4	4.32311	NAAA	0.861969	GRK3	1.76479	MCL1	2.01752
COTL1	0.676174	AL591518.1	1.2007	FGL2	0.239823	ADAMTSL4	1.12946	ABCG2	2.19714	AIM2	1.60131	TMPO-AS1	2.29789	CLUHP3	4.83076	AL590648.3	3.45095	OGFRL1	0.493719	SULF2	1.50514	IGF2R	3.65837
PPARG	1.5685	CELF6	1.4207	AC004817.3	1.96395	CXCL16	0.854093	FEZ2	0.887768	CTSL	1.25341	PSMA7	0.496717	SAMD14	4.54688	HLA-DQB1	0.519009	PYCARD	0.601416	KLF6	0.99933	PLAUR	2.94233
ANPEP	1.45841	RPS26	0.155816	DBI	0.328406	FLNA	0.796439	GNAS	0.584003	AC139495.1	1.5853	PSMC3IP	2.56891	RPL15	0.494287	SAMHD1	0.972878	TMEM97	1.43826	C12orf45	1.7866	ZCCHC6	3.71231
AC011472.2	2.66975	AL365357.1	0.759357	ZFAND2A	1.53617	PTPMT1	1.61843	HOXB6	2.71414	TMEM167A	1.07259	PSME2	1.00179	AC002070.1	4.09502	FGL2	0.936767	GGTA1P	0.529698	TAGLN2	0.841192	TMEM140	3.75111
S100A6	0.300405	BHLHE40-AS1	0.370708	COTL1	0.293525	C15orf48	0.54373	COLGALT1	1.26793	SAMD9	1.12165	CDC25A	3.69617	VAT1	1.89996	PSME2	0.94228	CD2	1.22582	PLA2G16	1.62729	PLEKHG6	6.37024
CD52	0.572187	AC009226.1	0.735111	TMEM52B	1.06446	TCN2	1.50678	NCF4	0.792546	PPIB	0.567742	NEXN	2.17731	RPL19	0.756971	CCDC73	3.67835	CBR3	1.64422	SRSF12	3.51201	NEDD9	3.35586
MYO1G	1.34212	COX7A1	0.713303	AP003733.4	1.50311	ITGA6	0.955672	RBPJ	0.824291	TPM3	0.427239	CENPS	1.73446	RPS10	2.38004	HCAR1	3.50696	DCK	0.771461	AXIN2	3.43233	ATG16L2	3.76274
LILRA2	1.10518	CCND2	0.416459	AC087239.1	0.814619	C2	1.09082	SELPLG	0.696969	SSR1	0.613204	PAQR4	1.2428	ALS2	3.33372	AC008074.3	2.30138	CTAGE5	0.975884	UVRAG	1.39499	AMPD2	4.61273
GLRX	0.596472	IL6R-AS1	0.71744	BAG3	1.41944	SLC7A7	0.785264	LRRC25	1.0918	CLEC2B	0.576419	CHEK1	2.3814	SLC14A1	4.07795	MCOLN2	2.09632	SMAGP	1.62873	RHOF	1.78902	ADAMTSL4-AS1	4.30038
NR4A1	0.883824	HIST1H1E	0.87887	AREG	1.43848	TMEM30A	0.682255	RHOBTB1	2.06456	TMEM179B	0.562475	C21orf58	2.61977	SLC7A4	5.79537	EFHD2	0.810068	ACTR3	0.423279	BATF3	1.78583	FAM212B	8.27449
DEFB1	3.00702	COX10-AS1	1.12698	RF00003.10	1.55659	RRAGD	1.68215	AC129507.1	3.50232	BLVRA	1.12273	C19orf48	1.77108	PDE7B	3.3448	SLC24A4	2.72146	SNAPC4	1.49998	PPM1K	1.75059	MIR26B	7.76892
ABRACL	0.976515	SSPN	0.774417	HTRA1	0.663313	MMP14	0.923094	FMNL2	1.0546	AC241952.1	1.77211	USP1	1.66389	PEBP1	1.06069	2025-09-06	1.41359	GPT	3.36963	ICAM1	1.13915	AC011676.5	7.10245
CNIH4	0.990379	LINC01736	1.79341	ANKRD22	0.581577	TALDO1	0.806542	RNF13	0.700914	ADAMDEC1	2.293	NCAPD2	2.58749	CSF2RB	2.47917	KIF2A	1.39023	ABI3	0.617051	SLAMF7	1.91676	AC073320.1	8.61631
ROGDI	1.52756	P2RY6	0.647224	CLEC9A	0.605734	HES2	4.27916	EPHX1	1.23774	FYB1	0.601421	SMC1A	1.09795	WNK3	4.30049	TREML2	3.12565	RASSF7	1.30553	MED13L	1.38009	AL021707.7	7.03242
SRSF5	0.818853	FXYD5	0.331863	HSPD1	0.466516	ACAA2	0.854966	GADD45G	0.991719	SHISA5	1.08975	H2AFX	1.36919	PRNP	1.90934	ROR1	2.95416	GNA15	1.08229	KHDRBS3	2.13075	RN7SL172P	7.87085
PYGL	1.19733	IGLON5	0.975996	SKIL	0.480501	VMO1	1.70269	MGAT4A	0.817362	ST3GAL5	0.859862	CBX3	1.20341	RPL12	0.865226	TMEM121	3.10363	DNMT1	0.690356	NDE1	1.89136	LARP1BP2	7.18897
FOSL2	0.990021	GNG5	0.250497	LIMD2	0.466216	UPP1	0.791764	MAPK13	1.6039	AC005329.1	3.98292	CKS2	1.25968	C21orf91	2.54676	ADA2	1.12471	GPRIN3	0.764147	NFKB2	1.36783	AC009501.3	7.6165
MNDA	0.409434	PDE2A	0.224384	CD207	0.796043	ADCY3	1.57239	CD2AP	1.11047	SNAP25	3.60829	SERF2	0.447728	TMEM266	4.82316	EGFL8	3.97788	PARK7	0.465539	ATF5	2.08207	PLA2G4F	6.35204
LRP1	0.796404	IFI30	0.510884	HSPA7	0.955819	SDC4	1.08216	GNB4	0.973735	AF127936.1	3.5448	DMC1	2.69541	BMP2K	1.69641	AL117379.1	2.28253	AL138785.1	0.904306	TEDC1	2.1918	AC074351.1	5.53098
FBXL5	0.942919	TPD52L1	1.10235	TMIGD3	1.02519	BLOC1S2	0.802418	SLC18B1	1.74482	RNU1-122P	3.12335	ZWILCH	1.65749	PLIN2	0.676117	TRERF1	2.30283	PSMB8	0.526528	ABCD2	2.69183	C1orf226	6.92419
PRAM1	1.17412	BLNK	0.763458	AL359541.1	1.48305	SDHB	0.686905	GIMAP1	1.1319	PRKY	3.26282	PSIP1	1.1322	TESC	2.33324	IL2RG	1.09359	SPECC1	0.965797	ATOX1	1.12886	FAM222A-AS1	5.81181
CSGALNACT2	1.33801	TCERG1L	1.21436	RNVU1-4	1.34962	ZNF706	0.698127	CHST13	1.73522	RSPH9	3.21968	FADS1	1.56254	NOP53	1.17121	AC007383.2	3.02766	ZNF385A	0.865516	PIM2	1.29733	TRBV18	6.17144
CATIP	1.56599	ANXA2	0.119683	SFPQ	0.313236	KCNN4	1.42195	EPB41L3	1.07232	SAMHD1	0.697815	ALYREF	1.54551	PLEKHG4	5.32874	DCLK2	2.40865	JHDM1D-AS1	1.7633	BTN2A2	1.54968	AC022021.1	6.52342
ZEB2-AS1	1.52599	PSTPIP1	0.703745	MT-ND5	0.182629	PLA2G15	1.00782	SOCS6	1.14855	AL080243.2	0.995258	RFC5	1.92022	LINC00672	4.6775	NME4	1.28638	CMTM3	0.348949	MOSPD2	1.89054	AC118553.2	6.64257
DNAJB1	0.762849	TLR10	0.930929	CX3CR1	0.170705	GPD1	5.31597	NCKAP1L	1.03316	PARP11	1.76655	AC020656.1	1.24498	ARMCX3	1.73218	AC131235.1	2.61292	BLOC1S6	0.775683	ODF3B	1.82936	RSF1-IT1	5.89938
FRAT2	1.4542	PHETA1	0.763818	LPGAT1	0.666567	UBASH3B	1.7022	MMP14	0.984756	SH3BGRL3	0.333363	RNASE2	1.7205	AQP8	8.7905	C1orf162	0.645482	AC073352.2	1.29669	CST5	6.54099	AC116903.2	6.08027
FCGR1B	1.19431	AQP5	2.12054	SNHG8	0.310004	IGF2R	1.00286	TACC1	0.781676	AIF1	0.263504	AC022272.1	5.79202	AC010175.1	6.14193	VCPIP1	1.43205	RGS10	0.372499	XKR4	3.9996	AC005695.2	6.37916
AP1S2	0.696307	TUSC3	1.08061	AC084871.2	0.963262	PLBD1	0.790073	IFI16	0.549506	LAPTM5	0.417526	TMEM183B	5.39904	UBA7	2.22436	ASAP1	1.17098	ATP6V0E1	0.273297	LINC00243	4.0267	FSIP2	4.75762
GLT1D1	2.26432	CAMK1D	0.520585	HNRNPA2B1	0.189947	DNAJC5B	2.75908	RHBDF2	0.988851	FBXO6	1.04741	AC006504.3	4.56615	LDHB	1.25457	TAPBP	1.17655	TMEM14B	0.600923	RPS19	0.487417	IGHV3-33	5.39025
KCNE1	2.30773	GAPDH	0.109806	SNAI1	1.46872	BLVRB	1.01562	BLVRB	0.877742	ICAM1	0.485257	AC104971.3	4.51554	AQP11	3.99648	ECE1	1.46521	COPS3	0.885214	TMEM150C	2.4929	OGFRP1	4.94882
EIF4A3	1.44597	SYNJ2	0.360784	CKS2	0.911407	FLVCR2	1.33914	CCDC152	1.85453	SLC35B1	1.19122	DBI	0.616332	RPL10	0.891256	SERPINF1	1.32804	ATP5F1C	0.611068	H2AFZ	1.22083	KCNMB2-AS1	4.64616
LINC00694	2.65916	FLRT3	1.74665	TRIM22	0.420377	LY96	0.809376	HLA-DQA1	0.384101	ZNF706	0.502049	RAN	1.05187	SMIM3	2.3818	RGCC	0.697831	S100Z	1.61752	JAK1	0.872359	AL354953.1	5.72071
BRI3	0.470157	DUOX2	1.32877	ZFAND5	0.41403	SLC16A3	0.818404	CPEB4	1.12876	MCUB	0.742934	MTFR2	3.06394	CATSPER1	2.3748	KCNK6	1.81109	RPL14	0.187397	CD70	1.61905	AC068672.2	4.30101
IL10RB-AS1	1.60447	AC006001.2	0.383074	NCL	0.266364	SLC28A3	3.60141	CNRIP1	1.38149	SLC1A3	0.756044	MTHFD1	1.76106	IFITM2	0.751487	AL591846.1	1.7423	RPL9P9	0.497932	FTH1	0.439704	LINC02739	5.83955
CCDC162P	3.22628	ERAP2	0.49256	SHISAL2A	0.638486	VDAC1	0.745308	ALDH1A1	1.28497	SRC	2.05482	RBL1	2.34942	AC022182.2	5.26	RAB30	2.34623	UNC119	0.969047	FAM49A	1.43314	MAPK4	5.17022
TRGC1	3.47091	GIMAP4	0.653159	TNFSF9	1.32391	RAB1A	0.773397	CANX	0.571726	SPART	0.845058	SLC25A10	2.44065	ITK	2.02776	RPL24	0.44032	FAM96B	0.444872	GCSAM	2.82456	PLIN4	5.32812
CD68	0.543484	TSHR	0.767192	CREB5	0.624019	CXXC5	1.37101	PECAM1	0.758983	FABP5P1	3.38136	CHAF1B	3.15172	TEC	2.80885	RPS4X	0.332416	CHD1L	0.840902	LAP3	1.04823	AL450352.1	4.86216
THEMIS2	0.862085	NEURL3	1.17901	2025-09-07	0.248431	SMS	0.92435	TMOD2	1.51392	IL21R	1.3825	INCENP	2.72496	NFE2L3	2.50411	AL035634.1	4.19933	GHRL	1.18996	G0S2	1.53349	MNDA	2.21842
TNF	1.24447	AC239799.2	0.599444	MLLT11	1.13066	SULT1C2	2.56064	GLMP	1.10685	LGALS3	0.45489	CENPP	2.09442	WNT11	5.6258	AL109918.1	4.1014	ADRB3	1.86044	NAA25	2.065	USP10	3.62163
SHKBP1	0.958581	DNASE1L2	2.77975	RSRP1	0.386229	PNPLA6	1.06106	PIK3R1	0.822744	ATP5MD	0.384861	RHEB	0.960912	NDST2	3.55536	TAP2	1.32837	CHCHD2	0.384182	AL022069.1	3.95954	INPP5A	4.89759
MIS18BP1	0.852736	RAB32	0.483899	AC023043.1	1.12688	AP2S1	0.694229	HLA-DMB	0.379396	LPCAT2	0.600948	SNRPB	1.05573	ELF1	1.44979	2025-09-09	1.70157	SNRPD2	0.379107	PEA15	0.886097	PCBP1-AS1	3.37283
LRRC77P	4.48349	TSPAN1	1.1113	IL1R2	0.825495	EMILIN2	0.763735	SLC15A3	1.07286	TRIM69	0.935641	SPP1	1.15968	RPS15	0.526095	SELL	1.00518	PYCR1	2.04444	TRABD2A	1.86428	AC079753.2	5.16433
FLNA	0.750492	ATP5MG	0.22779	IFRD1	0.523073	TDP2	1.24796	TFEC	0.879418	ENO1	0.559757	DNA2	2.90168	PHKA1	4.18977	MARCKSL1	1.0144	TMEM8B	1.60878	CYB5A	1.21482	CXCR4	2.15359
LSAMP	2.37846	PLXDC2	0.52663	CITED2	0.849062	DNASE2B	5.30741	RUNX1	0.839769	GPR84	1.29943	S100A10	0.55709	AC011043.1	4.85176	HLA-DRB6	0.361071	ACY3	1.45676	MYL6	0.631174	SMIM25	2.49568
PFKFB3	1.39447	COX5B	0.360223	OLFML3	0.336412	AGTRAP	0.770286	RCN3	1.74976	AC146944.2	1.90412	C4orf46	1.8466	RPL3	0.653864	SMPD3	2.6136	SSX2IP	1.61777	ASMTL	1.74	SNRK	3.93053
HES4	2.31427	FRMD3	0.952233	ADGRG5	0.735	CEBPB	0.83031	MALAT1	0.310239	MOB1A	0.659425	DNMT1	1.28088	RPL6	0.762827	MELK	2.42852	2025-09-01	1.39079	TAPBP	1.10137	ADORA2A-AS1	6.69663
CD302	0.881316	BMP6	0.351278	RGS18	0.540889	OTOA	2.31055	ARL4C	1.23423	PPA1	0.908984	TMEM160	0.984331	TAGLN2	0.922194	TMEM229B	2.10279	COMMD1	0.680933	ISCU	0.927614	AL031316.1	5.6633
CDC42EP3	1.03306	ST6GAL2	1.5481	AL365357.1	0.432285	MGLL	1.63403	SLC4A7	1.11013	AC009093.6	5.14568	EIF5A	0.960268	NKD1	3.73743	NDUFA2	0.633873	UQCRH	0.350371	C15orf48	2.34131	LINC01001	6.16071
THAP9-AS1	1.53088	LINC02785	1.07083	CKLF	0.357251	RNH1	0.720175	MT-CO3	0.248585	GBP7	4.4196	CHAF1A	1.93717	CD69	2.37829	CD2	1.38575	MYCBP	1.3865	STK4	1.34891	AC004917.1	5.23708
FAM200B	1.16989	LDOC1	1.33674	ZBTB10	0.906623	PRSS21	2.93866	RAB31	0.46561	AC027575.2	3.85518	HMGN1	0.82433	RPL41	0.807451	MAP3K13	1.13017	ARF6	0.671987	ZFP36L1	0.842785	LINC01888	5.35562
MRC1	0.439066	DHRS7	0.498077	2025-09-02	0.306471	CD9	1.02487	FOS	0.40788	LINC00854	3.12309	TMSB4X	0.32307	H3F3A	1.86339	HTT	1.47684	SGCA	2.56634	NECAP2	1.51203	TBC1D30	3.89071
HRH4	4.10456	SUMO2	0.515082	CCDC112	0.64186	GPCPD1	0.785637	TNFRSF1A	0.856677	AC005162.3	2.53121	GGCT	1.34343	RPS28	0.69089	RPS28	0.34439	BTF3P7	2.67271	HSPA1B	0.93866	NTNG2	5.03939
GABARAPL1	0.946945	SLC66A3	0.18782	AKAP17A	0.607031	ACOT7	0.926811	TYROBP	0.221489	MAFB	0.56101	HERC5	1.34869	C12orf57	1.47656	RAB11FIP1	1.20957	U62317.5	1.32083	ID2-AS1	3.92746	NCF1C	2.90741
DAZAP2	0.489363	KDM7A-DT	0.736835	AP1S2	0.468104	SPN	1.01012	RAP2B	0.939543	AC008760.2	3.86207	ECT2	1.79226	INKA1	4.03544	PXN	1.55045	RTN1	0.861114	TMEM39A	2.0704	LINC02649	5.75066
GAA	0.909577	ABTB2	0.224642	SLC2A3	0.533688	MT-CO1	0.494527	DUSP6	0.891781	CNDP2	0.722161	DHCR24	2.21198	MSRA	2.05623	GCFC2	1.86202	TYROBP	0.168183	CXCR4	0.864325	TNFAIP3	2.57241
CYP1B1	1.96502	ADGRG1	0.656931	TMEM107	0.713079	ARHGAP10	0.834419	MEF2A	0.688222	PSMB3	0.570159	MASTL	1.78595	CTSD	0.249185	CYFIP2	1.97751	HMSD	2.69135	RPL21	0.511593	TRIB1	2.66835
AC096667.1	1.76128	MT-RNR1	0.129001	HSP90AA2P	1.40678	DHRS4	1.17302	QPRT	1.39899	ARPC2	0.400941	CCDC34	1.31988	MT-ND2	0.614549	MSRB1	1.33021	PON2	0.896468	TAP1	1.23842	STAT5B	3.44488
ICAM2	1.14525	SKP1	0.33519	SERPINF2	0.894853	SLC16A10	1.60209	RAP2A	1.01591	HLA-DQB1	0.290967	SIVA1	1.22294	RPL39	0.894426	AL450405.1	1.23901	ANKRD22	0.792307	GPR137B	1.62003	ITGAX	3.2721
TSC22D3	0.619193	PDE4A	0.349447	SPNS3	1.17045	SLC20A1	1.29532	ANTXR2	1.05965	GNG5	0.383769	RBX1	0.692559	AKAP13	1.1988	AL592430.1	4.41004	AL390729.1	1.69248	LINC02362	5.13404	LPCAT1	3.79827
ITGAM	0.933716	DENND6B	0.724982	ICAM3	0.477581	ATP6V1C1	0.909401	HNMT	0.762689	AKR1A1	0.61565	CDCA4	1.95278	RNF187	2.1564	SNX20	1.18609	PRELID1	0.41187	AL355512.1	3.95293	TECPR2	4.25623
ARRDC4	1.58444	NPHS1	1.31271	KLF2	0.385294	ELOC	0.760883	TGFBR2	0.79253	SKA3	2.76977	MNS1	2.44407	RPS4Y1	2.89662	AC091825.1	4.23733	CDK2AP2	0.771343	AC079089.1	4.17142	TOGARAM2	5.60027
C1orf162	0.373523	ERBB2	1.17602	LY86	0.278953	PKM	0.728011	LACC1	1.90819	LACTB	1.00616	EXOSC8	1.20091	DAPL1	2.73016	CNN2	1.62175	COMMD6	0.404292	RPS27	0.489989	SEC14L1	2.84918
DES	2.76419	KCNK15	2.03257	FCGR1CP	0.965107	ACO1	1.32675	FCGR1A	0.759342	SLC7A7	0.586545	CENPJ	1.52604	TMEM200B	4.20794	CNFN	1.60793	COX14	0.739949	IZUMO4	3.55798	STX3	3.52485
SIGLEC16	2.36525	SLC26A7	0.90416	TLR2	0.268364	RDH11	0.694519	AC110995.1	2.35596	NT5C3A	1.42584	BLOC1S1	1.01081	OR8G5	6.37044	HCP5	1.88322	PTPRC	0.287894	MCOLN2	1.32747	AP003086.1	4.42162
TIMP1	0.677983	AC002091.1	0.669186	MTATP6P1	0.137971	PBDC1	0.860088	SGPP1	0.923944	SGK1	0.300561	CALM3	1.13744	TNS1	2.78146	REC8	2.4327	NOTCH4	1.75714	OSTF1	1.13859	HELZ2	4.65412
PRR13	0.498798	NBDY	0.504292	GSN	0.227823	CD151	0.654962	ATP6V0A1	1.16577	ACSL1	0.524192	SNRPG	0.832723	DEXI	2.86842	DDX42	1.759	CRIP3	2.29578	LINC01268	2.29057	PHACTR1	2.90738
RGS18	0.988476	ZBTB46	0.357068	BNIPL	2.07002	GLB1	0.693575	SLC2A8	1.176	ZG16B	2.24675	CCDC167	1.2157	SGIP1	3.52537	CTNNBIP1	1.26104	SNRPEP2	2.72028	NECTIN2	1.27496	S1PR4	4.21695
MT2A	1.0975	ATP5PD	0.343944	ARL5B	0.940648	VIM	0.57103	HOXB5	4.53678	CTSS	0.186274	HIST1H1D	1.44503	SCIN	3.06073	HINT1	0.567766	DRAP1	0.597091	MSX1	2.59686	FYB1	2.50012
RNH1	0.571445	CPE	1.04992	HSPA6	0.514846	ABCG1	1.02011	METTL7A	1.06669	RAP1A	0.527682	COQ2	1.6979	EPOR	2.96427	CIB2	3.59726	GOLGA8N	2.35448	ZFAS1	0.800281	SECTM1	4.19944
AC018755.4	2.3903	SELENBP1	0.988317	AC005912.1	0.427309	DENND2D	1.0566	HLA-DRB5	0.544719	C12orf45	1.54215	HNRNPA1	0.731621	PRR5	2.70333	ST3GAL5	1.18106	PPA2	0.758002	HLX	1.39994	RICTOR	3.65105
SLITRK4	2.36645	DRAP1	0.367258	PRKAG2-AS1	0.992071	FUCA1	0.753513	AHNAK	0.631495	AL357874.1	2.9189	HPRT1	1.09628	PRKCA	2.03924	ATF5	1.69634	CNN2	0.798894	HSPA1A	0.736063	PYGL	3.37314
DOK2	0.713416	DOCK4	0.429119	CCDC125	0.815309	NPTN	0.609073	CAPZB	0.416822	CGN	2.53952	XRCC2	3.32035	BHLHE40	1.27955	SLC25A5	0.543127	VPS35	0.633705	RPS27A	0.531078	CR1	3.78965
PNPLA1	4.59856	PRKCA	0.184297	CYP2S1	0.969814	FTH1P10	1.60004	DIRC2	1.45951	LILRB1	1.50177	JPT2	1.58029	RPS7	0.587464	HPS5	1.2927	RNASE6	0.380251	ATP11C	1.90918	FOSL2	2.77152
PROK2	3.04907	MAGEF1	0.949979	PRPF38B	0.435633	QSOX1	0.791064	WASF2	0.702505	IFIT5	1.27715	COMMD4	1.19376	EMP3	0.511545	ACTR3	0.801251	AL450405.1	0.497111	RPS29	0.437404	LMNB1	2.96257
CAT	0.705679	LINC01315	1.07549	C3AR1	0.286934	SCCPDH	0.893302	SLC11A2	1.19239	CSF1R	0.332459	DONSON	2.42934	SORBS1	2.96615	CORO1A	0.648053	PPIAP31	1.52371	PSME2	1.17458	RUBCNL	3.5777
SNX10	0.605962	OGFRL1	0.417647	BTG1	0.203873	PDIA6	0.658812	SLC9A9	1.37876	SCAMP3	0.707296	NCAPD3	1.48391	CBFA2T3	2.5183	CCDC122	2.41808	OXCT1	1.24328	PSME1	0.713302	AC015871.5	5.77577
CEACAM4	1.12741	HIST1H4C	0.229213	ALCAM	0.2386	CYSTM1	0.690415	PLEKHO2	1.11849	TPM4	0.469634	CHRM5	7.36634	PRKX	1.99151	AC046185.3	1.92702	GTSF1	1.642	MAPK11	2.63524	PNPLA1	5.6009
RARA	1.02805	SAP25	0.834551	CLEC4F	1.29722	ATP6V1D	0.644059	SLC38A7	1.74019	CNP	1.3613	TRAIP	2.69162	VWA5B2	5.09975	CHD6	1.59761	PPIB	0.382201	TOR3A	1.45276	LCP1	1.95572
CSRNP1	0.879461	ARMCX6	0.129676	EIF5	0.305955	PPDPF	0.87032	VPS13C	0.689853	ANXA5	0.388711	MIRLET7D	4.65223	AL662884.4	5.38011	DOCK6	2.13859	IKBIP	0.880707	BZW2	1.36164	CREBRF	3.28974
CAPNS1	0.677273	LY86	0.405228	PDLIM7	0.616657	CD163	0.565601	CST3	0.126551	CCR1	1.05018	AP002989.1	5.50906	TTC23L	5.17952	SYNGR2	0.776672	SYNGR3	2.50262	TNFAIP3	0.887558	PCNX1	3.79161
S100A10	0.321403	HIGD1B	2.0318	2025-03-01	0.372158	NAA20	0.609831	LIPA	0.627189	AK2	0.707729	RHOXF1P3	4.41133	ADGRE2	2.25273	ATP1A2	4.52278	PLAC8	0.427955	NABP1	1.29884	AP003680.1	6.08149
BIRC3	0.74013	OCIAD2	0.628947	DEF6	0.68233	KLHDC8B	1.77375	GIMAP6	1.30177	NEK6	0.792503	AC126178.1	3.58828	PHF20	1.61839	AC022075.1	2.71294	NT5C	0.689126	ATF3	1.01585	YPEL5	2.39813
LDLR	1.64639	SLC8A1-AS1	0.956755	MT-TW	0.22758	BCKDK	0.641756	HOXB7	1.75759	STOM	0.662426	NUP37	1.7357	TMEM108	3.52689	PRKAR2B	1.94638	FAM109A	1.5256	ZNF280B	3.72399	TSPAN2	5.22534
ADAMTSL4	1.24718	ATP1B1	0.323065	VNN1	1.08027	SERPING1	0.799004	ARHGAP21	1.33463	PLIN3	0.599881	HAUS1	0.962301	SHLD3	5.56892	DDT	0.966265	RPL23A	0.126709	GBP1	1.2447	SULT1B1	5.97374
SLPI	0.970752	AC010329.1	2.19368	AP001636.3	1.29206	CD300LF	0.930911	IFI44	1.0678	CDCP1	0.797798	SSRP1	1.26721	TPST2	1.8512	AKR7A2	1.13189	JPT1	0.677367	LINC01686	4.53797	RNF19B	3.2579
ITGAL	1.59376	CCDC57	0.700774	LMO2	0.583707	SELENOS	0.690647	SERINC1	0.799109	MPC1	0.713901	CLEC11A	1.58873	CFAP36	2.09423	REPIN1	1.46135	FFAR4	0.796655	ACTG1	0.698077	IL18R1	3.94107
THAP2	1.69787	GPR157	0.28323	KRT42P	2.49162	2025-09-11	0.878722	KIAA1551	0.842909	VEGFA	0.849723	PAICS	1.75651	HNRNPA2B1	0.518403	N4BP2	1.98158	RPS15AP11	3.66657	OST4	0.684647	EDN1	3.87655
TMEM170B	1.56291	LINC01679	0.766701	APAF1	0.777132	KCNAB2	1.0072	ENG	0.830961	AL356234.1	3.19448	KNSTRN	2.00027	SLC5A3	2.06053	FGD2	1.58085	AC004803.1	3.43232	SH3PXD2A	2.24979	SLC22A4	4.95792
CCNL1	0.705894	MAGED2	0.588572	GOLGA8A	0.497135	NME1	0.80774	SIGLEC10	0.900976	LCP1	0.384395	STEAP1	2.96488	PIK3R6	2.70564	R3HDM4	1.49737	UTS2	0.996638	RPS2	0.490152	GNG2	3.23894
MOSPD2	1.13209	CCDC80	0.599186	PLK2	0.955093	TPP1	0.697136	HCLS1	0.491908	TLR6	1.46283	SUV39H2	3.40728	ZNF853	3.75172	RPS27A	0.350489	NRN1	1.04019	RPL15	0.446637	AC016957.2	4.99632
ADGRE1	2.21824	PAXX	0.454174	AC098818.2	1.37281	SORT1	0.936725	CCL4	0.208274	PARP12	1.28886	AC106795.1	1.32994	JUND	1.44423	RPL9P9	0.770235	BHLHE40	0.589959	AL121983.2	4.92316	R3HDM4	2.97975
AC092803.2	1.55459	ATP5F1E	0.156054	TCHH	1.55019	AC025857.2	3.36778	EGFL7	1.27534	CABYR	3.58183	POLR3K	1.49312	FAM43A	2.70566	RPL23	0.30723	TGDS	1.19459	SCUBE2	3.56793	AC027801.1	8.77055
NRG1	2.33579	WFDC2	0.758537	2025-09-06	0.664047	TUBA1C	0.748127	DOCK4	0.721762	UBE2A	0.662767	ANP32E	1.12975	SIGLEC8	2.6579	OST4	0.655886	SSBP1	0.555829	PLGRKT	1.08985	UBA52P5	7.94769
UBXN11	1.45231	MPZL2	0.832472	PTMAP2	0.323162	MT2A	1.10222	ANKRD12	0.709419	CD44	0.252691	KNTC1	2.07482	N4BP3	2.07597	NAGA	1.1073	H2AFV	0.505875	HLA-F	1.2444	LINC00907	7.04355
AL354892.2	3.80468	NUDT3	0.737924	PSTPIP2	0.71722	SLC35F6	1.32478	PER3	1.20849	NSL1	1.06157	FANCG	2.51045	STARD10	2.38712	RHOF	1.65666	UTF1	1.75034	CDC42EP4	1.78721	TAFA1	7.19078
CD44	0.52729	AC007038.1	0.459859	SLK	0.473274	AGPAT2	0.677138	LHFPL2	0.846373	SPHK1	1.54849	SRSF10	1.0126	RPS6KA5	1.95575	SLC38A1	1.92272	C8orf59	0.5913	TANK	0.952999	AL138781.1	6.68778
LGALS3	0.191617	TMEM109	0.600557	RGS19	0.398497	ZBTB8OS	0.670036	ADRB2	1.00828	ZMYND15	1.47772	PPBP	1.61521	ANXA6	1.84508	HSDL2	1.24599	PPP2R2B	1.15552	H6PD	1.18554	AL137789.1	6.81047
SLC31A2	0.881198	BANP	0.565426	HLA-DOA	0.342611	SLC49A3	1.54647	SMPDL3A	1.45936	CTLA4	1.79371	MT-CO3	0.378341	FOSB	1.69689	CYP2B7P	4.48013	FAM105A	0.557435	CCDC81	3.86121	IL1R1-AS1	6.62388
TGIF1	1.13118	PLCE1	1.27999	RPL13P12	0.479595	PTCRA	3.20333	WASHC4	1.02745	ACP2	1.0195	TEDC1	1.64531	SOX4	1.38004	FAM46B	4.47644	POLR1D	0.546893	ANKRD10-IT1	3.13771	AP002433.2	6.0063
FOSL1	1.52227	TEX14	0.366103	CTAGE5	0.579437	MPHOSPH6	0.885055	IGSF6	0.334369	APOL4	1.24073	CCT5	0.959555	VEGFB	1.7156	RPL22	0.511913	PPP1R14B	0.822034	LRRFIP2	1.53534	CYP2C8	5.57625
GPA33	3.04622	IGFBP6	0.720814	PADI2	0.632149	MCOLN1	0.85571	FCGR1CP	1.36875	APOBEC3G	0.87513	MT-CO2	0.385419	RPL23	0.35117	AC069360.1	4.61647	CLECL1	0.751723	EPSTI1	1.85509	AC113386.1	5.57208
PDSS1	1.9794	EEF1B2	0.189788	PPP1R15B	0.609121	EMC7	0.587217	CD59	0.596132	MFSD1	0.465275	ATP5MF	0.844103	HOMER2	2.35141	C1DP1	2.68976	STYXL1	1.04454	ANXA3	1.98973	SPDYE16	5.30739
PGLYRP2	3.45095	AC078923.1	0.537231	VEGFA	0.68843	DPEP2	1.19061	SLC46A1	1.82569	PSME2P2	1.75767	KIF18B	1.44896	ADARB1	2.44966	AC019129.2	3.75794	OLFM2	2.511	RAB11FIP1	1.20089	RBMS3-AS2	4.64507
HIGD2A	0.478303	ERP27	1.24865	PALD1	0.61531	RHBDD2	0.966718	PIK3C2A	1.03713	CD48	0.478853	SRP9	0.765447	ELOVL6	3.23371	AP000439.3	2.86987	AC008035.1	1.81293	TYMP	0.994353	LCP2	2.35535
CNBP	0.55028	AL031727.2	0.239888	MT-CYB	0.167973	TMED5	0.706474	BRI3	0.369353	UCP2	0.451123	BRI3BP	1.60612	EIF4A2	0.979963	AC020656.1	0.341073	RPS14	0.144541	HLA-DOB	1.23899	ADGRE5	2.50695
RNASE3	5.67325	DAPL1	0.917869	ITGA4	0.424786	TMEM208	0.837986	HLA-B	0.231051	RBX1	0.559111	PPM1G	0.865846	GNAI1	2.2062	GNG5	0.413997	TIFAB	1.615	AC026401.3	2.47675	PLPPR2	4.78022
CR1	2.00821	H1F0	0.659888	GGTA1P	0.155349	GPI	0.72499	USP51	1.92141	PDIA6	0.518103	EMC3-AS1	2.33201	MT-ND4L	0.689846	SLC2A6	2.16074	CKB	0.735124	LONRF2	3.45855	CHD1	2.8349
PDE6H	3.83462	SPTBN4	1.05447	PPT1	0.199014	MR1	0.958689	NFIC	0.924276	RTP4	2.0232	LGALS1	0.990835	SMIM1	2.1703	CST7	1.30479	CYB5B	0.96211	SELPLG	1.08945	ZNF429	3.97706
CEBPD	0.471037	MATN2	1.09145	AC093895.1	1.45223	NEK6	0.771579	ARSD	1.23613	BX470102.1	4.14485	HIST1H3B	1.84613	PMP22	1.1566	PPP1R14B	1.21345	RPS13	0.146956	DHX58	2.1654	C15orf39	3.94942
MPHOSPH6	1.0375	MDK	0.889833	AKIRIN2	0.488075	PLXND1	0.678182	GNPDA1	0.872988	MAL2-AS1	3.89003	SPATA33	1.90221	TSC22D1	1.39774	SPIB	2.01375	R3HDM4	1.02979	CSRNP1	1.41544	BCL3	3.06526
SECTM1	1.5784	EIF3L	0.359824	ABHD12B	1.79843	FCER1G	0.517103	EPHB2	1.5952	RNF181	0.534285	WEE1	1.38614	C8G	5.30242	C19orf44	3.33326	LAGE3	0.81736	IER3	0.906897	FOS	1.74146
IER3	0.522006	KLHL21	0.156481	LIMS1	0.319376	MGAT1	0.758885	GPNMB	0.258286	PAK1	0.506389	SUV39H1	2.30323	NBEA	2.48876	AC116618.1	2.7752	RPS29	0.14414	ZNF267	1.10414	PARP8	3.032
MALAT1	0.285822	RAB34	0.521195	CXCL16	0.216328	SMIM30	0.771836	EPS15	0.831116	GMPR	2.08275	CENPQ	1.56727	TTI1	2.33195	AL512791.2	2.54169	FKBP1A	0.343994	CCDC71L	1.94995	AZIN1-AS1	5.32855
RAB20	1.16765	AL035661.1	0.979076	AC099560.2	0.611111	SPG21	0.632067	ITPRIPL2	1.04342	PHF11	0.798678	HINT1	0.739207	STX1A	3.10237	CCDC126	1.66394	BEND6	1.89577	PFKL	0.89608	CCNL1	2.21385
CEACAM1	2.84456	JAML	0.405802	MRPL18	0.484178	RPN1	0.610938	CD200R1	1.06594	ITGAL	1.31926	AP2S1	0.693852	RHBDD2	1.83745	CCDC69	1.44437	FNBP1L	0.555873	ATP5F1E	0.487545	KIAA1109	3.68754
HLA-F	0.619036	PARM1	0.458249	ARL4A	0.528654	GALNT1	0.632817	ETV5	0.972793	TNIP3	1.85058	ZCRB1	1.19746	STAP1	1.91892	RPL7A	0.313771	PLSCR1	0.475166	BCL3	1.40389	PDYN-AS1	6.16879
AL445524.1	1.76803	ZNF710	0.310597	RF00003	1.15215	SEPHS2	1.08267	SOX18	2.08478	P2RX7	1.10028	ITGB3BP	1.46767	RACK1	0.70347	RPS9	0.333597	FDFT1	0.850302	FGF9	4.36737	GBP2	2.9452
S1PR3	2.52452	AZIN1-AS1	0.184717	AL118516.1	0.707568	OLR1	0.68958	STARD13	1.46229	ZNFX1	0.815287	LSM3	0.764065	FXYD5	0.85133	GPR82	1.23904	MYL6	0.194309	AC105942.1	5.99033	AL157371.2	3.87231
TMEM205	0.823726	SHISAL2A	1.13526	FAM177B	0.964074	TIMM17A	0.753701	LAMP2	0.59935	SELENOS	0.761061	ACAT1	1.01574	ARL6IP4	1.51719	CYYR1	1.40151	ATXN10	0.809525	AC132872.4	3.14629	HSD11B1-AS1	4.85709
PRELID1	0.626872	ZFP36L2	0.324013	TET2	0.571523	SCARB1	1.11403	GOLGA4	0.95307	TMED10	0.469705	RCCD1	1.6042	CIRBP	0.936811	CAMK2D	1.4859	LCP2	0.396456	B4GALNT1	1.43664	FKBP5	2.61727
PTPRE	0.804888	SERGEF	0.871806	ADRB2	0.625452	NEU1	0.758381	FOXRED2	2.11494	CBWD2	1.00518	ATP5MG	0.530115	TMEM220	2.0989	P2RY10	1.89887	HLA-DOA	0.607159	TCHH	1.89171	NFKBIA	0.967656
CLEC12B	2.58664	RHOA	0.238025	AC016831.1	1.74355	EML4	0.626466	B2M	0.16449	CAPG	0.274897	ARPC2	0.557762	PVALB	2.62732	TMEM191A	2.61055	IRAK1BP1	1.50057	TUBA1C	1.14076	IRS2	3.88356
FRY	1.72109	GSTP1	0.203524	SEMA4D	0.457677	ITGB2	0.70529	MMD	1.2614	OR7E38P	1.24459	BANF1P3	4.31213	CCDC169	6.40512	IRF7	1.57711	RALA	0.53763	CMTM6	0.918892	CPD	3.97817
TXNIP	0.388858	DUOXA1	1.07852	RBM39	0.221708	STAC	1.52872	KLF2	0.750962	TMEM169	3.37202	FAM86C2P	3.79203	AC011503.2	5.01414	DOK6	4.1867	NDUFA4	0.273945	RAB10	1.0286	SRGAP2	3.28403
CCL23	1.91848	TMEM219	0.482343	AC026725.1	1.91402	RAB20	0.851004	GLUL	0.218482	PRELID1	0.576685	AC008758.4	3.48403	AC005046.1	4.89794	AC138696.2	3.05494	CEACAM3	2.23956	PDE6G	3.05557	ISG20	3.28946
PADI4	1.91559	PTRHD1	0.537423	ZYX	0.324879	ATP6AP2	0.701965	LILRB2	0.941781	HLA-DPB1	0.212358	LSM5	1.24049	ASIC3	4.7163	C16orf45	1.47854	MAP2K1	0.599678	CXCL9	0.830201	AHCTF1	3.55306
AGFG1	1.14598	SIPA1L3	0.180733	G0S2	0.903441	RARRES1	2.18387	FRMD4A	1.04399	PDCD1LG2	1.37028	HIST1H3C	2.26119	MEGF11	4.32876	ALYREF	1.18762	GEMIN7	1.45125	EEF1A1	0.696324	IL6R	3.04386
ICAM3	0.722405	HIC1	0.461127	RSL1D1	0.27901	CTSC	0.700216	TPT1	0.112137	FAM96B	0.387336	RPA2	1.10522	KY	4.26148	DPP4	1.29984	IL13RA1	0.571607	TNFAIP6	1.65742	STK10	3.31474
AIF1	0.330014	MOB3B	0.591407	UTP6	0.577931	GSDME	1.1818	STOM	0.802174	HLA-A	0.446343	SLF1	1.53799	FAM102A	2.48974	HIST1H3A	1.94363	AREG	1.40841	CTSH	0.594191	BOD1L1	2.78718
SMARCD3	1.59053	ZNF791	0.750407	RPL18AP3	0.344409	PLOD3	1.101	CPED1	1.14822	PDIA3P1	1.19959	TAGLN2	0.669681	RPS18	0.291428	AQP3	1.62131	SNRPD3	0.659911	TUBB6	1.71774	IFITM3	1.70046
PLSCR1	0.615876	RBX1	0.441247	HLA-DOB	0.695746	PEPD	0.631288	TCN2	1.14321	LINC02285	2.33728	BTG3	1.22079	OSBP	2.14214	LIMA1	1.69098	TMA7	0.275064	CADM3	2.79677	TLR2	2.6873
MTMR11	2.70895	MRC2	0.572006	EIF4A2	0.25382	ADA2	0.763929	SNX18	1.12245	SNX6	0.665533	TUBB4B	0.794545	GALNT6	2.49975	PARM1	1.28113	AD000864.1	1.10655	TUBB	0.815004	CYFIP2	3.08266
C16orf74	1.99755	PGF	0.85536	GOLGA8B	0.718392	MOSPD2	0.717146	TGFBR1	0.897044	SLC31A1	1.09837	SAC3D1	1.68242	TMEM154	1.59635	ANKRD65	1.48229	FAM129A	0.88106	SAMD9L	1.14943	LINC00937	4.45903
LAMTOR4	0.496108	ELMO3	1.36438	CYCS	0.322327	TRAPPC2L	0.71732	EDNRB	1.98244	EEF1A1P13	4.33215	KRBOX1	2.19051	AKAP2	4.71442	KCNJ2	1.54666	TRAPPC1	0.562147	PSD3	1.85677	SYNE2	3.28021
BNIP2	0.645842	BANF1	0.400362	PDE4B	0.418344	ACSL1	0.845181	IQGAP1	0.520567	HLA-DQB2	0.385366	ODF2	1.92874	RPS23	0.602099	RPL31P63	3.82859	COL21A1	1.58019	IL6ST	0.751592	MCTP2	2.50939
ZC3H12A	1.33533	VPS28	0.425696	NPM1	0.193292	TMEM138	1.18603	MEF2C	0.357207	ARHGAP31-AS1	2.90789	HMGN3	0.81423	GPBP1	1.4302	AC091180.3	3.5809	EIF4E2	0.814513	ZEB1	1.36927	NFIL3	2.81497
S100P	2.39539	BMP8A	0.448496	DAZAP2	0.248087	M6PR	0.613249	PRR5	1.84222	FUOM	0.7637	CIP2A	2.92948	RHOH	1.51299	ENSA	0.739293	RPL36AL	0.267973	ST20	2.07863	AC015871.1	4.86124
FCGR1A	0.604512	INPP5J	0.985805	LINC01578	0.446437	SERPINA1	0.815584	CYBA	0.254478	AC092687.3	3.05785	ERH	0.869651	MT-ND4	0.388176	TNXB	3.43953	LGALS2	1.03333	GFPT1	1.53286	RILPL2	2.73121
POR	0.914448	IMPA2	0.891393	FAM105A	0.275129	DNPH1	0.732457	ARRB2	0.51715	NRIR	2.60986	SMTN	1.93116	PPP1R15A	0.99425	RPL18AP3	0.822222	KIF17	1.45516	ANKRD10	1.06399	PTEN	2.96284
HNRNPU	0.738527	SELENOW	0.5098	SNX7	0.734583	TMEM33	0.698743	MT-ATP8	0.534407	FRG1DP	2.61525	DSN1	1.5206	COBL	2.94787	PPIA	0.405072	PTMAP8	2.15859	ADAM8	1.64833	BAZ2B	2.73612
CES1	2.49827	DIRAS3	1.33843	AC015969.1	3.38933	TYROBP	0.477349	RPP25	1.6331	KDELR2	0.746179	RPA1	1.05298	ZNF704	2.55849	AL357060.1	2.23538	BX571818.1	1.85068	ITGA4	1.26406	AC079630.1	4.70437
RRN3P2	2.53168	MCF2L2	0.33379	MIA3	0.471194	AC245297.1	2.40268	AC079015.1	2.43888	SSB	0.691621	MZT2A	1.28352	GAMT	2.18623	GTF2IP13	2.1649	TNFAIP8L2	0.992901	FARP2	1.98284	LRRC4	4.74723
QSOX1	1.02523	SERPINA1	0.144576	GNAI1	0.766398	COLGALT1	0.757096	TSPAN15	1.02001	PTTG1IP	0.513021	EMC9	1.07609	PFDN5	0.607912	MAP3K21	1.19525	GSTP1	0.207907	LINC01857	2.51645	AC005280.2	4.48983
MT-TW	0.611357	PDZK1IP1	1.15414	SNX10	0.275965	NDUFA9	0.687723	JUN	0.356656	CARD16	0.623922	SIGMAR1	1.20957	LMOD3	4.03104	CADM1	1.54747	PLA1A	1.10512	PPP1R15A	0.695169	FAM8A1	4.45457
TMEM176B	0.42635	TBXAS1	0.525179	TLR3	0.567547	TSPO	0.658625	TREM2	0.41646	RF00003-12	1.0689	MS4A4A	0.846273	BEX4	1.42719	NBEAL2	1.96689	TPM3P9	1.7506	ATP1A4	5.16856	AC027290.2	5.21402
SGMS2	1.42665	DOP1B	0.246996	LINC02207	0.939556	ITGA5	0.91826	MILR1	0.972116	PLXDC2	0.467872	TIMM10	1.0381	RPL23A	0.380683	MYD88	1.38924	CISH	0.743278	AP000704.1	4.01869	RASSF3	3.28515
HMGB2	0.524143	MALT1	0.433207	CHRNA6	1.33337	CHCHD10	0.645529	TGOLN2	0.557245	CXCL16	0.427461	SKA2	1.24579	ANKRD27	2.77358	ENPP1	1.85424	SRP14	0.201443	ZSCAN20	3.62225	NABP1	2.9366
GSTO1	0.471903	CIITA	0.390875	P3H2	0.614356	TSPAN14	0.617067	KLF9	0.794077	PILRA	0.426695	TPRKB	0.763115	MITF	1.92402	RPS24	0.466048	PPCDC	1.16016	AC005261.3	3.59574	TRPM6	7.58667
ZNF674-AS1	2.52084	DLGAP1	0.513684	JAZF1	0.373383	SNX2	0.615414	SRGAP2	1.02226	NAGK	0.692113	IFRD2	1.27981	SPON1	3.41895	PDCD6IPP2	2.43481	POMP	0.334212	ANO9	3.0473	AC025188.1	7.44893
AC103591.3	0.620773	CD24	0.75127	MIR616	1.75246	MFSD12	1.1086	PARP14	0.710383	SCIMP	0.796862	GLB1L2	2.31696	ZNF850	3.49842	RPL6	0.326678	HMGN3	0.447414	SQLE	1.95499	AL583839.1	6.76559
CCND3	0.73867	CAP1	0.292224	BRK1	0.208067	PLBD2	1.01644	PREX1	0.687607	CDC73	0.53471	EME1	3.04341	RPL7A	0.951674	RGS10	0.645974	NDUFA6	0.553317	CASQ1	4.55612	ANKRD36BP2	7.19792
FCGRT	0.365888	WNT2B	0.430733	AC113410.3	1.46244	SLC25A19	1.01309	SRGAP2C	0.978716	C20orf24	0.988181	CDC7	2.64545	RASSF5	1.32451	P2RY14	1.02309	PTENP1-AS	2.65149	AP003062.1	3.85653	AC133552.1	7.22178
RHOU	1.47471	SULF1	0.625827	CDC123	0.46784	ESYT1	0.759482	APOL1	1.4133	SLC16A3	0.459274	TBC1D31	2.60467	ABHD14B	1.61314	MMP25	2.514	RAB31	0.339277	MAP4	1.30169	AC090984.1	6.82916
PTPRC	0.384785	TTLL3	0.280185	AC135983.2	1.16695	SIRPA	0.593968	SIRPA	0.803776	SNX10	0.772914	ARHGEF39	1.6199	HSPA1L	2.23688	CSKMT	1.18721	TRIM22	0.65117	EFHD2	0.764308	AL162377.3	6.23438
FCAR	2.02191	MCOLN2	0.166023	SPRY2	0.891855	ITFG1	0.68976	TPCN1	1.1635	UBE2D1	0.786306	THOP1	1.22047	ABHD17B	2.39806	AP003774.4	3.42953	ARL14EP	1.08303	ABCB10	2.01668	AC023050.1	6.31494
NAMPTP1	2.37819	EID1	0.462296	HSPB1	0.668056	CCRL2	0.750605	ARHGAP6	1.17035	TIMM8B	0.457046	ACTL6A	1.51516	RPS21	0.429335	ACSS2	1.61418	AP1S2	0.632836	GNG5	0.748031	HSD17B13	6.12286
SELPLG	0.665401	C17orf62	0.160103	AES	0.448583	TMSB4XP4	0.784241	ZMYND11	0.927184	PLD4	0.671861	ALOX5AP	0.462789	SELENOK	1.21257	TMSB4XP8	1.28898	PPIA	0.214977	CYTH1	1.08403	AL139042.1	6.46743
SIRPB2	1.95159	LINC01819	1.68934	MYADM	0.304073	AKR1A1	0.599827	BCAT1	1.07378	MYL6	0.216034	GRN	0.58901	PTPN7	2.30731	AC009812.1	2.91208	MOCOS	1.46876	RIPK2	1.17703	LINC02476	6.88015
MIR22HG	1.38678	IGFLR1	0.184989	C6orf48	0.254048	SIDT2	1.05447	FARP1	1.06101	APOL1	1.32555	PDE6H	3.21414	PLGRKT	1.67106	FGFR1OP	2.18213	AC098613.1	0.652185	RPL31	0.433504	AC137894.3	5.62341
ZCCHC6	0.952928	LINC02036	1.82433	SERPINB9	0.276556	ATP5MF	0.619826	GNPTAB	0.888671	WDR55	1.01997	SAE1	1.29234	CLGN	5.19148	AC008124.1	2.02055	RASAL1	1.28187	CDC42SE2	0.668226	BCL2L2-PABPN1	5.76099
OASL	1.01942	COX4I1	0.186809	ZCCHC6	0.354048	DCXR	0.850896	APLP2	0.275319	RPS7P1	1.10003	CEP295	1.70661	MYADM	1.51562	ATP5MF	0.461256	C11orf58	0.33786	TMEM176B	0.6058	NALCN	5.22302
C20orf24	0.903632	ILDR1	1.19945	TNFAIP8	0.481025	IGFBP2	1.88518	NPC2	0.170477	CORO1C	0.578976	MGME1	1.14371	HSPA1A	1.83834	RFXAP	1.49116	DDX5	0.130633	PPP1R2	1.14947	ODAM	5.6488
LINC02432	1.65557	BTF3	0.201677	AC243960.1	0.398881	SLAMF9	3.21731	CLIC2	0.73688	BISPR	1.39223	ARL6IP1	1.01132	CNST	2.23091	PPIAP22	1.89669	G3BP2	0.823608	IL10RA	0.968967	NTS	5.3649
JUN	0.380233	PTGR1	0.528179	BAZ2B	0.350329	COMT	0.594061	OGFRL1	0.38613	FOXO4	2.54856	NHP2	0.726005	CACNA2D1	2.26136	HCCS	1.41674	VPS29	0.420628	NRXN2	2.30483	LINC02217	5.60615
TMEM105	4.09157	CCDC138	0.113898	PPA1	0.216053	BLVRA	0.805213	TLR2	0.672353	AL137003.1	3.45744	ARL6IP6	1.35679	ZNF324	2.95458	SH2D3C	1.19575	REPIN1	0.817441	UBB	0.43095	AC055839.1	5.67493
SULT1A1	0.899748	RASAL1	1.39128	BROX	0.361452	RNF13	0.560035	TNFSF12	0.745333	ATP2A2	0.763441	DCXR	1.13701	MYL4	2.95107	PFDN5	0.457818	SPINT1	0.848222	EHBP1L1	1.04672	LMNB1-DT	5.27132
MYADM	0.61651	PAK1	0.353898	AC087273.2	1.63557	MESD	0.578349	CCDC136	2.15564	RWDD4P2	2.64121	HADHA	0.841552	FXYD7	3.83685	RPL41P5	1.043	RGS1	0.134959	FUT7	2.16538	RAB37	3.90221
TALDO1	0.483125	KRT18	0.786045	RF00017.56	2.29071	FCHO2	0.516509	SETX	0.710165	HSPA5	0.353946	NDUFB2	0.546469	ARHGAP25	1.75379	GSPT2	1.61093	SLCO4C1	2.55136	SYNPO	1.07252	SLC26A9	5.16857
RARA-AS1	1.89619	MAOA	0.647312	ACAP1	0.465256	PRDX3	0.579911	ZNF117	1.72647	ZNF702P	2.65892	TUBGCP5	1.49723	GDF11	3.57275	LDLRAD4	1.42458	ZHX3	1.74515	DUSP2	1.10052	AL096678.1	4.64456
SIRPD	3.01657	HPS3	0.485385	PLSCR1	0.3558	ITGAX	0.703626	ARHGAP4	0.975017	ZFP3	2.32011	MIR1244-2	1.04856	EIF4B	1.2033	HIST1H3H	1.68187	GAPDH	0.228352	MT-RNR1	0.53735	ALDH8A1	4.55934
ADGRE3	1.97749	TLE3	0.28726	CD1D	0.751105	C1QB	0.62966	MAN1A1	1.20599	MKL1	0.825223	IGFBP2	1.84684	CLCN3	1.88446	AC004847.1	2.81375	FAM162A	0.566094	RPL41P5	0.882009	LINC02357	4.2409
RTN3	0.625825	TMSB4XP8	0.12459	H1FX	0.320422	ANKRD29	2.05363	LRRC58	1.11583	ANO7L1	2.90035	LRRCC1	1.24607	NT5M	3.45271	SEMA7A	2.66057	ATG3	0.358694	LRIF1	1.64381	EDN3	3.8954
LAMP2	0.491381	NME5	1.60122	ADAM8	0.476533	METTL1	1.80378	SLC46A3	0.968434	AC003991.2	2.94327	SNRPD1	0.967868	INTS6	1.42914	HLA-DRA	0.241431	APOBR	0.893017	PIM3	1.07052	SLCO3A1	3.46505
ELOB	0.425163	STK33	1.50981	TACSTD2	0.23094	PAQR5	2.513	RCSD1	0.729639	HERC6	1.86705	ATP5PO	0.494419	PPDPF	0.86464	MYLK	0.634136	RAPGEF4	0.894165	LUZP1	1.22533	AL356356.1	5.26567
CGAS	0.987828	RPL39	0.13838	TWISTNB	0.731974	WBP2	0.645794	LRP3	3.58587	ASGR2	1.913	IFI27L1	2.03163	TIMP1	0.391649	B3GNTL1	1.76482	TRAPPC6A	0.689168	DOCK10	0.806586	CHST15	3.6187
FAM198B	1.17025	NKX2-1	0.491115	CAP1	0.201998	MREG	2.08043	UNC93B1	0.734262	NCK1-AS1	1.04483	CEP152	2.08999	C3orf80	5.23023	AC011944.1	3.69434	AC073130.3	2.35915	AC027702.1	4.1285	PHF20L1	2.91536
LAIR1	0.583258	HLA-DOA	0.402115	CFLAR	0.312913	OAZ1	0.47857	DPP7	0.678446	MRPL23	0.737009	AL442663.3	3.57266	LINC00511	4.02881	PAWR	1.78976	AP002004.1	1.17193	DLGAP2	3.69176	NBEAL2	4.76164
PIM3	1.15794	CGNL1	0.857526	INPP5D	0.180658	SLC1A3	0.574797	FP565260.1	2.33118	HSBP1	0.382657	PCDHB13	3.25978	AL132800.1	5.15855	AC024257.3	3.58299	BRI3BP	0.778885	PCBP1	0.620464	TP53INP2	4.41175
AP000547.3	2.47505	ANGPT1	0.986489	AIDA	0.555121	TNS3	0.936605	RASSF4	0.462566	BID	0.710589	IGHV1-2	3.43449	ANKRD20A11P	3.8423	ABCD2	2.62065	DAZAP2	0.319369	SMIM14	1.1077	MT-RNR2	1.17255
SERP1	0.39863	TMEM243	0.530761	GHRL	0.99564	SLC3A2	0.610364	RCBTB2	0.886315	P2RY6	0.87083	SPATA32	2.44694	CCDC184	3.77007	AC069185.1	3.21957	CYFIP2	0.89158	MOB3A	1.15037	WIPF1	2.06348
C11orf21	1.77567	ZNF667-AS1	1.05006	RPS3AP6	0.759826	RTN4R	2.75517	ANKS1A	1.57525	CTSH	0.342943	UBE2S	1.03361	POLR2J3.1	2.83283	PFN1	0.309577	LAMTOR2	0.375504	RAB29	1.15884	DUSP1	1.32529
HSP90AA2P	2.05324	HOMER1	0.175841	FLOT2	0.432562	MCFD2	0.718042	TAOK1	0.917115	PARP10	0.45733	MT-CO1	0.323194	SLC2A3	1.46839	PTRHD1	1.05047	SSR1	0.544652	BICDL1	0.785385	C5AR2	4.42458
DDX5	0.283453	UBA52	0.151782	CD101	1.04708	GDF15	1.34128	ZNF106	0.795087	CRELD2	0.715541	SUMO3	0.870748	NAP1L5	2.94099	FAM46C	2.11614	GADD45GIP1	0.381359	WDR54	1.96122	GK-AS1	5.76889
H2AFY	0.400681	SMARCA1	0.847158	CSF3R	0.184063	ATP5MC3	0.563682	C1orf54	0.405071	ODF3B	1.08664	AL138899.1	2.15392	EDDM13	3.75092	EHF	2.23678	CD86	0.426928	HMGN3	1.02973	N4BP1	3.65183
LRRC25	0.946973	KRTCAP3	1.4035	RF00003-12	0.870642	ARHGAP18	0.51298	MT-ATP6	0.211441	MTND4P12	2.13756	POLD2	1.25973	NAP1L2	3.33117	RPAP3	1.19514	NCL	0.244955	AC005332.5	2.11027	IFIT3	3.40752
OR52K3P	3.09382	PAPD4	0.191188	PSMB8-AS1	0.414429	EPHX1	0.98952	KDR	1.55557	PSMB5	0.557981	SLFN13	2.09572	HSPA1B	1.09501	TMEM14A	0.968397	REC8	0.951037	HSPB1	0.722521	NFE2L2	2.33341
2025-03-01	1.47463	FHL3	0.697571	TIA1	0.578172	CCDC107	0.60914	PTGS1	0.599688	NDUFB2-AS1	1.55851	CBR3	2.03051	AHNAK	1.15952	HCK	0.753136	CAPZB	0.250097	BRD2	0.755163	NFKBIZ	2.18476
RAC2	0.452277	DACT3	1.17054	RASSF7	0.926762	HSD17B12	0.627235	2025-09-10	1.22061	FCGR2A	0.27116	PA2G4	0.72177	STXBP5	2.28377	FAU	0.336325	AC004687.1	0.844025	SNX11	1.83484	AC026401.3	4.77483
PYCARD	0.348839	ITGAD	0.155334	AL391069.3	0.975135	TMEM70	0.786681	PSME4	1.04961	GK	1.01793	MZT1	1.42386	GALNT3	2.00859	CNOT11	1.2926	SLC25A5	0.247633	ACOT9	1.16398	VSIR	2.01956
SH2D1B	4.47505	CLDN10	1.36887	RF00003.9	2.17189	TXNDC17	0.433027	MACF1	0.616228	ATP10A	0.853153	PARK7	0.706225	OAF	2.24135	ZNF707	1.22429	FAM49B	0.455049	H1FX	0.779794	CASS4	3.70811
ADGRE5	0.721236	SNX7	0.932587	AC091492.1	1.98477	SLC27A3	1.21117	WNT5B	2.07929	NDUFB2	0.336631	PSMB3	0.855712	RPL13A	0.239334	IGFN1	2.49342	GPR3	2.38806	TRIB1	0.801453	LIPN	4.60128
MTCO1P12	0.956687	FAM157C	0.42002	PCBP1	0.249535	PIGT	0.559757	RN7SL138P	2.91594	PML	0.849309	ACTR3	0.795399	GNPTAB	1.44594	B3GALNT2	2.09648	ARHGEF35	2.28288	TFCP2	1.27577	ANPEP	3.11689
SLC44A1	1.09133	AIG1	0.48333	SLC25A5	0.128698	RBP1	2.13451	PIK3R3	1.30419	PSMA5	0.919488	RANGAP1	1.02442	ZNF462	2.36679	EFNA5	4.48336	ITGA4	0.477275	WDR86	2.33519	LTB4R	4.46385
SKAP2	0.526241	MIR100HG	0.775012	FYB1	0.118127	NDUFS3	0.498847	SCAMP2	0.564742	RPS27AP16	0.832178	MT-ATP6	0.358999	ASNS	2.10284	AC008629.1	4.41362	WHAMMP3	1.44772	CASP7	1.85591	EVI2B	2.60369
CCL4L2	0.661638	RAB25	0.807487	CPED1	0.421704	AC244090.1	1.10142	GADD45B	0.527145	GSTO1	0.338685	GNG5	0.602581	RPL7	0.340584	REPS1	1.99268	TPM3P6	2.11752	TFRC	1.04641	PVALB	3.88409
MPZL2	0.849603	MYCL	0.907723	P3H2-AS1	2.26887	LAMTOR5	0.437897	JAG1	1.1434	CAPZB	0.274624	VAMP8	0.425662	FAM83F	3.98878	AL133467.1	2.6161	THAP9-AS1	0.7244	PRDM8	2.34861	CPPED1	3.23024
LIPN	2.09321	MTDH	0.389012	ICAM1	0.455896	CLEC12A	0.747801	ACP2	1.10628	TPI1	0.258521	SMC3	1.176	GNA14	3.21376	CDKN2D	1.0501	TRIP10	1.03795	SERPINF1	0.882187	AC007032.1	3.45186
HNRNPA2B1	0.288664	PEBP4	0.784527	TBXAS1	0.1552	SPARC	0.400327	DISP1	1.63576	CTSA	0.465404	HNRNPAB	0.967013	RPL8	0.525	VRK3	1.52369	HVCN1	0.67848	FAS	1.42318	TRANK1	3.35246
ECH1	0.465398	ITGB2	0.174747	NEK3	0.772351	S100A10	0.591458	HLA-DPB1	0.128116	HK1	0.978802	MYL6	0.342689	PRKAR1A	1.55545	GDPD5	1.98226	DOK1	0.868641	KYNU	1.08513	MGEA5	3.1538
CFLAR	0.505968	NDN	0.892193	ACY3	0.927335	SLC19A3	6.59425	C20orf194	0.904808	GPX1	0.204234	TUBA1C	1.32421	COL18A1	1.48607	RPS15A	0.260074	RBBP7	0.683797	WNT5B	2.15249	AC115618.1	4.20635
IRS2	1.05967	RPL18AP3	0.187244	EIF1	0.106964	SLC22A18	1.01133	FAM198A	2.4891	AC009630.2	3.73921	ATP8B3	3.15909	RPS6	0.371335	OFD1	0.911999	SLC25A20	1.32401	HIGD2A	0.518845	AC012368.1	3.80367
BCL3	1.10453	ADAM28	0.469374	TIPARP	0.659142	OPN3	0.742098	TM9SF2	0.536183	EIF4A1P11	3.67748	SNRPC	0.91337	JAKMIP2	3.69365	SYCP2L	4.42164	CACNA2D3	1.2435	C1orf21	1.1332	VPS37B	2.93394
CXCR2	0.744826	GNAI2	0.253688	LINC01736	0.668894	DYNLT1	0.454187	OTUD1	0.728299	ZFX-AS1	4.32755	LRR1	1.47489	HLTF	2.03269	SLC37A3	2.92933	FLT3	1.50943	SPATC1	3.50494	MAP4K4	3.02258
BHLHE40	0.551188	AC098613.1	1.07142	FLOT1	0.295064	MTCO1P12	0.620398	ATRX	0.652895	AC098591.2	3.09836	TXNDC12	0.843727	SLC9A1	1.98348	OSBP2	3.05398	SUZ12	0.393038	UBC	0.568808	IRAK2	3.4286
MS4A4A	0.480232	TCEA3	0.881434	GRSF1	0.325357	MRPL13	0.426944	PLXDC2	0.511202	NBN	0.69068	RFC2	1.2662	GCNA	2.07038	ERAP2	1.25377	2025-09-02	0.376672	SYDE2	3.32889	FTH1	0.860049
MID1IP1	0.907253	GPM6B	0.975529	PYCARD	0.161195	IL17RB	4.22399	TMEM106A	1.48047	CASP10	1.38144	NME1	1.27209	LEAP2	3.33913	SSX2IP	2.15927	UTP6	0.684055	FAM129A	0.938327	JMJD1C	2.30052
CPNE9	3.00638	IGSF1	0.874352	RAB33A	1.25661	LMAN2	0.558091	CHID1	0.906676	PSPHP1	1.46644	PSMC3	1.02076	TUBB4B	1.17807	RNF43	2.50698	AL590867.2	0.992533	SOCS2	1.27226	ZBP1	4.26852
CLMN	2.15109	CHRNE	0.413418	ALOX5	0.133099	FAIM	1.06716	PLEKHG5	2.98617	NANP	1.9989	ABRACL	0.76991	RPL27A	0.342355	RPL39	0.376876	RPL15	0.175435	SLC7A11	1.28557	PXN	3.59574
AL118508.3	2.74688	PKIB	0.365184	IL18	0.315052	H2AFJ	0.648111	DRAM1	1.24681	PTAFR	0.373842	KPNA2	1.30704	TTC7B	2.64954	RPS2P5	1.26492	CTNNBIP1	0.780754	KCNH3	4.72885	DENND5A	3.29669
ADAM10	0.680829	CCDC189	0.917281	BIN2	0.365659	TCIRG1	0.912259	DMXL2	1.1032	RAB5A	0.653898	ILF2	0.673472	ANKRD28	1.69955	SPINK2	3.60307	STK38L	0.571167	DNAJB1	0.88955	NEIL3	5.33959
HCAR2	0.702536	IGFBP3	1.38427	AC022706.1	1.31301	IFIT3	0.636834	SLC38A6	1.0887	LEPROTL1	0.71897	ACD	1.52388	GOLGA6L9	4.03373	SPI1	0.522137	OIP5-AS1	0.7275	HLA-K	3.64723	CTSS	1.16582
F5	1.75811	SLC8A1	0.555314	MSN	0.198369	ANXA5	0.570229	FAM120A	1.00427	FTH1	0.128077	SRR	1.57418	SEMA7A	2.0669	NEURL4	3.50616	SF3A3	0.790632	RGS16	1.2941	SLC45A4	3.97593
PHACTR1	0.517526	AL450384.2	0.582918	RHOB	0.180765	AC020656.1	0.560433	PALD1	1.03259	FMNL2	0.836201	GLRX5	1.13657	TTLL7	3.13286	CYP2S1	1.63058	ARHGEF5	2.07841	APBA3	2.03547	SFTPA1	4.3333
P4HB	0.657016	SLC16A4	0.454111	YBX1P10	0.977097	SLC37A2	0.997631	SLC37A2	1.20786	PSMB7	0.597667	SHMT2	1.13452	IFITM4P	5.57136	RAB11A	1.13323	FAM96A	0.30103	EPOP	3.06462	FOXL2	7.4657
USP3	0.801225	SORCS2	0.3804	SERHL2	1.55147	MRPS7	0.661066	GSDMA	2.18586	MOV10	1.77579	ATP5F1B	0.55887	CFAP99	5.8587	BEND6	1.62888	H3F3B	0.268494	CDC42SE1	0.732709	TMC3	6.70709
RPL10P9	2.05195	NQO2	0.537498	SF3B1	0.128339	SPR	1.30451	SIPA1	0.923652	SBNO2	0.652254	NEMP2	2.64788	MYLIP	1.9097	MYO5B	2.7387	INSIG2	0.83657	TRAF5	1.53611	EXOC3L4	6.76182
PXK	0.912187	RFX8	0.872737	GNAI2	0.156842	ENOSF1	0.993023	CISH	0.87496	TSKS	2.34677	UQCRQ	0.581991	RPA4	4.6435	PQLC2	1.46265	2025-03-08	0.890134	RPL18A	0.353987	AL357497.1	7.27658
CCL3	0.690963	FAM84B	1.14879	KCNE5	1.45131	PSMB5	0.486895	TPM1	0.804212	CENPX	0.684115	CAMK1	1.16471	AARD	5.76391	C1QBP	0.919094	HPRT1	0.654707	H2AFY2	1.58226	AC245297.2	6.23532
LIMD2	0.803483	LMO7	0.483861	AHSA2P	0.493083	DHRS4L2	0.709009	TP53INP1	1.16163	EWSR1	0.63307	VCAN	0.445777	ATG9B	2.03465	CRYBG1	1.73221	AL021453.1	1.09555	TTF2	1.7038	AC243967.2	7.34109
AGTPBP1	1.074	CTAGE5	0.200109	FAM49B	0.207149	WIPI1	1.09564	NBPF1	1.21744	NPM3	0.894725	EFTUD2	1.1006	ADGRB2	4.5699	PACS2	1.72895	SAMHD1	0.376249	SERTAD2	1.45487	PAX1	6.64595
TLR8	1.30538	RXRG	1.30862	EGOT	1.13879	NTAN1	0.698163	CCDC88A	0.651279	AC015712.2	2.48407	AC091057.5	4.83457	AC097478.1	5.16624	MIR646HG	3.94611	UCHL3	0.609946	LGALS9	0.763243	ASPRV1	5.70117
SMCO4	0.760942	TANC2	0.553646	RNF149	0.21954	SMIM3	1.23191	TRIM47	1.33427	MT-TW	0.278072	CEP295NL	3.08614	PDZK1	3.2641	NOLC1	1.21396	IGFLR1	0.818539	R3HCC1L	1.16764	AC011379.1	6.26687
CAMP	2.85099	PKDCC	1.58168	CHKA	0.504217	OPTN	0.745189	2025-03-01	0.549029	FBXW2	0.96568	SLBP	1.0344	FFAR1	3.25732	AC011511.2	3.43863	CDC42	0.311404	ZNF260	2.21556	NBPF25P	6.30881
SH2D3C	1.2472	CD1D	0.58698	HLA-DRB9	1.36051	NAGLU	0.95941	SULT1A1	1.0821	DNASE2	0.545583	AL109955.1	3.83893	HSPB9	3.10806	AC005225.2	3.50323	APRT	0.375583	CXCL10	1.20083	DPRXP4	6.51226
WARS	1.1555	EEF1D	0.244353	FLII	0.308361	NARS	0.435681	PRPF38B	0.566456	USP27X-AS1	2.59192	COX4I1	0.413816	HSP90AA1	1.43043	PTP4A2	0.802861	PLCG2	0.665485	DNAJA1	0.702554	IGLV2-18	5.19174
RF00019.735	3.30196	NUPR2	0.871261	NFE2L2	0.312518	ZMIZ1-AS1	3.54319	SCPEP1	0.460177	SNRPGP10	1.15551	BANF1	0.611155	RBMX	1.09691	MAP2K6	2.01739	ENTPD1	0.658728	LINC01588	2.25689	AC010733.1	5.14203
CKAP4	1.21625	TRIM36	0.983619	RNU5B-1	1.03672	UQCR11	0.563337	SKAP2	0.62378	AC099518.5	1.37239	APH1A	0.728293	AC080013.1	3.87612	AL596094.1	3.81788	BORCS8	1.41323	STRIP2	4.0108	A3GALT2	5.4568
AC016739.1	1.08569	PRSS2	1.75449	TMEM71	0.660387	FABP5P7	2.67397	BLNK	0.648945	FAM20A	1.41066	TTF2	1.4215	RPSA	0.884652	TLDC2	3.65281	BANF1	0.323853	AC018816.1	2.13384	AL160171.1	4.49704
IRF8	0.499926	COX4I2	1.32346	SLFN12	0.605531	TEX2	0.98979	CYBRD1	0.818073	ZMYND12	2.75673	MCM8	1.81835	PRELID2	2.67432	AL031665.2	3.34612	CMTM6	0.411017	HOPX	1.12956	SDCBP	1.48995
ACVRL1	1.58851	SLC9A7	0.415779	ZCCHC11	0.335903	GAA	0.647833	TRPM2	1.3019	PRAL	1.75438	TMED9	0.74104	AL078590.3	3.80816	HRH2	1.1126	CNOT8	0.839486	MSNP1	3.74159	STEAP4	3.45138
TYMP	0.437403	TTC19	0.389746	AL353743.1	1.35373	DOK3	0.69583	KCNMA1	0.93314	AP001267.1	0.971536	RAD21	0.849013	HELZ2	2.34795	DBNL	0.978044	ALDH2	0.313134	AC124068.1	3.25634	ADAM8	2.74967
SNTB1	1.50902	DCDC2	1.12684	PARVG	0.277788	GNPDA1	0.767579	NSUN7	1.50685	ARNTL	1.74496	RNPS1	0.710294	SEC22C	1.92238	SFT2D2	0.942405	SNRPE	0.417594	AC090907.2	2.28217	RABGEF1	2.78059
CD48	0.745085	TNFRSF12A	0.705871	YPEL5	0.330968	FERMT3	0.610607	VMP1	0.684749	SPCS3	0.444412	CDKN2C	1.75555	CNBP	0.745785	CLIC3	0.647241	RANBP1	0.608271	GABPB1	1.3409	CD177	6.11141
PNPLA2	0.950103	IL1RL2	0.12145	MIF4GD	0.51532	SERPINE1	1.37228	IER3	0.498665	PITPNA	1.11567	CMPK2	1.42347	TNFRSF9	2.93501	HIST1H2BN	1.17461	CLDND1	0.876412	S1PR1	2.25715	ROCK1	2.35414
DOK3	1.23461	PLEKHA6	0.667822	AL161935.3	1.05082	ALDH3B1	0.917391	CCDC170	1.06091	CMC2	0.714364	CCL23	1.55125	DPY19L2	3.35074	HSPB11	1.03215	MT-ND5	0.146112	ATF4	0.675494	NCF1	3.23102
LRRFIP1	0.348059	HMGB1	0.160374	S100PBP	0.726513	HPCAL1	0.759459	SH2B3	0.833861	ATP6V0E1	0.315466	ARMC1	1.6325	HNRNPA1	0.879225	RAB33A	1.51767	PTGS2	0.904355	TNFAIP8L3	0.997014	UBN1	3.31165
TMEM167A	0.648625	ASB2	0.562424	HSPA1L	1.21138	BOLA3	0.647087	RENBP	0.851046	PLGRKT	0.619874	SRSF9	0.760208	FXR1	1.37146	IPP	2.73035	PCED1A	1.07928	PRKAR2B	1.61433	HCG17	4.35888
NUCB1	0.56525	ADRB1	1.47902	NIPSNAP3B	0.863817	DEXI	1.20859	IFFO1	1.30072	CANX	0.41139	CEP78	1.24901	SLC43A3	1.24353	Z74021.1	2.32325	ZUFSP	1.01513	ATP8B3	2.50152	RNF24	4.07981
NFAM1	0.874954	DNMBP	0.224111	AP001636.1	1.50309	ABHD12	0.614432	MTUS1	1.10831	LY96	0.665787	PMM1	1.14267	ZNF578	3.88518	C20orf27	0.925185	TOX	0.34695	JAK2	1.16983	CFLAR	2.48806
ADAP1	1.39776	NCMAP	1.84746	TNFSF4	1.12674	GPX4	0.579629	STX2	1.07108	RNF208	2.02848	POLE3	0.903243	MAPRE1	1.27591	RUNX3	1.46636	IFT20	0.890318	ZC3H12A	1.23239	TNFSF14	3.60752
AP003733.4	1.34147	CHST1	1.40185	PCF11	0.304823	AIFM2	1.73586	IL10RA	0.969489	TNFSF18	2.426	NDUFB3	0.953061	DMWD	3.24919	SMPDL3B	2.02902	RNU2-63P	0.696147	RARRES2	1.91248	ITM2B	0.898984
RRAS	1.04299	ZSCAN31	1.47431	WSB1	0.18386	STOM	0.560646	SNX9	0.421237	TACR2	2.11601	MSH2	0.991157	C5orf30	3.14224	SOX4	1.09127	AC004908.2	2.0664	ANXA7	0.736471	ICAM1	2.23451
LY86	0.53013	LEKR1	0.513383	LINC00309	1.89926	AC015660.2	5.25635	DEPTOR	1.13401	PARVG	0.573166	UBQLN4	1.46776	ZNF580	1.56107	MEIOC	3.72549	ERC2	1.57847	GLIPR2	1.12733	LRP10	2.98273
TMEM173	0.700352	SLC25A26	0.405523	UBB	0.316595	RTN4	0.602781	CRYL1	1.00392	DHRSX	1.02442	CDCA2	2.37066	CHST12	2.14374	KRBOX1	2.70787	AF127577.4	1.72443	BTG3	1.14465	CEBPB-AS1	5.12588
EGR1	0.461686	C17orf107	0.32125	HLA-DQB2	0.355965	TMEM167A	0.582502	CREB3L2	0.923065	CIITA	0.894589	CEP57	1.10655	COX7A1	1.40049	FAM169A	2.83481	TBCB	0.498358	WHAMMP2	3.44608	SORL1	2.50771
C9orf72	0.790773	EFEMP2	0.598149	PPP2R2B	0.849056	PCCB	0.772052	LCP2	0.430364	TMEM106A	0.854485	CDK4	1.41754	MYB	2.63592	SLC4A3	2.15738	LINC01827	1.38724	CCNI	0.57536	DENND3	3.49106
STK38	1.02613	TVP23A	0.341902	SPTLC2	0.39571	LHFPL2	0.802237	TTL	0.988329	CHMP1B-AS1	1.48452	MIS18A	0.945496	CCNI	0.892556	RPL27	0.425275	OPN3	0.859104	MBOAT2	2.26611	SLC6A6	3.27742
FES	0.753291	2025-09-10	0.104364	RPL41P5	0.18807	MS4A7	0.490987	ROCK1	0.652356	DLD	0.643835	ACYP1	1.52031	COPZ2	2.19978	UNKL	1.98576	CALM1	0.216234	LINC-PINT	1.55847	IL1R1	3.02995
MSRB1	0.983954	METTL26	0.425443	CD1B	0.492507	ENG	0.596875	WDFY3	1.2301	TDRD7	0.979339	SF3A3	1.20502	C14orf37	4.29331	AL355338.1	2.67403	CAMTA1	0.415613	DLGAP4	1.16835	AC104031.1	5.93639
GLIPR2	0.790678	AMZ2P1	0.125866	HLA-DPB2	0.718613	SIL1	0.612111	MPP1	0.734563	RPN1	0.608087	CEP57L1	1.24872	RRAD	2.00841	U62317.5	1.70041	RPL23AP42	0.539719	ST8SIA4	1.11146	AC067750.1	6.71765
AC015871.5	3.95579	PLOD2	0.82745	LPAR5	0.309851	CYB5R3	0.498027	GNS	0.710896	EDEM2	1.24122	NOP58	0.756585	AC019197.1	3.40524	ITPRIPL1	1.2651	AL391069.3	1.66128	CTSZ	0.347236	NPTN-IT1	7.04697
KCNAB2	0.934311	AL451123.1	0.165528	AKR1B1	0.181335	ITPA	0.543942	CHKA	1.05927	NT5C3AP1	2.84375	CCNE1	3.09437	GCNT4	2.36426	IL16	0.852478	RWDD1	0.463256	SERPINF2	1.59563	AC104564.5	7.01131
VIM-AS1	1.51837	ITGAM	0.109254	RPS2P5	0.688482	SLC16A6	1.7499	GCNT1	1.04268	SAMD14	2.40288	PRKDC	1.0354	CAPN12	2.48419	RNF8	1.59149	RSU1	0.60938	TMEM131L	0.784416	LINC00211	6.24035
PTEN	0.475323	PTPRC	0.264021	AC009812.1	1.29646	LRRC75A-AS1	0.48064	OS9	0.535995	RTEL1	2.3453	PPP1CA	0.62256	NFE2	3.29094	RPS13P2	1.53138	MT-ND3	0.107736	IL13RA1	0.690029	GJB6	5.38265
GCH1	1.86027	AP1M2	0.784777	MPZL1	0.469961	TMED9	0.554034	PYGL	0.910082	AL136131.3	2.43113	FGD5-AS1	0.739085	DNAJC19	1.23089	QPCT	1.22498	RPL18AP3	0.555992	WIPF1	0.612182	AC012368.2	5.57903
GSTK1	0.444789	HOTAIRM1	0.237476	SHTN1	0.252784	TPM4	0.612724	ZBTB4	0.99258	C4orf3	0.325249	PSMB6	0.743447	NKRF	1.75153	PYCR1	2.2657	SIGLEC10	0.479965	HLA-L	3.05966	AL390860.1	6.70892
CALCOCO2	0.62295	LINC00884	0.600387	FAM129A	0.346761	RPN2	0.515518	GATAD1	0.979388	LINC01232	1.54733	PAFAH1B3	1.04457	ERG	2.46194	POLR1D	0.630728	OSTC	0.544095	TBC1D10A	1.69162	AC016405.1	5.90411
TUBA4A	0.725554	GSTO2	0.647038	CA5BP1	1.06064	ALOX15B	1.98661	DPP4	1.19555	MTFR1	0.723366	HMGN2P5	2.73265	LINC00694	3.0993	RPL3	0.299939	SRR	1.62894	RPS28	0.264302	AC026470.2	4.0694
FKBP5	0.557151	RTRAF	0.413475	FHL3	0.425593	STXBP2	0.492443	GCC2	0.570191	FAM122B	1.04299	SRPK1	1.24357	KIF13B	1.90407	HIST1H2BK	1.25227	RPL13P12	0.610596	MLLT11	1.74252	AC108879.1	3.83116
EMILIN2	0.538744	CCDC191	0.881876	AP001000.1	1.01996	LAP3	0.518037	HSP90B1	0.304962	AAED1	1.20386	PINX1	1.51008	SMIM10	1.80122	MAP4K1	1.74865	SRSF9	0.479776	ACOXL	4.27701	AC034102.3	3.86822
CLIP4	1.18746	AC090559.1	0.31273	TPI1	0.123528	LAPTM5	0.542054	AAK1	0.835272	TMEM109	0.52844	TESMIN	2.92361	PDCL	1.78678	SMO	2.89219	EID1	0.340941	PLEKHG6	2.35659	AP006284.1	3.62075
NINJ1	0.763057	RNF128	1.13681	AC007969.1	0.320389	AP1S1	0.653132	SLC37A4	1.54677	EIF5AL1	2.71965	CAPG	0.356071	ZFYVE28	2.63363	C3orf58	1.0928	CD101	1.52819	SOX4	0.393888	C1QTNF1-AS1	4.5526
LCP2	0.785285	HINT1	0.248283	LPCAT2	0.251693	PCBD1	0.548568	SLC2A13	1.22163	PDIA4	0.564675	FN1	0.825811	UBE2S	1.52519	TMEM92	2.41153	TMEM230	0.551126	PVR	1.66378	AC026765.3	4.1402
NOP10	0.408184	HBB	1.09736	SUZ12	0.403569	ABHD2	0.720199	ME2	0.763101	GPR141	1.41277	MYO19	1.77269	CDKN2AIP	1.94253	COX5A	0.54673	FAM89B	0.652272	SLC22A23	2.38325	AP003354.2	4.31222
TSPAN14	0.781583	ADIRF	0.831078	TLR10	0.684245	SDF4	0.401157	RBP7	1.18242	HEXDC	0.895773	ICMT	0.913051	ZFAND1	1.40791	CPXM1	2.5438	AL359541.1	1.03158	BRPF3	1.78319	AC079305.3	4.51129
S1PR4	1.76952	PRDX2	0.77679	CTTNBP2NL	0.352401	JAKMIP2	2.71331	EVA1B	1.02483	TMEM176A	0.577657	FBP1	1.20646	RFTN2	2.2547	C1orf115	1.91799	BEND5	1.07004	RPLP1	0.291967	KATNBL1	3.77584
LY6E	0.538117	HIST1H2AH	1.1897	SUSD3	0.399929	AMIGO2	1.29882	HELZ	0.829092	ACTR3	0.421887	TONSL	1.87711	ITGA9	1.64697	AC090152.1	0.638044	STN1	1.02498	MCM5	0.813964	LILRA5	3.11342
SERPINB8	1.07808	MYL12B	0.241032	ERICH1	0.429232	ERO1A	1.07092	SLF2	0.760308	HEATR4	1.8837	ARPC3	0.364776	ATP2A3	2.12107	CCL19	1.72296	SGK1	0.300102	ORAI1	1.09703	TOB1	2.71518
ERRFI1	1.3816	C11orf1	0.666574	ZEB2-AS1	0.730441	GLRX2	0.66002	GOLGB1	0.692841	SDC3	0.959216	TMEM14A	1.1305	TSPYL2	1.25512	RPL12	0.186267	GPR171	2.51206	PBXIP1	0.897919	ANP32A	2.49049
LRRK2	0.780996	DEF6	0.452178	MIR222HG	0.73875	MRTO4	0.691602	PGBD1	1.99108	CCL4L2	0.309182	PSMB2	0.786945	NAT6	3.5871	TACSTD2	0.889762	PTMAP2	0.539734	TMEM268	1.33863	FOXO3	2.8196
PTGS2	0.951797	AC092809.2	0.718867	CD300LB	1.14394	COA6	0.582472	CEBPA	0.982609	MTHFD2	0.628302	CBX1	0.798104	ARID1B	1.16784	MBP	1.1064	SUMO2	0.277471	IRF2	0.787347	SIGLEC5	4.48215
FKBP15	0.768322	PCOLCE	0.122753	AFG3L1P	0.701596	UQCRC1	0.411579	CORO7	0.930985	SCARB2	0.806304	FDPS	1.08303	HPSE2	5.92597	PKP2	1.67764	AL390719.1	2.0917	RSRP1	0.649288	CYB5R2	4.32026
SERPINB1	0.536293	FAM102B	0.302139	IL18R1	0.515191	KMO	0.952858	P3H2	0.768227	MSRB2	0.328143	NASP	1.27292	AP000919.1	4.96993	APOBR	0.800704	WDR83OS	0.312518	MINK1	0.983529	MSRB1	3.24026
NUP214	0.770261	HIST2H2BE	0.699653	AC243960.2	1.25322	CYB561A3	1.42661	TMEM123	0.498692	ATP5F1C	0.335406	DCTPP1	0.96225	AC004593.2	5.28869	CACYBP	0.625316	NDUFB3	0.388811	SPRED2	1.31491	YPEL3	2.60775
ETS2	0.726148	ZCCHC12	1.38944	LPAR1	0.880483	MRPS35	0.562315	VEGFB	0.841078	CALM1	0.386465	SRD5A3	1.49274	HOXA10	4.46178	ZNF467	1.31441	RPS7	0.15043	MTMR4	1.61918	OXSR1	2.77999
ATP5MPL	0.450786	C1orf56	0.364445	XBP1	0.35477	FAM213A	0.959477	ANKFY1	1.4896	DDX19B	0.957082	PRDX4	0.987215	PPM1H	3.53357	TXNDC9	1.34864	SVIP	0.722291	RPL18	0.302531	KL	5.19182
HGF	1.06755	PQBP1	0.352232	BIN1	0.526635	GGA1	0.815111	LY96	0.531786	UBE2L3	0.427207	PSMG3	1.20435	FMO2	3.03722	TMA7	0.423794	POP5	0.591069	WDR33	0.978891	IRAK3	3.3916
NFE2L2	0.475355	SCRN1	0.698042	GSPT1	0.268363	IARS2	0.608696	GAS2L3	1.39898	CCR5	0.447564	UQCR10	0.481731	RSAD2	2.42565	AP000911.1	2.57593	EVI2A	0.543078	ZFAND5	0.678441	AC080112.4	4.50881
ARL5B	1.16427	AL354740.1	0.987675	TPD52	0.299133	DECR1	0.597298	SYK	0.511821	PRR5L	0.600926	CHCHD2	0.56554	BCAN	2.74867	PTOV1-AS1	2.72316	HMGN1	0.375756	TNFRSF4	0.606569	AL355304.1	3.57131
NAAA	0.605139	SEMA6B	0.189004	PACSIN2	0.306746	LEPROT	0.563309	USP53	0.740356	COX7A2	0.321307	ZNF530	2.69199	HSPH1	2.70432	RNF5	0.818006	CHRNA6	1.48646	COMTD1	1.18482	TAGLN2	1.42289
IFITM2	0.526896	RNF227	1.58544	PRKAB1	0.536491	SLC25A24	0.555989	SHMT1	1.12427	DSE	0.672068	NXT2	1.41327	TNFSF10	1.62073	TIMM17B	0.978598	RPA3	0.717295	DDX5	0.404338	JARID2	2.37883
2025-09-09	1.00632	CD300A	0.603185	ARRB2	0.183294	TMBIM6	0.498065	PLXNB2	0.733596	PSMB2	0.495038	CDK5RAP2	0.712217	BSPRY	2.53454	ADGRG6	1.24386	RNF5	0.717176	CBX6	1.20808	TALDO1	2.15276
GRK2	0.736659	LILRA2	0.698241	SH3BP4	1.01744	SMIM4	0.560088	IFNAR1	0.521665	DNAJC15	0.243355	AC131934.1	4.3853	EDIL3	3.04679	SLAMF8	0.93048	SNX20	1.14214	TAOK3	0.551931	BAZ1A	2.29305
LINC02139	2.94811	TGIF2	0.141495	RASA2	0.420979	SPPL2A	0.371296	SERPINB6	0.630559	AKAP7	1.08982	UCKL1-AS1	3.42575	LETM2	2.65397	RPL38	0.343098	ZNF567	0.783525	NPM1	0.328148	BTG1	0.999625
VAPA	0.519088	MGMT	0.26175	RSRC2	0.188939	OSTC	0.503549	AP000439.3	4.02919	SUGT1	0.635039	PRPS2	2.1525	HES1	0.893965	RF00004.9	2.13989	NXT1	0.505724	TNIP2	1.30225	KIF27	4.25965
GJB2	3.18994	ZFAND1	0.555497	AL357060.1	1.34301	DRAM1	0.772329	ID2	0.442842	PPFIA3	2.56611	LRRC52	3.80914	MAGEE1	4.06184	SENCR	1.77688	ZNF793	1.64763	CLECL1	1.17312	RAB11FIP1	2.11916
AKR1C3	1.24046	NEK11	0.926494	CKB	0.285388	LGALS3BP	0.54055	FAM91A1	0.786651	SYNCRIP	0.289841	AC024940.1	3.35873	CDC42EP3	1.69936	AP1S2	0.738196	PRR15	1.62272	RNF115	1.48652	B4GALT5	4.08312
DIAPH1	0.879905	KLHDC8A	0.990691	TES	0.407471	PROCR	0.899058	ETS2	0.39548	LGALS2	0.999801	AC069218.1	3.20104	PTH	0.984526	PADI4	0.554721	KIAA1958	1.02194	RPL10	0.324936	BCL6	3.50762
TOP1MT	1.30504	MYL12A	0.170866	MAP4K1	0.508161	SDF2L1	0.643847	CRHBP	2.01871	NUP37	1.43061	MSTO2P	3.03628	SSR4	0.802094	RAB32	0.977571	DEF6	0.656251	CYSTM1	0.676155	AC053513.1	3.6762
YBX3	0.829491	AP002495.1	0.582678	MORF4L1P1	0.720505	LILRB4	0.657907	RRBP1	0.506795	ANAPC11	0.347445	HNRNPA3	0.623844	CPEB4	1.37297	SHISA4	0.809261	SUPT5H	0.370568	DBI	0.350028	ROPN1L	6.11962
PLK2	0.936526	CAPS	0.760725	TLR1	0.428008	REEP3	0.404398	LAPTM4A	0.324658	FAM49B	0.421416	AC105339.4	2.93517	RPL4	0.385637	RBM3	0.56824	MRPL16	0.819183	ADAM19	1.83064	FAM153A	5.61887
SDCBP	0.338623	CAPZB	0.257291	NPM1P27	0.603738	MAN1A1	0.39636	GPR82	0.9869	NINJ1	0.528355	ELOVL3	2.14068	ZBTB20	1.20344	ZSCAN22	3.78044	CBWD5	0.878982	SUCO	0.898665	LINC02026	5.36646
PIM1	0.907154	VPS13D	0.280793	ABCC6	1.45413	ATP6V1H	0.730055	TBC1D15	0.782665	CSF2RB	0.813246	PPP2R3B	1.91698	CNKSR1	2.96534	MYEF2	2.13534	ADGRE3	1.03852	AL031316.1	3.55081	AL391825.1	6.51485
CATSPER1	1.36339	MB21D2	0.24462	AC069209.1	1.99358	DPH3	0.592366	IFI44L	1.05447	FKBP1A	0.351012	BOLA3	0.942484	HOXB2	1.90528	FAM81A	3.26809	SMIM37	0.579219	WDR31	2.8825	AL603756.1	6.49518
VAMP8	0.394385	CEP70	0.439748	FAM46A	0.391651	HDDC2	0.676805	MT-CYB	0.171305	SPRED1	0.64024	UCK2	1.09144	ODC1	1.27698	ANKDD1B	3.18014	SNAI3	1.47679	CD164L2	3.14934	TEX29	6.43775
RALB	0.674853	EFEMP1	0.386072	C10orf128	0.337162	SLC26A11	1.84981	CD164	0.405624	AC109326.1	0.538573	MRPL13	0.770215	RPS24	0.558902	RAD54B	3.03568	NUCKS1	0.219913	AP000446.1	2.86755	INAVA	5.85095
BTG2	0.576402	SALL1	1.14743	TMEM109	0.392943	MRPS15	0.493845	PEPD	0.600831	DNAJC19P9	3.97761	ELOB	0.440584	EPB41L1	2.40694	ITGAL	1.39698	ENHO	1.52135	AL603910.1	2.65662	AC025262.1	5.66631
LSM6	0.630671	SNAI3	0.827307	CD99P1	0.962734	DHRS3	0.544413	AKAP9	0.582453	FAM135B	2.78172	RUSC1	1.12378	LINC00987	3.42995	AL355472.2	2.52489	PRR14	0.591735	GPBP1	0.782303	AC007382.1	5.83241
EAF2	0.742632	RNF24	0.196895	HVCN1	0.292195	CMAS	0.603268	TMEM127	0.902126	AP002813.1	2.36462	XRCC4	1.33641	SRRM1	0.872003	ATP5PB	0.627535	TMEM156	0.816123	APPL1	0.866066	LINC02604	6.08324
ANXA6	0.767524	ETV6	0.251133	THAP11	0.481985	GALM	0.969063	PILRA	0.314103	SRP9	0.271665	TECR	0.769332	RBM39	0.672325	AF274858.1	1.35872	S100PBP	0.598381	CEP83	1.41109	AF235103.3	5.91817
AL021578.1	2.60456	LUCAT1	0.111558	HACD4	0.293631	POMP	0.540913	ARHGAP12	1.23443	DAPP1	0.891512	NDUFB7	0.660511	ST13	0.946308	RUBCNL	0.842142	AC107075.1	2.09233	ZNF581	1.63598	NLGN4X	5.18954
PTPN6	0.506087	NEK10	1.07908	PTGS1	0.271264	DMXL2	0.924664	ZKSCAN4	1.9588	FAM3B	0.873038	FANCL	1.76366	OPTN	1.69451	HIST1H3J	2.81977	KIF15	3.29719	HLA-DQA2	0.509043	FAM209A	4.56086
GBP2	0.592081	TCEAL4	0.506002	RPL23AP42	0.224187	TIGAR	0.824714	RNASET2	0.306232	LMAN2	0.45324	TALDO1	0.68287	TNFRSF18	1.53025	RPL41	0.255428	DNAJC4	0.648542	PIGC	1.34547	GRM7-AS3	5.2296
ADA2	0.78491	GALNT3	0.60439	ABCC4	0.446137	MAPK6	0.878998	TDRKH	1.36492	DHX15	0.642882	GSTP1	0.491131	ZNF781	1.88902	ZNF85	1.64391	AC018926.2	1.45437	SERPINB9	1.13821	USP3	2.70781
ZDHHC20	0.855781	MAP4K1	0.403096	DLG3	0.994026	MT-ND5	0.483892	AC012368.1	1.27576	C3orf14	1.13935	FABP5	0.680417	SSR2	0.899556	ATP5MPL	0.415193	ZNF211	0.910345	DUSP1	0.604262	OR2A1-AS1	4.50263
CCL3L1	0.482562	CCS	0.561075	IL10RB-AS1	0.653116	PTAFR	0.464252	NCOR2	0.819363	ME2	0.527894	NDC1	1.81144	SMAGP	2.28266	2025-09-01	0.869168	ROMO1	0.426855	CHST2	1.97876	SNHG22	4.67732
MX2	0.975419	C10orf76	0.333107	ADPRH	0.975521	CBR1	0.446756	IPO8	1.15017	STAT3	0.526374	BUB3	0.816177	RPL29	0.451535	KIAA1958	2.38172	CLNS1A	0.487281	ERVK13-1	2.19251	TCP11L2	3.07728
OVCH1	3.42742	AC139887.2	0.191486	DNAJA4	0.577128	ENO1	0.600678	NFE2L1	0.732841	CMAHP	1.10179	TMSB10	0.262974	DYNLL1	1.18814	G3BP2	0.915961	ARL4C	0.124945	PLAGL1	0.978184	AC106779.1	4.1554
ANAPC15	0.820328	SEMA4C	0.793202	LINC00888	1.28183	UROD	0.380418	TRAM1	0.511967	AC016757.1	2.80103	EBPL	0.850085	TCP1	1.16652	ERH	0.648259	BUD23	0.564114	EDIL3	1.67208	AC097662.1	3.46615
MMP17	3.26319	LINC02062	1.01944	U62317.5	1.06175	CCR1	0.817983	BST2	0.326843	UGP2	0.410471	CMSS1	0.70733	HEY1	1.95346	RPS27AP16	1.79436	CDC123	0.62984	SEMA4F	4.25049	AC004542.2	3.62364
SLC9A3R1	0.867081	AC008038.1	0.128091	RPL39P3	0.73012	MYOF	0.489721	EDA	1.88855	C2orf68	1.36928	ACOT7	0.673085	GALC	1.89405	KLHL11	2.80778	GSDMB	2.52842	MAP3K6	1.64165	SDK1	3.19506
MGAT1	0.499436	S100A14	0.548414	CRYBB2P1	0.953884	VAPA	0.423184	XAF1	0.77887	AC091492.1	1.1008	ARL2	0.80904	ZNF154	3.15576	FYN	0.94143	KIF20B	0.719791	PTPRF	1.26391	C9orf72	3.01531
CNTRL	0.572965	TPI1	0.18966	HDAC9	0.363885	MINOS1	0.467003	MT-RNR2	0.185446	ATP6AP2	0.372248	PRDX3	0.809732	TTLL10	5.28635	PAFAH1B3	0.717095	HIP1	0.623248	AJM1	2.03356	LIMK2	3.04979
GPR108	0.683056	IGSF6	0.16434	MKL1	0.678272	MYO1E	0.572067	SLC35F6	1.03587	GAPDH	0.207835	SLC35F2	1.57541	CELF4	4.63282	TIMM8B	0.836338	AL353719.1	1.84686	TCAF2	2.20109	AC106739.2	5.1428
DDX60L	0.99436	AC007969.1	0.198875	AC067931.1	2.5838	ITGB1BP1	0.664818	VCPIP1	1.014	MYD88	0.688735	REXO5	2.47346	GSTM5	5.41379	ABL1	1.78685	IDH3B	0.437801	SYP	1.99361	SGMS1-AS1	4.44934
S100Z	1.40601	RPS2P46	0.177635	LRRFIP1	0.138929	NRP2	0.696022	DNAJC13	0.924928	TLR3	0.708281	UBE2I	0.653036	MYO16	4.76789	IL18R1	1.68779	TMEM258	0.273806	AC008105.3	1.44764	CA4	3.09324
ATP5MF	0.251551	QPCTL	0.337949	MYLPF	1.34268	CDCP1	0.793999	KDM7A	0.959359	XRN1	0.584663	AC246787.1	1.98495	KLB	3.47681	P2RY6	1.20245	ATP5PB	0.416199	RCN1	1.6291	SLC12A6	2.70902
HEXA	0.629921	PPP1R14C	1.04491	NRBF2	0.463563	TKT	0.480557	CLCC1	1.33827	PSMB6	0.451198	HSP90B1	0.496325	AC092718.1	3.91855	ATP5MC2	0.32845	CLSTN3	1.39575	RBM3	0.665233	MYO1F	2.29903
CYTIP	0.434581	UPK3A	0.109507	PHF3	0.218384	OSTM1	0.695092	MT-TW	0.392952	BAZ1A	0.685188	CENPI	2.20289	HECW2-AS1	2.76691	DLL4	2.69041	AC018761.2	2.39531	EPM2AIP1	1.35259	AC007384.1	3.33203
TNNT1	2.35903	DUOX1	0.645162	RNU5D-1	0.997774	FUCA2	0.49733	IRF2BP2	0.6805	CLIC1	0.280788	CEP83-AS1	2.7763	PDE3B	1.96016	AC004069.1	3.02025	LIMD1-AS1	1.87897	UBE2E2	0.726941	DHX34	4.39318
TNFRSF1B	0.805334	FGGY	0.43517	ZBTB16	0.667202	ACVRL1	1.38003	MOB3C	1.61825	AOAH	0.717382	RUVBL1	1.58409	CMPK1	1.19637	C10orf128	1.40845	AXL	0.539628	JUN	0.603822	PTPRC	1.06516
NAPRT	0.911243	HIST3H2BB	1.39709	NXT1	0.536865	MAP7D1	0.453757	EPAS1	0.598846	VOPP1	0.68364	PTMAP2	0.972841	KANK2	1.85788	RPSA	0.200459	EIF4EBP1	0.449001	ALDH2	0.519813	SLC44A2	3.18138
PELI3	2.03499	LRRN3	1.434	SEPT7P2	0.605589	YBX1	0.580801	IFI27	0.756841	BLZF1	0.843508	CCDC14	1.2252	SYT5	3.86775	HLA-A	0.452572	FAHD2CP	1.71735	COMMD2	1.0345	TMEM91	3.31021
RPL21P28	0.658234	PCED1B-AS1	0.531046	BATF3	0.54302	ARL8A	0.624912	PARP12	0.94946	NHP2	0.680656	AP1S2	0.778967	CACNA2D2	3.75052	TAF1D	0.750191	FLOT2	0.405881	SLC12A4	1.42631	SLCO4C1	5.85014
H3F3B	0.317721	IRX3	1.10787	CD58	0.149605	PRADC1	0.908569	MLXIP	0.991631	LGMN	0.652954	CYBA	0.329276	FASLG	2.69196	AL359513.1	1.46477	ZYX	0.247636	ENTPD4	1.41546	HMGB2	2.42973
GRB2	0.438306	LRMDA	0.407148	HSPE1P3	1.95001	STARD4	1.14247	CD180	0.956368	HNRNPF	0.467693	NUTF2	0.762202	SLC37A3	2.0648	ZNF285	1.56132	PRR13P5	1.57706	ENTHD1	3.43175	PPP1R15A	1.29947
MAP3K8	0.55903	LINC00894	0.416598	SLCO4A1	1.10763	C1orf122	0.584281	ANKH	0.753384	DNAJC13	0.701124	C18orf54	3.38318	UBXN10	3.19695	AC007537.1	1.97727	KBTBD8	0.68856	GJA5	2.81765	TREML2	4.60056
F12	2.31143	AC011476.3	0.302065	STAMBPL1	0.79368	AP3S1	0.548692	AL078590.3	2.12238	SCARF1	1.67103	CKLF	0.55007	KBTBD4	1.61652	MSL3	1.14589	DEK	0.297827	FCHSD2	0.848267	TNNC1	3.84324
LILRA6	1.75999	MIR646HG	0.52688	BX284668.5	0.510196	ABCC3	0.851786	CYTL1	1.90545	PUF60	0.545975	S100A8	0.223563	SFTPD	2.57181	DCTPP1	1.22069	MTCO1P12	0.411903	MELTF	2.29693	KDM4B	2.85375
HSD17B11	0.56325	RPL22	0.242112	UNC119	0.488462	SDS	1.46475	SLC25A24	0.639202	THEMIS2	0.496941	PPT1	0.557404	CAST	0.781366	NIBAN1	2.51336	HEBP2	0.486285	PIK3CA	0.923512	PLEKHG3	4.3725
BID	0.5786	TRERF1	0.130838	ROBO3	0.798058	CCL24	5.23532	USP9X	0.683509	KANSL3	1.02784	CEP131	1.51854	AZIN1	1.17759	ARHGAP1	1.76326	POLR2G	0.437952	CLPTM1	1.17678	ARHGEF40	2.9487
RRP12	1.16052	EPS8	0.654792	RPL13AP5	0.357062	SDHD	0.457698	ALCAM	0.464791	TMEM186	1.03108	ENSA	0.594983	NACA	0.689632	PRKD3	1.25632	RPS15AP1	1.97661	CCR6	1.66498	ANKRD13A	3.11311
SPI1	0.311886	VSIR	0.362301	LINC-PINT	0.99454	SLC17A5	0.756089	ADAM28	0.628116	ZNF114	2.21297	CHTF18	1.53347	FAM110A	2.02475	DGAT1	1.39451	NEDD8	0.29712	ICOSLG	1.7641	FAM19A2	4.30293
SPATA13	0.955402	MZT2A	0.307472	MUM1	0.686623	CSGALNACT2	0.550439	BIN1	0.852875	CYP2T1P	2.58126	MAGOHB	1.07966	DDAH2	1.07288	PHF11	0.895289	ITGB2	0.185124	RPL37	0.257345	CD46	2.08501
PFDN5	0.259907	FHIT	0.182382	AC109630.1	1.39931	GLRX	0.604128	AKR1A1	0.324594	SSSCA1-AS1	2.90311	TFDP1	0.735601	B4GALT5	1.67522	BZW2	1.20167	MYLPF	1.51938	FLOT2	1.19799	LYST	2.33553
IRF1	0.746427	MARVELD2	0.576684	TMEM154	0.304058	RENBP	0.644868	SEC14L1	0.49398	AL031714.1	2.10453	ZDHHC16	1.14928	MUM1	1.47276	LAS1L	0.693215	B9D2	1.051	RPL10P16	1.3426	DRAIC	3.49203
NHSL2	1.8212	TMEM8B	0.8007	C12orf75	0.427182	TMEM205	0.539858	INAFM2	1.37178	AC084198.2	1.06521	DBF4	2.7125	TP53BP1	1.80347	SRM	1.01217	FKBP2	0.491276	GPR171	2.00107	ZEB1	2.78016
GRK6	1.18295	AL078590.2	0.114467	FBXO30	0.886795	SLIRP	0.490619	CEBPB	0.33684	RTCB	0.615887	TEX30	1.08254	CHN2	2.06707	KRI1	1.48782	YPEL5	0.37323	PTBP3	1.12294	TLR4	2.70918
ACAP2	0.543394	ZNF335	0.11908	BLNK	0.318056	PLEKHB2	0.483779	PLA2G7	0.686279	EIF3J	0.582168	CLIC1	0.463619	MAPK6	1.74447	RPL9	0.177116	ASF1A	0.680808	RAMP1	1.77191	GVINP1	3.75105
ACSL1	0.788453	CCND1	0.461356	RPS2P46	0.452032	VTI1B	0.358526	HYAL2	1.03513	AC008560.1	1.06133	PGP	0.847843	PGBD5	3.05424	GPR4	2.59533	ARPC4	0.532914	FILIP1L	1.07186	KIAA0040	2.81408
RN7SL472P	2.71852	IL10	0.286104	CHD1	0.283953	NDUFB6	0.371356	CR381670.1	2.93123	PSMC2	0.503135	TMEM258	0.506119	HYI	1.24797	PPP1R3G	3.32239	ARHGAP9	0.41274	ENTPD7	2.63623	ARID4B	2.12717
NACC2	2.15032	DDR2	0.415622	NFKBIE	0.657993	OSBPL1A	0.704816	SCAF11	0.474562	GNB2	0.440197	MLEC	0.682755	AGTRAP	1.6296	PPM1M	0.938523	ZNF562	1.40081	AC015712.2	2.22587	IFIT2	2.55292
SLC25A6	0.2893	ADAM8	0.18237	AC091814.1	0.693965	RAP2B	0.621982	SYNE1	0.663032	RCAN1	1.09264	GLUD1P2	4.21667	RASGRP4	1.76142	CELSR2	2.93678	IL1R1	0.64785	FAM117A	1.47437	PABPC4L	6.15695
COQ2	0.840533	EIF3K	0.264822	HHEX	0.315595	CD59	0.403147	AC008759.3	2.49234	DTNBP1	0.830065	AC022968.1	2.73435	REPS1	1.84775	KALRN	1.96928	BCCIP	0.380803	CIRBP	0.595703	AC132872.4	7.15495
LILRB1	0.838279	TM6SF1	0.552695	USP10	0.322731	CD46	0.448027	CTSF	0.934305	USP30-AS1	1.22202	APOC4	3.07159	BOLA3-AS1	3.08803	USP45	1.54211	PLLP	1.7645	MALINC1	2.41824	LRMP	2.32945
LINC02085	2.38756	ECE1	0.270998	CEP152	0.670249	MLX	0.536988	DAGLB	1.04156	ZHX1	0.780245	GPC5	4.08454	CASQ1	3.55345	EIF3K	0.492421	AC243960.1	0.715219	NAP1L1	0.724152	AL136961.1	5.5182
KDM1A	0.680252	ZFHX3	0.293111	UBE2Q2P1	1.16099	MTHFD1	0.594638	SH3PXD2A	1.36127	SNX2	0.405074	CARMIL3	2.57098	KMT2E	1.00625	HIST1H2AK	1.62752	AC009005.1	2.0833	SIL1	1.0473	DIP2B	2.61749
KCNE3	0.892762	ZFAND2B	0.590642	AC004069.1	1.18275	ARPC5	0.479524	CEPT1	1.06155	SNORD13	1.12939	AL162718.1	2.54706	JUN	0.417521	SIGLEC10	0.687121	RGS19	0.461554	BOLA3-AS1	2.29323	F5	4.19916
RPL18AP3	0.54519	TRABD2A	0.261723	LINC01852	1.1837	LEPROTL1	0.425172	ENTPD1	0.625454	SLC39A8	1.44607	ARPC5L	0.767358	POPDC2	3.04138	PRH1	2.14268	PPP1CA	0.321474	PLK2	1.11238	AC005392.2	5.34251
UBE2R2	0.55915	C11orf49	0.871832	SUZ12P1	0.541349	PLTP	0.577672	KTN1	0.358355	RASGRF1	1.00067	ARL6IP1P2	3.18891	ATP1A4	3.4795	MYL6	0.186177	ABCA6	1.63066	RAPH1	0.977688	AC112722.1	5.86123
SPG21	0.640889	MPG	0.362199	GEMIN7	0.64395	TMEM120A	0.754633	BAZ2B	0.586817	IL3RA	0.836495	PARP2	1.47062	RPS13	0.349797	SMARCA5	0.663339	IGFL2	0.892587	SLC38A1	0.928432	LAMTOR4	1.82268
CYCS	0.348256	PGLS	0.346704	AL138899.1	1.06033	MRPL27	0.358857	MGAT5	0.583874	TMEM140	1.14033	TMEM71	1.84196	PLXNA4	2.0212	RPL23AP42	0.884591	TM6SF1	0.4379	ZFP36	0.481057	RPL11P3	4.92529
MAN2A2	1.26616	PON2	0.511274	CDC5L	0.330836	A2M	0.464279	TK2	0.746194	TMEM60	0.662477	MIR103A2	1.60002	ESR2	3.34366	LINC00892	3.49843	PSMC4	0.639295	PPP1R9A	2.00438	RNU6-1016P	4.81595
AL669831.3	1.47901	NLRP1	0.469593	KIAA0141	0.392127	ERLEC1	0.316557	PTPN18	0.610371	ATP1A1	0.407823	CLECL1	0.941301	PTGS2	1.32329	HLA-DQA1	0.224799	ST14	0.550154	ST3GAL2	1.05543	EPB41L4A-AS2	4.94295
AC005912.1	0.589044	DUSP22	0.557729	NBN	0.162379	SLC25A11	0.534193	IER5L	1.11496	RPL37P2	1.46765	FAM96A	0.824435	ASRGL1	1.56397	CDC20B	3.33044	POLE2	2.42808	AC131235.1	2.45985	AC139720.1	4.61796
LAPTM5	0.21874	PLA2G16	0.615318	HEBP2	0.309455	HPGD	0.121316	DSE	0.519409	AC007238.1	1.84779	PSAT1	2.9786	RUSC2	3.63306	RECQL4	2.53381	SLC8A1	0.452635	RNF145	0.838675	NCMAP-DT	3.12872
CCDC151	1.63948	RB1	0.394654	ZBTB21	0.716042	RPS27L	0.577	SPTLC3	1.38072	HCST	0.26867	PPIH	1.41875	PRSS1	2.69166	AL135818.1	2.49184	IFNGR1	0.162618	AC067930.6	2.36376	FAM86B1	2.87689
NADK	0.867741	LRRC23	0.27231	RPS18P12	1.86398	TXNDC12	0.414995	GNAQ	0.637902	MT-CO1	0.176033	UBR7	1.21028	C1orf21	1.66505	ALG12	2.05227	AMER1	1.75505	ARL6IP6	1.2745	ACSL6	3.35729
LNPEP	0.781158	LINC00607	0.998851	FAM149A	0.616793	CTBS	0.508399	ATP6V0B	0.203695	HIST2H2BC	1.66135	MRPS2	0.9153	2025-09-11	1.7281	EHD3	2.37446	MCOLN2	1.09014	DPYSL2	0.733033	CELF2	2.47158
KLF10	0.414393	TFDP2	0.459697	ACTR2	0.174734	MRPL34	0.283555	MSL1	0.906277	PSMC3	0.564465	SNRPA1	1.00522	IFFO2	2.39899	C2orf81	1.43154	ATP5ME	0.327712	2025-03-09	1.49905	TSC22D3	1.76522
GFI1	1.82124	MEX3B	0.68776	LINC00346	1.29008	ADTRP	1.66723	ANOS1	1.2851	GPR65	0.415857	CD47	0.685268	RALB	1.32049	ACAP1	1.50864	ATP5MC1	0.30282	PTMS	0.718293	OR52K3P	5.4527
PSTPIP2	0.605964	C2orf92	0.378567	RF00017-57	1.71294	TEX264	0.437899	SNX2	0.492892	CLTA	0.3423	UQCC3	0.436117	HSPA5	0.892219	ACPP	2.43833	MEA1	0.594608	ZNF529	2.01551	AL627309.6	4.65552
FTH1P10	1.28634	SESN3	0.345442	KIAA1468	0.636729	TUBB6	0.611182	DIP2A	1.08015	PFDN1	0.530161	MAGOH	0.805055	FZD3	2.66197	NCKAP5	0.887878	SRSF2	0.275966	ZBTB46	1.8059	TNFRSF1B	2.56034
CARD8-AS1	0.77343	IDH3B	0.503847	COPS3	0.284966	SMPDL3A	1.09022	INPP5D	0.436793	SYNPO	1.35213	NDUFA6	0.837945	AC084033.3	2.44487	BHLHE40	0.632266	FNDC4	1.77582	MYL6B	1.03425	ALPL	4.14924
STK17B	0.396603	ABO	0.728949	PRKAR2B	0.520589	MMP12	5.16329	SCAMP5	1.72934	ITGB7	0.857508	RAD51C	1.64923	DYNLRB2	3.28982	HMGA1	0.971796	AC018738.1	1.60166	PDLIM5	0.595932	AC009630.1	3.54462
WAS	0.391106	SLC39A10	0.559318	RPS7P1	0.441329	PDIA4	0.33744	NUFIP2	0.624407	FO704657.1	3.73676	PIN1	1.01213	CNIH1	1.06384	AC245060.4	1.2674	AC022509.2	2.07368	SMARCD1	1.39983	RARA	2.3304
PTP4A1	0.458742	HIST1H2AC	0.514996	SUPT5H	0.176594	GHITM	0.448948	CTDSPL	1.46709	NUP62	0.903249	SMC6	0.878465	FAM57A	2.41727	GDI2	0.578657	ANXA3	0.829379	RPS11P5	4.36907	FRAT2	3.31692
NR4A2	0.456968	NME3	0.462435	NCK1-AS1	0.55129	SMIM37	0.375359	NR1D2	0.799854	SPDL1	1.2793	NOP56	0.953207	MTFR1L	1.56829	SCNM1	0.781486	COMMD7	0.59515	PSME2P6	3.76826	PFKFB3	2.77995
TAGAP	0.452949	ADGRF5	0.747859	CEBPG	0.342042	AC100810.1	0.737405	DPYSL2	0.588757	SLC13A3	2.56519	SPINK6	1.783	AHR	1.21997	ZNF610	3.15026	PDIA3	0.17404	AC093278.2	1.87908	ACSS3	4.58379
AC020916.1	0.847441	TRPS1	0.118098	FTH1P8	0.6516	HSP90B1	0.464602	ABCC3	1.24063	CHMP4B	0.407454	EFCAB11	1.31583	PTGER2	2.22918	RPL21P75	2.5618	EDF1	0.197441	EPHB1	2.70131	SPATA24	4.68678
AC093583.1	2.76081	TMEM30B	0.914774	RHEB	0.239445	ERAP1	0.707207	BHLHB9	2.49191	GGACT	1.76817	FARSA	1.24943	NDEL1	1.78448	AL627309.6	2.64358	REEP5	0.387193	JUNB	0.367689	SLC49A4	3.50903
CAST	0.285425	C10orf128	0.242396	ARHGEF3	0.358936	MTCH2	0.418187	KIAA1147	1.29617	SLC41A2	1.58598	CSTF2	1.96975	RNU2-59P	4.38217	SNORD63	2.66628	AC016739.1	0.914871	ANKRD22	1.10104	ASAP1	2.41387
DUSP6	0.58938	NT5DC2	0.779221	SRSF3	0.151098	HBEGF	0.728292	KLF7	0.900017	TES	0.654128	PLEK2	0.757785	MST1R	4.69785	AL135999.1	2.12866	QPCT	0.737805	CAMK1G	2.66636	HCLS1	1.76467
RF00017.86	2.39721	CALD1	0.526314	CMTM3	0.188264	ATRAID	0.388227	PRKACA	0.849649	PFN1P1	1.6673	PLP2	0.593786	AC007879.3	4.02509	FBXO16	1.8226	PRMT2	0.333184	AC026124.2	2.42093	ELL2	2.54955
SIDT2	1.15763	MYH10	0.689388	LCP1	0.120556	DNAJC3	0.464309	MLKL	0.92275	CD38	1.03922	PPP5C	1.21266	ISPD	2.92149	TNFAIP8	0.611891	SRP9	0.342762	ZFAND6	0.674755	AL035530.2	3.0416
GPR42	1.50494	SNRPD2	0.328314	ZRSR2	0.279023	ARF1	0.476622	ADAR	0.71807	SNRPG	0.590553	AC092718.4	2.30104	REXO5	2.51753	EZH2	1.62812	COX6C	0.20219	SLC34A2	1.03059	AP002807.1	4.23152
ADGRG3	1.17553	FAM149A	1.29309	OSM	0.423597	MPC1	0.445728	PLEKHO1	0.480143	SDF2L1	0.513891	LBR	0.776604	RUNX3	1.42023	IDH3G	0.930741	HNRNPK	0.295441	RNF144B	1.15008	B3GNT8	3.76964
LINC02158	2.39723	PDIA3	0.284679	ANP32A	0.179717	TTYH3	0.745354	SLC22A23	2.22012	LINC02345	1.13656	RTN3	0.649608	FXYD1	0.855675			DHRS13	0.942288	CXorf40B	1.52653	GPR65	2.14194
BLOC1S1	0.45625	TSPAN6	0.790068	NUP62	0.315267	RNF181	0.366815	ARAP1	0.875233	LRRC61	1.88382	MRPS18C	0.821475	FKBP4	1.98236			EEF1B2P3	2.1758	CD86	0.762924	RBKS	2.68051
FUT4	1.7052	APBA1	0.75609	AC009950.1	0.754779	ATP5MPL	0.525214	EPN1	0.861966	HYOU1	1.20038	SNRPD2	0.736104	UBR4	1.75695			GPX1	0.109218	FAM20A	1.15405	VMP1	1.87749
CHD1	0.461206	ADGRF1	1.25909	TRMT10B	0.785697	AC015912.3	0.929603	EP300	0.710612	HPSE	1.47146	NEURL1	1.39307	BEX5	2.07004			LIPH	0.939327	RPS6	0.217499	BIN2	2.08449
CCDC88C	1.12742	PAFAH1B3	0.422032	HIGD2A	0.227071	SDSL	0.869521	ZNF189	1.43498	BUD31	0.286733	SMARCC1	0.89481	SIK1	3.97539			HIST1H2BM	2.44262	GBP4	0.821757	HLA-A	0.844474
NLRC4	1.13219	MT-ATP8	0.162017	AC109326.1	0.286325	ITGAM	0.540542	KCNQ1	0.980657	NDUFAF2	0.821533	CACYBP	0.678653	CFAP298	1.80754			LDLRAD2	2.27268	FBXW5	0.898319	AL355916.1	4.71798
FAM110A	1.3623	MTHFD1L	0.542533	AC022509.2	1.25125	TOLLIP	0.701842	CD63	0.190626	ATP6V1A	0.658239	MARCO	1.00202	DAD1	0.768116			AC020571.1	0.50205	RPL27A	0.244624	SOS2	2.94974
CD46	0.508235	COX7C	0.16565	AC005083.1	1.03293	EIF4EBP1	0.323473	ESR1	1.98751	DHX29	0.512874	HAUS5	2.3915	ALDH1A1	1.36776			RAD9B	1.74743	GLS	0.727358	HRH2	3.19971
SNHG8	0.357177	TRAPPC6A	0.507737	SSR1	0.240525	AZI2	0.317912	BOD1L1	0.713317	TMSB4X	0.130617	SNRPD3	0.63847	ZNF219	2.34063			RAC1	0.208698	KLF5	1.46734	APLP1	6.71303
RGL4	1.82888	BCO2	0.235104	DOK1	0.455098	COMMD9	0.432133	EIF2AK2	0.726053	CLIP1	0.45892	ACAP3	1.52057	TMEM91	1.80439			GTF2A2	0.457585	PXDC1	1.41796	AC009948.4	5.50049
CEACAM19	2.47227	MANBAL	0.742682	AL353748.2	1.88178	VCAN	0.51881	TMEM255B	0.802275	LMO2	0.651809	FN3KRP	1.16577	FHL1	1.31755			COMMD8	0.388766	TMSB4XP6	2.54781	MIR425	5.28058
CD82	0.570166	APRT	0.358053	AC004854.2	1.3225	TSPAN3	0.433601	AL139125.2	3.26658	PPP1R8	0.573897	CKAP5	0.986359	GPR65	1.02619			BIK	0.676769	SELENOW	0.357644	GTF2IRD1P1	5.11284
SULT1B1	2.01029	CDYL	0.375849	IRF5	0.504749	ZYX	0.495892	TPR	0.532778	HTR7	1.53164	CALR	0.394586	CD274	2.41418			PHKG2	0.636055	AC016739.1	1.02587	TMEM225B	5.79814
ABCC3	1.20784	ECI1	0.603392	MT-TL1	0.514216	CLPTM1	0.388922	FCER1G	0.186083	CYFIP1	0.746402	MEA1	0.794967	SLC27A2	2.75584					DOK4	1.38317	AC005264.1	6.25763
RAB27A	0.62578	LINC02381	0.90135	SP100	0.145114	AKR1C3	1.65518	JDP2	0.853899	HMGB1P8	2.34271	ASRGL1	1.14679	TRAF3IP3	1.8006					RASGRF1	2.37762	RESF1	3.32056
DNASE2	0.47274	NELL2	0.312174	INSIG2	0.464883	DERL2	0.354801	CCND1	0.437328	SNX4	0.589977	RNH1	0.655651	ANXA4	1.29928					TES	0.598405	AC246785.3	5.60994
SLC47A1	2.08484	PLS3	0.496822	SLC9A7P1	0.983707	SLC52A2	0.695201	GRK2	0.834146	TTK	1.6981	RPL41P2	2.01437	HSPA6	2.53142					FOXN2	1.06828	AC103724.3	4.88057
MLKL	0.949018	VASN	0.292831	AL158071.3	1.89459	C14orf119	0.327569	ITGAM	0.499603			SF3A2	1.20038	HOXB-AS1	2.83317					TSC2	0.649621	GK	3.70461
TLE4	0.59355	ADGRB3	1.05503	AP001372.2	1.05431	APIP	0.598472	ITM2C	0.515009			JPT1	0.787209	RGS17P1	4.76593					CCDC88A	0.660014	AL031728.1	4.88985
CHI3L2	1.12613	CSRP2	0.30038	SRSF2	0.197858	JKAMP	0.493444	PENK	1.54295			PDLIM7	1.15975	GGT1	3.36362					NFKBIE	0.818858	AL139022.1	4.60261
VNN1	1.15807	AC098679.1	0.964014	GPR82	0.380053	FMNL2	0.42004	DRAM2	0.546387			U73166.1	4.52728	AL135905.2	4.21173					CASZ1	1.95651	NOG	4.67811
ATG3	0.3621	KCNJ16	0.443078	RHBDF2	0.317658	SH3BP5	0.766733	TTC14	0.736204			MPHOSPH9	1.23032	HMGB1P1	4.29851					AC083865.1	3.77829	DINOL	3.42265
LPL	0.481017	CPT2	0.137356	IPCEF1	0.651863	CISD3	0.472453	FAM208A	0.874587			ENPP6	3.97273	MLC1	3.22492					NTN1	2.66122	ATP2B1-AS1	1.82325
ZBTB16	0.936431	CNFN	0.690659	PCED1B-AS1	0.165286	NCLN	0.890339	RIF1	0.883856			AC015923.1	5.02273	LINC01597	3.83548					NPFFR1	3.13068	SLAMF6	3.79393
AGPAT2	0.664238	ZNF467	0.252628	AC093673.1	0.777014	CCT5	0.417031	DHRS7	0.344181			LNCTAM34A	3.52764	RSBN1	0.936804					SLC51A	2.44582	TET2	2.39688
FYB1	0.239246	PPIH	0.232172	CALHM2	0.452532	SLC39A7	0.612695	HEXA	0.562803			PACSIN3	1.51756	FAM71D	2.99298					MT-CO1	0.263628	CDC42EP3	2.89247
PTPN12	0.665065	NOD2	0.754696	EIF4EBP1	0.31095	EFR3A	0.438122	MT-ND4L	0.142752			AF201337.1	3.46279	ADGRL1	2.74813					STARD7	0.869878	ZHX2	2.17636
PLD1	1.32133	ISLR	0.524273	UIMC1	0.562511	DLD	0.493107	FOXO3	0.51273			HK3	0.847666	TSPYL1	1.34338					PTP4A2	0.561653	LYN	2.0559
SLC28A3	2.30463	PPT1	0.256974	CD300A	0.148415	UBE2L6	0.424522	PDIK1L	1.36904			THUMPD3	0.916104	FYN	1.78834					RPS7	0.259813	MOB3A	2.64831
ARL8B	0.653842	TMA7	0.202913	RPS29P5	1.30443	GTF3C6	0.387077	GAMT	1.11192			FAM210A	1.67514	C4orf48	0.800739					AC107214.1	3.08786	AL662844.4	2.95606
CLEC11A	0.823725	TGFBR1	0.46985	CEP350	0.188302	ADAMDEC1	2.00896	TMBIM6	0.26301			AC002470.1	2.98032	BMPR1A	2.06298					CLCC1	1.5478	ITPRIP	2.89972
RN7SL368P	1.99702	ITGA6	0.147763	UBE2Q2	0.457631	RNFT1	0.601053	ITGA9	1.30898			POP7	1.07186	NSMCE1	1.41814					HLA-DPB1	0.384001	PIM2	2.80274
GAPDH	0.202921	LARP6	0.637342	AC243829.4	0.790618	MDFIC	0.692731	HECTD2	1.03856			SDF2L1	0.561694	GAL3ST3	3.59065					BCL9L	1.03103	CEBPB	1.12268
LAMP1	0.255703	TCEA2	0.681751	ARID5A	0.337037	ISCU	0.459636	EYA2	1.26356			CYC1	0.629594	MAPK1	1.15283					EZH2	1.19424	DHRS9	3.07408
NCAM1	1.64529	MAGI2-AS3	0.595978	DDX27	0.351439	UGP2	0.506842	SNX29	0.862441			HLA-DRB6	0.379554	TCEA3	2.01403					MMD	0.728127	SIRPB1	3.23076
TSPAN32	1.44951	ANXA2P2	0.212315	MGAT4A	0.1725	GNB4	0.453376	REV1	0.713141			FARSB	1.33772	HS2ST1	1.92778					MCL1	0.480099	SLC19A1	3.55183
MAPKAPK3	0.55988	MT-TE	0.280782	SVBP	0.133861	ASRGL1	0.921489	RAC1	0.276183			SET	0.726411	COQ10A	1.88343					ERAL1	1.10165	RAC2	1.79227
HSP90AA1	0.66334	FZD2	0.804861	FGR	0.278698	HAGHL	1.43892	ATF6	0.632465			CPSF3	0.867606	JPH4	2.89436					LYSMD2	0.847269	PIK3CD	2.89632
MYO1F	0.565695	IGBP1	0.265702	HK2	0.505282	VAMP8	0.467923	WDR91	0.940168			RBBP8	1.14501	RPS20	0.193496					CHD6	0.638004	FMNL1	2.12045
SMAP2	0.497317	PROC	1.21411	FRMD4B	0.111092	DHDH	3.57156	GHDC	1.68798			UQCC2	1.01943	CHGA	1.47368					CUL7	1.93962	FAM193B	2.75843
AZIN1	0.705958	2025-09-07	0.4266	RPL3P4	0.260786	AC104046.1	1.39524	MYO9B	0.723512			TXNDC17	0.738412	ZNF92	1.561					NUP62	0.93518	ERN1	2.72323
C15orf39	1.31089	VTRNA1-1	1.11431	AC044849.1	0.821992	CYBB	0.579647	LEPROT	0.524323			FADS2	1.61181	HNRNPU	0.62148					RPL13A	0.238812	TRIM25	3.05637
KYNU	0.554411	ASS1	0.301555	REPIN1	0.681056	COPZ1	0.451268	ATM	0.741228			RPN2	0.543426	ZNF440	2.91919					TNFSF13B	0.751213	SLC37A3	3.93366
KDM1B	0.981573	CLNS1A	0.393025	PSMD4	0.236529	UBTD1	1.22336	APC	0.876786			FANCD2	2.07581	CARMIL2	1.05037					NEURL3	2.69234	PACSIN2	2.51586
AC064805.1	2.36817	PSMA7	0.169574	PQLC1	0.322717	PSMD7	0.3701	FKBP5	0.646914			NUP107	1.12702	TNFSF14	2.53058					MACC1	1.18356	CD53	1.15921
SLC36A4	1.17035	ATP6V1E2	0.211788	CRYZL2P	0.777331	COX17	0.432711	CTNND1	0.564421			NT5C3A	0.938917	CD48	0.688469					MOB1A	0.59581	JAML	1.4745
DNAJB4	0.820618	STXBP6	0.417107	U62317.2	1.51748	MRPL57	0.356332	CNTRL	0.670189			RSRC1	1.10871	PRIM2	2.0197					MXD1	0.563726	BTBD19	3.51506
PARVG	0.424382	ASGR2	0.526908	RF00012-44	0.64771	APH1B	0.738638	DDX3Y	1.80583			HIST1H2BO	3.24304	RAB3C	4.51993					SUZ12	0.806237	JOSD1	2.19791
NCOR1	0.329718	COX6B1	0.194982	RNVU1-3	1.02319	SUMF1	0.442045	SWAP70	0.447359			LRRC45	1.70046	CCDC168	3.43093					LRRC61	1.90706	MIR101-1	5.76663
RSL1D1	0.337838	COL8A1	0.648331	AL391422.3	0.646329	CYFIP1	0.357291	CITED2	0.243814			KIF24	1.69409	AC087071.1	3.22584					VAV2	1.25823	AC087294.1	6.5253
PLK3	0.732061	SGCE	0.821266	BASP1	0.187155	CMC1	0.340632	CEP350	0.404857			MTBP	2.55173	AREG	0.942803					RUNX3	0.702105	AC105046.1	7.5288
CAPN2	0.507443	SPINT1-AS1	0.613789	AKAP8L	0.466148	DCAF13	0.764112	BPTF	0.665122			PRDX2	0.79175	SPNS1	2.02551					WASL	1.29823	AC135782.1	6.43457
RF00019-363	2.93433	HCLS1	0.256334	KCNK13	0.784695	SH3PXD2B	1.49036	SLC43A2	0.854167			TMEM167A	0.693709	NT5DC2	1.66646					HDGF	0.60154	FLG-AS1	5.06944
PTGES	2.18092	AC064805.1	0.997086	NUFIP2	0.192616	SEL1L	0.466419	TCEAL3	0.645874			RABIF	1.01648	CDC26	1.23569					SLC44A1	0.945756	AC020917.4	4.81263
AP5B1	1.78332	TXNDC12	0.10454	JAK2	0.381898	ACOX1	0.70668	IRF2	0.567738			IMMT	0.948137	AC244669.1	2.27038					ARL5B	0.941027	AC016949.1	4.46869
MPP7	1.57378	HIST1H1C	0.331559	LINC01480	0.525961	SQLE	1.096	FAM167B	2.01927			PARP1	0.926263	POLR3GL	1.05987					ZNRF1	1.40057	AC026341.1	5.25783
CCNH	0.405903	HTRA1	0.503287	HERC2P2	0.582222	DUSP23	0.402571	BMPR2	0.672602			WDR5	1.60649	PURA	1.55989					DYNC1I1	3.51135	SCN3B	4.52675
ARF1	0.231183	PIK3R5	0.194481	CCT6P3	1.01059	PI4K2A	0.907918	EPSTI1	0.586871			ALDH1A2	3.29515	SUMO2	0.708288					AL606807.1	3.03638	AC134043.2	4.16662
ADGRE2	0.887443	SMIM29	0.624291	GSEC	1.52214	NRP1	0.301091	PCM1	0.547566			PSMD4	0.658267	G3BP2	1.12602					COL26A1	3.4465	AP003717.4	4.00747
KMT2E-AS1	0.539982	RPL3P4	0.226052	HMGB2	0.138868	HSD17B4	0.674561	RRN3P1	1.03255			COX5B	0.40117	MYO5C	2.05608					SAT1	0.388124	LINC02240	4.28646
NBPF14	1.35902	MORC4	0.592726	AC004687.1	0.396472	LYRM2	0.385287	HEATR3	1.07654			MRPL36	0.844252	SERPINI1	1.08761					CRLF2	2.11942	AC007192.2	4.3118
HDHD5	1.02816	TMEM134	0.498184	DCK	0.366572	HIGD1A	0.440896	SH3BP2	0.713908			SART1	1.2411	DUSP10	1.1349					HIST3H2A	1.02842	UFL1-AS1	3.63115
ADD3	0.610877	IMPDH2	0.173747	CHN2	1.19062	NDUFA6	0.273323	ABHD11	0.909516			HEXB	0.560139	NEDD4	2.57909					ENPP4	1.41374	IL1RL2	4.15623
SLC22A15	1.59226	PDGFRL	0.616775	LINC01819	1.16889	DDX60L	0.470101	APOL6	0.749915			CNIH4	1.22607	ELOVL7	2.48201					CHMP4B	0.728905	AP000688.1	3.28218
GSAP	0.573786	KHDC4	0.249429	RGS16	0.629755	YIF1A	0.454326	SNX13	0.765802			FAAP24	2.42393	TSPAN32	1.37617					RPL14	0.263478	RGS4	2.61584
FKBP1A	0.318194	MBP	0.239777	PAPD4	0.2691	UQCC2	0.309178	APLNR	2.1558			RBBP7	0.843982	KCNK17	2.74048					RPL5	0.203956	AL031778.1	3.36252
LINC00528	1.36074	MAML3	0.139052	RPL23AP74	1.00616	FUOM	0.588852	DIP2C	1.26149			SPCS1	0.581899	RPS12	0.470549					SDC4	0.633535	ADD3	2.87382
IER2	0.134722	FRMD4B	0.429669	GPER1	1.33678	TM9SF2	0.346128	UTP14C	1.47698			EIF4EBP1	0.827518	PCMT1	0.805066					MYL5	1.85064	SCARF1	3.04266
CFLAR-AS1	2.0433	IGHG3	0.93486	PMS1	0.77466	CCDC88A	0.468445	S1PR1	1.01991			TMBIM6	0.393375	HYAL3	2.369					RPL11	0.225722	RAF1	3.27892
DNAJA4	1.18768	RNF130	0.350498	RPS6KA3	0.35014	SMCO4	0.507466	CYB5R1	0.796154			MPO	4.49338	AHI1	1.10918					PHLDB3	1.97589	LINC00174	2.88749
TNFRSF8	2.76145	HGSNAT	0.477005	LMBR1L	0.556969	FECH	0.982666	CMAHP	1.34786			CDC25C	3.49239	TNFRSF4	1.50444					FAAP20	0.839425	RYR2	3.73778
SASH1	0.84731	SMIM1	0.65671	MOCOS	0.847594	NAGPA	0.764019	IL15RA	1.09273			ANKRD13B	3.64265	EIF3D	0.934809					AC025164.1	1.02579	HCG27	3.72395
EAF1	1.4631	MORN1	0.486601	NARFL	0.526205	SEC61A1	0.625392	LOXL3	1.45022			LINC02104	2.80387	PACERR	3.6071					RF00003-3	2.20034	WAS	2.13038
GLIPR1	0.219453	NKAPL	0.944532	EEF1B2P6	0.522436	SRD5A3	0.758177	TCF12	0.582775			FAM32A	0.67875	DENND1B	1.36189					TAP2	0.93109	KCNQ1OT1	4.09937
CPVL	0.266682	JAZF1	0.343701	GPN3	0.297357	MMP24OS	0.398437	CXCL1	1.27296			FAM105A	0.513945	DNAJB1	0.65884					SPAG8	1.75014	PREX1	2.73198
HLA-E	0.200978	SDSL	0.545163	CUTALP	0.388202	MRPL15	0.318962	VPS54	1.4356			ATP5PF	0.511438	CCDC68	3.10262					AC008038.1	1.22279	NBN	2.10676
CD83	0.230251	SUPT3H	0.189875	VRK2	0.26488	CD164	0.484497	KLF3	0.642044			CSTA	0.43856	AIFM3	2.7738					CDC42EP1	1.50165	VPS9D1	3.46227
LDLRAD3	1.47131	FAAP20	0.453275	VASP	0.185359	VKORC1	0.361577	HES1	0.526203			NCBP1	0.978456	ABCD3	1.74675					RASSF2	0.777765	GPSM1	3.49341
BCL2L13	0.999268	CRYGN	1.12006	RPL15P3	0.468065	PILRA	0.467487	WDR26	1.02079			VDAC1	0.63179	CETN4P	2.85366					ACTR3	0.40782	RPS6KA5	2.45816
AF124730.1	2.79432	EPHB6	0.809215	CWC22	0.325451	AGPS	0.71226	DTX3L	0.885622			HIST1H3I	3.40567	AL021807.1	4.71433					COMMD1	0.84734	TET3	2.91931
NEURL1	2.66811	TMEM14B	0.423792	SDK2	0.826578	ARL8B	0.502366	ADAMTSL2	0.909017			NDUFB6	0.809545	PDCD7	1.06845					S100A10	0.464463	PTPRD	3.86575
TRIB1	0.265232	ARHGAP36	1.6768	HEXA-AS1	1.6979	CD82	0.188095	GNAI2	0.254305			XPOT	0.961866	TMEM238	1.97163					AL138785.1	0.907004	ELF1	1.55085
COX5B	0.236567	AL078604.4	0.306459	AC090498.1	0.374199	TCEAL9	0.473473	AXL	0.59904			MCTS1	0.988168	RPS5	0.336939					PRICKLE3	1.85202	CHD2	2.01588
P2RY2	2.0858	DMKN	0.564412	PLCB2	0.346594	SRM	0.544464	BRPF3	1.32483			CCDC18	1.16828	MAPRE3	2.33529					BLVRA	0.953938	ADORA2A	3.92703
AL161421.1	1.52209	ATP8B4	0.347931	AC087623.3	1.34546	BCAT1	0.880548	ZCCHC6	0.54739			COX6C	0.544913	PPP1R26	2.47917					UBXN1	0.357477	CACNB2	2.80703
HVCN1	0.566444	ABI2	0.367902	VIM-AS1	0.66234	PHYH	0.761899	BMF	1.47821			COX20	0.808067	PRKCB	1.19278					MBTD1	1.17933	RFLNB	3.06857
MFSD14B	0.818377	PRDX5	0.396792	CLDND2	0.918322	BCL2A1	0.10017	NUP62	0.543886			CD38	1.2748	SPART	1.20915					PDLIM1P4	2.74807	ZFP36	1.13777
FGL2	0.321789	MTND2P28	0.172953	SAP30BP	0.334877	HMOX2	0.5861	AKAP10	0.913441			MSC-AS1	1.41151	NBPF1	1.75398					AC133552.2	3.18353	LINC02289	6.42468
OS9	0.320646	CBFA2T3	0.315286	LILRA2	0.229363	GANAB	0.4333	WASHC2A	0.816593			PRPF19	1.22611	PWWP2B	1.78417					NRG2	2.14875	AC068491.4	5.4166
CYSLTR1	0.526497	PPARD	0.180237	GABARAPL1	0.360318	ATP1B3	0.254509	MLEC	0.46881			COX8A	0.618588	DNTTIP2	1.09968					HCP5	0.812275	AC013287.1	6.18202
HPSE	1.5052	HSPA6	0.258592	TSPAN32	0.6135	PIK3AP1	0.558156	PRSS36	1.57451			NDUFB11	0.596048	ZNF12	2.16595					RHOC	0.365734	AC073335.2	4.79847
HK1	0.507445	PIN4	0.461813	MIS18BP1	0.202925	TRAP1	0.884861	IRS2	0.812787			RFWD3	1.28458	ANXA2R	2.19775					AL451123.1	2.35141	SLC22A13	5.48752
LYN	0.486321	ARG2	0.328243	P2RY6	0.432627	COPG1	0.562982	ULK3	1.05178			SNRNP40	0.957806	SPECC1	1.21779					FP565260.3	1.41885	EIF4HP1	4.38151
PABPC1P3	1.41636	TMEM125	1.50207	ADRB3	1.35382	CHST11	0.591823	CH25H	1.02516			MRPL37	0.839502	AC107918.3	3.27501					TNIP1	0.799391	AL136295.5	4.81994
RNF44	0.444839	CERK	0.556134	LDLRAD4	0.245543	ITGB1	0.336431	VWA1	1.58813			AGPAT5	0.845503	MAPK11	1.03725					FUT4	2.03268	CBX3P2	4.46794
SELENOK	0.487059	S100A1	0.905213	AC020911.2	0.733705	TMED1	0.672294	TBC1D2B	1.0734			SPCS3	0.75541	HOXB4	2.43856					RAP1B	0.744741	AC006160.1	4.26272
MIR3188	1.28011	CCR5	0.940257	EFHD2	0.145465	CYC1	0.382771	LTBR	0.608988			HNRNPR	0.777549	LDOC1	1.95998					AC100786.1	2.11976	AC016074.2	2.79105
RIOK3	0.45077	SMDT1	0.366437	RNVU1-6	0.317922	AC074327.1	2.1103	TBC1D16	1.57786			MTATP6P1	0.304097	SEZ6L2	2.58378					KLF10	0.754625	CFAP157	4.12695
HEXB	0.283441	ISYNA1	0.675952	SOCS1	0.397814	C12orf49	0.777721	NRROS	0.977194			TSPO	0.41832	MLF1	1.54167					IL21R	1.30494	NLRP12	3.4119
RXRA	0.858145	YPEL3	0.521191	MID1IP1	0.495045	ASPH	0.37532	TROVE2	0.693195			GEN1	1.60823	AC244502.1	2.14109					LPAR1	1.20053	CERNA1	3.43806
PPT1	0.287147	ZNF385A	0.506387	AC022509.3	1.37021	NRBP1	0.441032	RPN2	0.33757			NUP210	1.14227	PAG1	1.0936					ZNF772	1.59426	AC015871.3	4.79983
RF00019.120	2.82625	DYNC1H1	0.350455	RBM48	0.422016	UBXN11	0.499747	SLC35B4	1.08334			RNPEP	0.831669	CCL28	2.12629					TIAM2	1.34378	PLSCR2	4.19606
CHP1	0.799078	KCNJ15	0.570515	SF3B2	0.110914	SRPRB	0.711585	PLVAP	1.5439			PPIL2	1.52039	ANKRD42	1.77492					MB21D2	1.11929	BRAF	2.9405
CD244	1.07753	SNORD13	0.135877	VPS29	0.109222	ERLIN1	0.489905	TMEM268	1.45384			ATRAID	0.587972	FAIM	1.33341					NEDD1	0.99597	PNRC1	1.21053
LEPROT	0.380525	ZSCAN18	0.51625	C17orf62	0.253519	GOLGA2	0.412991	SMS	0.554883			CD52	0.259032	LRRC57	1.57472					ARPC2	0.312113	RASSF5	1.90768
TPM3	0.270676	FAM161A	0.444784	PTGER3	0.722404	PLPP5	0.483169	DENND4B	1.054			PLAC8	0.424093	KRT19	0.895448					RPL13P12	0.897069	MAPKAPK2	2.72763
PNPLA8	0.422908	SPNS2	1.13268	MIR7845	0.815588	SLC47A1	1.71361	CSF2RA	0.382053			PRPF4	1.22852	FAM46A	2.13253					ATP6V0A2	1.00909	ILRUN	3.05626
GYG1	0.481886	PSMC5	0.418418	ARHGAP9	0.353934	ANXA2P2	1.53529	BCL2L1	0.669722			MRPL35	1.21292	ZSCAN12	2.44594					FOXO1	0.678747	TMEM229B	3.09022
FAM117B	0.781991	SAMHD1	0.323829	HLX	0.496503	DPP7	0.430645	PTTG1IP	0.395744			COQ3	1.28906	RGS14	1.53683					IER2	0.610879	AC084871.2	3.41771
SOWAHC	1.44966	CCDC50	0.480641	OPN3	0.347789	HSPA5	0.550396	NBR1	0.752471			SUPT16H	0.690586	AC013394.1	1.88645					GPR153	2.461	PLK3	2.60215
UBE2J1	0.589329	PRR15	1.05038	XAF1	0.118521	DPP3	0.698436	FCHSD2	0.497348			MTCH2	1.00002	RGS2	0.663526					BCL6	0.992843	IL1RAP	2.86747
LINC00877	1.12541	GPRC5D-AS1	0.77887	TSPYL2	0.43279	SYS1	0.619729	TNRC18	1.05388			HAT1	0.750972	FRG1DP	4.58696					EDARADD	3.05888	DDX60L	2.45449
ACVR1B	1.6443	PLEKHA5	0.486444	PLEKHO1	0.151192	COX5B	0.433799	ATP2A2	0.845924			NSDHL	1.23808	MFSD2B	4.26949					SENP8	1.69625	ALPK1	3.15144
NCF4	0.379138	PAIP2	0.373724	RFC2	0.300686	PSMD8	0.325094	PEAK1	0.776656			CXCL5	0.452449	AL139100.1	3.97648					NOP53	0.318404	KLF2	1.62119
SLC22A16	2.39271	LUC7L3	0.348568	CHPT1	0.260795	RBMS1	0.323028	RBMS1	0.558318			IDH3A	0.538953	AC004917.1	4.07502					FAM162A	0.745739	TNFRSF8	4.38319
TNFSF14	1.72611	ERGIC1	0.464224	ARHGAP15	0.157824	ARFGAP3	0.376247	TMEM19	0.83962			RRP36	1.28595	NAP1L3	3.65555					ENO1	0.413631	SCUBE2	4.55441
AC020907.3	3.0993	SLPI	0.257501	CD80	0.971035	PIR	1.65478	FAM213A	0.761378			GTPBP3	2.13773	GLS2	2.63928					MISP	3.82443	AC083855.2	4.26543
VIPR1	1.18699	UTS2	0.546835	RPL5P34	0.55869	YWHAG	0.374012	IL12RB1	1.35836			RFC1	0.878968	HAGHL	1.93036					PLXNA4	4.27299	RYBP	2.54319
S100A11	0.156288	EFCAB2	0.293196	NCBP3	0.426424	GYG1	0.533701	ZBTB16	0.95358			PSORS1C1	1.90391	SNURF	2.58583					RSPH1	3.88448	SPAG9	2.02718
SPN	0.856287	IQCA1	0.696812	RBFA	0.678441	MFSD1	0.462934	B3GNT7	1.77396			SNCA	1.03413	TSC22D3	0.714618					RAB5B	0.732956	ECE1	2.46518
ERP29	0.329546	MZT2B	0.245118	BEND5	0.709503	VAC14	0.741585	SECTM1	1.29395			POLR3G	1.17459	TMEM273	1.46617					CFAP54	2.22626	CARD8	2.14897
CYB5R2	1.79269	MAP9	0.966435	EEF1A1P5	0.305201	P4HA1	0.487373	MXD4	0.59284			HAUS2	0.895447	EEF1D	0.572553					ZDHHC18	1.90776	LSP1	1.10007
NDUFB1	0.346684	CARD9	0.485531	PPHLN1	0.208747	RPS6KA1	0.513277	TMEM2	1.87502			ITGA5	0.469928	NBEAL2	1.85299					ARID4B	0.302045	EPB41	2.68654
ITLN1	3.33814	LMO7-AS1	0.506054	MT-ATP6	0.109594	ATG7	0.550215	TCF4	0.403552			HDGF	0.963068	POLR3B	2.4623					VDAC2	0.522204	CCDC88C	2.26222
FFAR3	1.98093	TPPP3	1.1304	MAX	0.190408	GPR108	0.452117	RHOQ	0.684671			BX284668.5	0.717506	KCNJ14	3.27696					PSMB9	0.337976	MAP1LC3A	2.95016
MYO7B	2.39044	TMEM52B	0.793946	ETV5	0.387209	CCDC43	0.472918	TWF1	1.0782			PRMT3	1.16154	AC062037.2	3.26047					DNAJB4	0.630024	LRRC6	3.61636
PFN1	0.149402	ZNF618	0.963798	PTTG1IP	0.100875	AC020922.2	1.58333	ZNF812P	1.52742			AKR7A2	1.04214	SULT1A2	2.61478					CSNK1G3	0.772539	TBX21	5.641
AC135983.2	0.871226	UBAC2	0.238623	AL358472.1	0.352296	RUFY1	0.379873	DIAPH2	0.716933			TGFBI	0.479771	ANKDD1B	3.55899					TNF	0.68086	PRKAA2	5.5383
POU2F2	0.839777	PRSS8	0.871933	TRMT13	0.400096	WDFY1	0.565556	SFMBT2	0.948906			RAB13	0.834871	AHNAK2	2.49376					POU6F1	2.20511	ANKRD13B	5.45049
CMTM7	0.384803	AC005912.1	0.239863	TMEM39B	0.576024	VPS26A	0.351975	EML1	1.0811			ATP5MC1	0.491816	THRA	2.16199					RPL23AP74	1.6514	AC012645.1	6.52137
DDX21	0.468759	NANOS1	1.56657	RPL14P1	0.507081	THEMIS2	0.308071	UACA	0.620136			LINC00499	5.62727	2025-09-07	0.64649					ASAP1	0.437395	AC009053.2	5.29527
POLE4	0.516636	TST	0.32226	RASAL3	0.237907	TXNRD1	0.569087	CCP110	1.07624			NACA3P	1.69317	OSBPL7	1.6912					PPP1R18	0.673485	AC084871.1	6.24095
DDIAS	1.41291	PLEKHA4	0.509257	AAED1	0.285417	EPB41L1	1.1876	REEP4	0.795679			CEACAM1	2.28393	CAMLG	1.02779					TPM3	0.382689	AL356488.3	4.69862
GNS	0.569753	ZNF627	0.760262	CNTRL	0.147654	ADH5	0.384514	ATP11C	1.26842			A2ML1-AS1	2.78978	SRP14	0.341741					GAPDHP1	2.74063	LINC01876	5.04322
AC099560.2	0.652937	FBRSL1	0.371763	AC020765.2	0.85513	PSEN2	1.30681	AHSA2P	0.728299			MLH1	1.13007	ARHGDIB	0.395147					RNU6-1	2.55923	AL157756.1	4.91348
HSPE1	0.477248	CFI	0.459026	FAM109A	0.831752	ALDH3A2	0.364163	AFDN	0.613376			FSTL4	1.55323	ZNF660	2.4567					AUNIP	1.68991	AC011447.7	5.07991
ALAS1	0.64981	PRKCZ	0.836448	TRPM4	0.506567	RAB5C	0.387654	SYNJ1	0.918794			AL135905.1	2.22152	OLFM1	2.47668					SCNM1	0.622353	MIR24-2	5.35989
NARS	0.407034	FIBP	0.553882	ATP5S	0.485021	RSL1D1	0.384614	FHAD1	1.35781			AC011603.2	1.7055	CYP7B1	1.91337					ZFAND4	1.54597	AC016134.1	4.73531
RCSD1	0.387678	RAP1GAP	0.767272	SPRYD7	0.667327	CDK4	0.384971	PLCB2	0.670911			GALM	1.04723	ATP8B2	1.87369					USP24	0.564248	PPFIA2	4.4674
NCF1B	0.910409	LIPG	0.83766	DAPP1	0.201533	LRRC59	0.581557	EVI5	0.845152			COX7A2	0.483356	RPL26	0.689373					F11R	0.586648	MIR194-2HG	4.69094
MICU1	0.612419	PHPT1	0.399971	RTF2	0.189753	FIG4	0.818898	CD28	1.00623			HAUS8	1.16925	SLFN5	1.91249					CAPN12	2.06183	AL158801.2	3.948
HNMT	0.45785	TGFB1I1	0.732405	AC004453.1	0.603597	CYP27B1	3.17176	GDE1	0.744249			EEF1E1	0.844805	RPS8	0.291674					SIAH1	0.726688	C11orf91	4.39069
LAT2	0.3378	BICDL2	0.772715	CDKN2AIP	0.459357	CD99	0.525542	MT-ND4	0.141397			P4HB	0.883503	MTCO1P12	0.130775					COX17	0.477409	ZNF341-AS1	4.34901
AC103706.1	2.12556	TLR7	0.76447	OSBPL11	0.339835	BECN1	0.422626	PAPD4	0.880946			CHAMP1	1.13053	ZNF420	2.12513					HIVEP2	0.554383	DENND6A-AS1	3.6575
TSPAN2	1.37544	ANXA5	0.180691	BCO2	1.22464	MMP7	3.66179	LIPT1	1.03254			NECTIN1	2.15952	EIF3E	0.749381					VRK2	0.720206	UBE2D3	1.2131
PSMA4	0.356659	COL9A2	0.77004	IL1A	0.863414	ATP5MD	0.433535	PRKACB	0.616175			SLC29A1	1.21611	CHMP4A	1.14676					TP53BP2	0.628207	IER3	1.51853
CD33	0.521076	ATF7IP2	0.181726	CTNND1	0.172594	TFPT	0.316735	TSHZ3	1.03864			RIF1	1.02934	MT-ND1	0.261563					SMG7-AS1	2.19088	ZC3HAV1	2.35643
IL23A	1.67157	KCNK5	0.734974	FAM220A	0.799636	MPND	1.28711	RGL2	0.825647			AC107918.3	2.75699	KLF2	1.16484					NBN	0.537427	CEACAM1	3.91376
CDKN1C	2.14576	GIMAP7	0.49446	ATG3	0.234937	SCAMP3	0.22479	PI4K2A	1.13756			NAA50	0.796333	MBTPS1	1.3473					GEMIN7	1.13842	MBP	2.68545
MAPK7	1.49293	FSTL3	0.893987	AC119044.1	1.06098	NANS	0.337866	KIF1B	1.12431			POP5	0.553995	SVIP	1.43962					EXOC2	0.98963	SRGAP2B	3.58543
MIIP	0.888598	PALD1	0.514245	EPB41L2	0.295487	KDELR1	0.406234	BROX	0.425675			WDCP	2.46018	ANP32E	1.16122					OPN3	0.925455	ANTXR2	2.74636
MOSPD3	1.00201	SPNS3	0.259638	ENPP1	0.314858	PFKL	0.259111	ZCCHC11	0.71594			GINS3	1.58028	MAPK12	3.76113					PDE4B	0.620692	KIAA0319L	2.89437
PLPPR2	1.48645	EMP3	0.282238	DNMT1	0.160339	HADHB	0.323697	CX3CR1	0.546299			PHF6	1.36613	TMEM217	3.09209					CCDC153	1.91767	PRKD2	3.1234
EIF4EBP2	0.62286	PTMAP5	0.158435	MAP3K21	1.33054	FTH1P20	1.17304	MAPK12	1.72059			FAM76B	1.55198	DNAJB6	1.06301					GLI4	1.33681	PILRB	4.52265
RAB30-AS1	0.976765	LINC01128	0.41341	ODF3L1	2.17761	SFT2D1	0.271562	THBD	0.690217			NUP62	0.821661	KDM5B	1.34252					TMSB4XP4	0.972001	MYH9	1.66287
TACC3	0.751443	TMEM198B	0.381213	ADGRE4P	1.10454	ATP6V0A1	0.573338	DOCK2	0.521793			ANAPC5	0.900436	ZCCHC12	1.90421					CAPN1	0.636941	AC091814.1	4.24639
PIGS	0.498978	TATDN1	0.380991	WNT5A-AS1	1.26445	C1QA	0.486347	PLA2G16	0.596825			POLR2D	1.18008	RPS11	0.149712					PGAM2	3.45321	TNFAIP2	1.91061
CORO2A	1.45587	ATAD3C	0.709841	CCRL2	0.505656	PSMB2	0.290909	LRRC8C	0.622258			PMS2P1	0.727682	GNB5	1.13024					RPL13	0.134672	CATIP	2.90827
ELOVL3	3.63161	RTN1	0.442019	AC064801.1	1.87216	RSU1	0.286886	PLEKHA1	0.858875			MDH1	0.64591	ATP6V1F	0.37984					CERS5	0.699275	SVIL	2.28831
YBX1	0.220725	SDK2	0.726343	MT-TM	0.972225	GNPTAB	0.320734	CMTM3	0.3325			HDAC6	0.413798	TNNI2	1.51803					MYEF2	1.16455	AP001011.1	1.99085
AC106865.1	0.978756	C20orf96	0.890831	RFXAP	0.984247	EMP3	0.520217	MAST3	1.03104			AC008771.1	2.18394	CERS4	1.68556					GPC5	2.61948	FAM13A-AS1	4.62118
FAM86B3P	1.39477	ABI3	0.506375	ST3GAL4	0.834022	LINC00963	0.497676	SLC36A1	1.85621			PSMD12	0.541545	TBPL1	1.5407					AC040162.1	2.6581	FBRS	3.28832
TRAM2	1.32537	PCSK1N	0.7404	SLC8A1	0.233682	COX7A2L	0.264714	KIAA0355	0.921537			PUF60	0.611259	RAPGEF2	1.57105					C5orf56	0.656599	AC002091.1	4.81948
SLC2A9	0.776163	SDAD1	0.111387	U2SURP	0.178368	DCAF7	0.356193	CABP4	1.39015			AF129075.2	1.45071	USP11	1.31326					ST3GAL1	0.803501	C19orf38	2.83236
ERN1	0.862906	MGAT4C	0.44	TRIM36	0.654683	FDPS	0.435013	TLR6	1.14228			SASS6	1.57132	AP005019.1	2.05097					GRASP	1.45702	THEMIS2	2.05383
FTLP3	0.389011	PTMS	0.333503	CCNL2	0.293418	SELENOF	0.321308	SCN9A	1.51583			NUDCD1	1.72838	ENTHD1	4.42595					MED4	0.435864	RASGRF2	3.02452
TPP1	0.270813	ABHD14A	0.491123	AC113935.1	0.48733	CNIH1	0.353849	PRRC2B	0.712603			COX6A1	0.460567	AL031432.3	3.51686					CSRNP2	1.26042	AC040970.1	3.16813
AL008729.1	2.49466	RPL13AP5	0.252217	RANBP9	0.207195	PSMB6	0.376136	ZBED1	0.996036			NDUFAB1	0.776206	C9orf153	4.51087					WARS	0.777689	RAB3D	3.67383
SSH2	0.656723	RPL6P27	0.171035	SPTSSA	0.324402	ATP5F1B	0.449747	TMEM51	0.689554			HINT2	1.10854	DHH	2.93697					RALA	0.538046	GALNT10	3.52543
BSG	0.278038	CLIP2	0.407704	DUSP10	0.370906	LDLR	1.21548	RGS10	0.245354			CD53	0.530976	AL138828.1	3.39261					YWHAQ	0.96773	ZFYVE16	2.73115
TES	0.43869	2025-09-04	1.81778	GABPB1-IT1	0.583522	MFSD10	0.517303	LZTS2	1.10452			NCL	0.45966	RNF144A	3.44176					STARD10	1.23631	GABARAPL1	2.67742
IMPDH1	0.845082	OR7E38P	0.259431	RNU4-2	0.42959	GRB2	0.384321	ZSCAN9	1.31676			WRAP53	1.0398	DBNDD1	2.79586					CYBRD1	0.830199	SLC5A9	5.28438
EIF4E3	0.927094	CEP126	1.84061	KLF9	0.122451	FAR2	0.765878	UBL3	0.451064			2025-09-02	0.596891	TSLP	2.53445					GNG11	0.517442	CFAP45	5.59983
AC010615.1	2.47969	SULF2	0.2503	AC098679.1	0.504463	PHLDA1	0.656444	PODXL	1.15647			RUVBL2	0.974318	IDH3G	1.21451					CNPPD1	0.96621	ZC3H11A	7.15793
METTL22	1.19563	PPP1R16A	0.194479	RPL32P1	0.761568	ACO2	0.70483	FNDC3A	0.669137			RCN2	0.951198	ZNF394	1.34747					C3orf14	1.42019	PBX2	4.08837
JPT1	0.352702	AC073861.1	0.31432	FGF20	1.04344	NECAP2	0.292721	PIK3AP1	0.725902			HSPB11	0.909104	TOMM7	0.48171					AP001324.1	0.94134	CDSN	5.15659
PRKCB	0.622895	RPS14P8	1.22286	UBQLN1	0.241216	PSMD11	0.475428	CCDC149	2.10442			TADA1	1.12314	XIAP	0.891396					IL6R	0.853324	AC136475.5	5.34734
RPL9P9	0.213302	PTMAP4	0.123926	AC090152.1	0.756132	TOR2A	0.613019	STX7	0.466992			CNPY2	1.20021	USP45	0.856761					SLC25A6	0.257085	GOLGA6L10	5.15572
PRR7	1.047	DNAJB5	0.46924	PGM2	0.323272	CD109	0.71479	YEATS2	1.37437			PSMA3	0.703725	RHOJ	2.3847					TSTD1	0.42334	AL049651.1	5.04311
FTH1P11	1.46707	SDHAF3	0.719824	WASH6P	0.395436	CHMP2B	0.342018	RBM47	0.563825			ANKRD13A	0.659016	CSNK2A2	1.38831					DCAKD	0.895865	GBP1	1.68214
FTH1P7	1.51912	SERINC5	0.238127	CCDC94	0.450467	PTPRA	0.343866	DICER1	0.761604			NUP62CL	3.27195	CCDC69	1.55453					AL353801.3	2.76173	RPH3A	4.44042
CEACAM3	1.3074	KDELR3	0.766725	CFAP58-AS1	1.74595	ATP5MC1	0.33061	PGM5	1.25523			IGKV3-11	2.42728	HAX1	1.27081					TIGD2	1.49841	AC107959.1	4.95657
SPTLC2	0.699211	LPIN2	0.500426	RNF125	0.574183	RER1	0.363235	SNX5	0.448042			RAD54B	1.76609	EPB41L4A	1.90694					OXLD1	1.24825	LINC00578	4.13299
VEGFA	0.578097	P3H2	0.524955	MIR1244-4	1.81927	VPS25	0.283319	SLC45A4	0.842028			MDC1	1.25234	MT-ND5	0.294259					SVIL	0.469182	CUX2	4.08459
AC109326.1	0.597299	P4HA2	0.583772	PLBD1-AS1	0.930848	CITED2	0.425145	MRVI1	2.46866			RPL35	0.342789	MCTP2	0.955515					FXYD6	1.03772	AQP11	3.83914
DOCK8	0.39577	METTL6	0.27774	ATP8B4	0.307707	NUS1	0.767972	LRRC39	2.57662			CD99	0.349393	ESYT1	1.07878					APOBEC3G	0.735581	POU2F3	4.11923
CD1D	0.679555	DOPEY2	0.293943	PUM3	0.372139	RBM47	0.41256	MAP3K5	0.806318			SCCPDH	1.11014	MRPS6	0.839613					ZNF436	2.29528	TNIP1	2.77512
TGFBI	0.12363	LAT2	0.378282	PTMAP4	0.381181	GALNS	1.01719	SON	0.222179			ALG5	0.616695	EML2	1.73574					TTC31	1.23494	TRIM46	3.54819
PARD6G-AS1	1.93945	NDUFB11	0.352222	UBXN4	0.153736	RNASE1	0.3128	SLC12A7	1.23896			YWHAE	0.544543	CAVIN1	0.796423					VIM	0.386195	AL136038.3	3.54499
TMTC2	1.34297	GPX1	0.147253	CABIN1	0.487869	AAED1	0.664895	KAT2A	1.05996			NDUFB4	0.572162	S100A6	0.207475					2025-03-07	0.285545	SAPCD1	2.89507
AC040970.1	1.03364	ENHO	1.00123	AMY2B	0.242739	SLC2A5	1.30109	IRAK1	0.814933			ELOC	0.44394	SARAF	0.511884					MAPK8IP1	3.40808	SCML4	2.47135
BLVRB	0.26276	LINC01374	0.580327	SH2D4A	0.355767	IMPAD1	0.569236	MVB12B	1.09507			THOC3	1.20274	CHORDC1	1.07721					TUBB2A	0.864371	NOTCH2	2.34174
LINC01127	2.13298	MARCKS	0.283558	CASS4	0.339232	SLC30A1	0.558815	PCYOX1	0.956262			MIR1282	2.22159	CCDC173	1.43716					CX3CL1	0.878536	PHF12	3.04156
STX10	0.698848	DOCK5	0.182656	BTN2A3P	1.07748	RTN3	0.266624	EIF4A2	0.265794			PXK	1.0456	ZNF282	1.47528					ATP2B1	0.433412	B2M	0.351955
COL4A3BP	0.50237	CPXM1	1.0623	ANKRD36B	0.219489	SGSH	1.34292	GALNT2	0.764689			TIMM50	0.877436	DDX3Y	1.78106					FUT10	1.99287	CMTM1	3.28823
TMEM154	0.685901	AL590867.2	0.1261	AC093278.2	0.809456	COX7A2	0.434554	NHLRC3	1.02382			SLC38A5	1.16819	HSD17B12	1.04852					EEF1A1P5	1.25809	TOM1	3.29552
ENO1	0.176258	ALOX12-AS1	0.415653	HIST1H2BK	0.268873	FARSA	0.515225	MAN1C1	1.22754			PPIAP31	1.73662	ZNF768	2.20918					RELT	0.903138	SAMD9	2.30107
FAM198B-AS1	1.61797	CTF1	0.608543	AC004057.1	0.757628	NDUFS5	0.3625	PRRC2C	0.364209			VKORC1	0.796227	ANXA11	0.876048					AC073111.5	2.29832	STXBP5	3.15791
ENY2	0.259703	SORD	0.24619	PIP4P2	0.32818	RRAS	0.557516	NAGLU	1.11445			PDIA6	0.494534	MRPL44	1.70434					CXCL11	2.2562	DLEU2	1.85278
NAGA	0.433656	ARSG	0.456494	SRGAP1	0.148862	HPS1	0.412964	HAUS3	1.10606			AK3	0.508993	ALAS1	1.65198					LINC02384	1.90672	SP110	1.81041
BLVRA	0.581342	RCC2	0.416276	RF00004.9	1.19297	NMB	0.810317	MMP2	0.639104			UQCRC1	0.580737	TCTE3	2.34821					MALT1	0.807889	ZFC3H1	2.59001
FCER1G	0.165928	SCD5	0.696682	ZNF580	0.473345	AURKAIP1	0.267621	SAMD9	0.738218			NDUFB1	0.736199	SEPT7P6	3.36829					RUSC1	0.845554	CIR1	2.05866
RNF168	0.404799	AC243960.1	0.917859	RNU5A-1	0.926517	FDFT1	0.577388	KCNQ3	1.2512			FAM104B	1.21701	AP000442.1	2.08305					ZNF563	1.50472	KAZN	2.59289
GUSB	0.53821	LRP4	0.956315	NMT1	0.226241	SEC11C	0.314691	HIST1H2BG	0.961705			DDIAS	2.11721	EPAS1	1.31251					FAM171B	1.27758	CYTIP	2.34428
AMPD2	1.01527	PDE1A	0.446524	SNORD14E	1.93366	NDUFS1	0.364629	PURA	0.614541			ANP32A	0.385264	TTPAL	1.61389					AC243960.2	2.27276	SLC22A1	6.87261
RASSF3	0.726079	HEBP1	0.342861	PHF11	0.316012	ZDHHC12	0.287721	VAT1	0.652537			YIF1B	0.663768	PNN	0.896753					NUTM2B-AS1	0.80562	AC022217.1	5.41278
TAX1BP1	0.262868	FMNL3	0.569414	UCHL5	0.378796	PHB	0.344892	MCF2L	1.15907			PSMA5	0.550478	MORF4L2	0.852283					CDH2	1.02846	WAKMAR2	3.12431
RELT	0.701538	PRSS23	0.645676	CARD9	0.402916	CALR	0.501444	PTBP3	0.633016			ITLN1	3.86027	HEG1	0.957117					RBMXL1	1.44168	AOC2	5.3438
RNF144B	0.832672	GPX7	0.81152	YPEL3	0.158603	RHEB	0.305186	ZMAT1	1.50524			AC083843.3	4.03732	PIK3C2B	1.89431					LMCD1	2.14091	PRR36	5.03704
ZCCHC11	0.468708	SACM1L	0.119446	ATXN2L	0.225911	ACBD3	0.361985	SNX11	1.223			TMEM254	1.13631	SIX5	3.29288					ZNF296	1.01502	FRG1DP	5.3393
FLVCR2	1.26117	ROBO3	0.632265	LINC01003	0.65399	SMIM15	0.321881	BCL2L2	1.56853			AGTRAP	0.548078	RBAK-RBAKDN	2.8413					ITGB8	2.94966	GUCA1B	5.09666
C17orf62	0.377735	RPL26P19	0.114975	SSFA2	0.239716	TSC22D1	0.387455	ARHGAP35	0.994134			MFSD14B	1.09799	KLRF1	2.81527					RPL10P6	2.29254	SLC6A13	4.24019
TGOLN2	0.259615	APEX1	0.39777	ZNF366	1.00335	COA3	0.275419	FAM177B	1.09445			AL118508.3	3.9191	C9orf16	0.775059					JOSD2	0.869609	TULP2	4.02828
SERF2	0.171082	CLDN16	0.804617	FRAT1	0.681916	HTATIP2	0.364299	ATG4C	0.656515			S100A9	0.125146	SLC30A2	2.71518					C3orf52	2.16775	TRBV28	3.90262
SFPQ	0.275439	ATP11A	0.338784	IRF8	0.143968	POLR2L	0.329923	PTMS	0.284951			FAM72D	3.49253	PBXIP1	0.995674					KLHDC7B	2.00954	MYOCOS	3.24703
CTSH	0.263856	SNRNP27	0.175102	AC132872.1	1.12697	SLC35B1	0.621631	AOAH	0.714168			AL731569.1	3.04379	LLGL2	1.92768					POLR2J3.1	0.826771	AP001363.2	3.61742
MAP1LC3B	0.378032	SMIM5	0.765899	DANCR	0.602684	HCFC1R1	0.26833	RHOU	0.797919			LMNB2	1.46532	P4HA2	1.15617					AC093425.1	3.32913	PPCDC	3.10422
HSPA1A	0.402246	PHTF1	0.388197	ZNF618	0.245373	GYPC	0.377423	CDC14B	1.65505			MRPL51	0.568589	TBC1D13	1.89152					ZBED6CL	2.29793	TMEM158	2.6543
ARPC2	0.210603	ZUFSP	0.218624	PROC	1.11355	PSMA3	0.421927	CARD6	1.13128			EMC1	1.33241	CALM3	0.642206					PNMA8A	2.83886	PRKCB	2.48812
FEM1C	0.905231	AP001324.1	0.163998	LINC01664	1.3124	TMEM199	0.732983	NAGA	0.506143			CLP1	1.66781	DAP3	0.142672					CPT1B	2.29109	LSMEM1	4.12345
AC002091.2	1.64552	IFT88	0.668464	AC096733.2	0.88719	NDUFAB1	0.362809	ZNF746	1.25989			ANKRD35	2.15846	EXOC7	1.35914					AC073263.2	2.17437	RCSD1	2.53111
STEAP4	1.11428	OST4	0.201287	ING1	0.613525	EMC3	0.198507	CEP290	0.940333			IMPDH2	0.748071	EIF5	0.634599					PSME2P2	2.4459	TCF7	2.88377
VNN3	1.4737	NSMF	0.56096	AC239800.2	0.881619	PSMD10	0.423774	MBNL3	1.01538			RBBP4	0.626303	DIP2C	1.72265					GOLGA8B	1.11157	TC2N	2.26815
ZBTB8OS	0.812262	TMEM238	0.830093	DBNL	0.156109	PIM1	0.804554	ZBTB38	0.585741			NUBP2	0.971247	KRT10	0.758899					SMS	0.594857	PLXNC1	2.4666
RNF19B	0.681418	NPM1P39	0.296205	TRAF6	0.547401	NAXE	0.451111	MMRN2	1.29739			USP19	1.39498	2025-09-09	1.35024					C4orf46	1.86323	MAP3K8	2.14765
RNVU1-4	0.759331	RAB30-AS1	0.348258	ILF3-AS1	0.370134	CHCHD5	0.314494	SENP6	0.526367			PRPS1	1.08393	PARP4	1.04811					CITED4	0.898945	BMERB1	3.31537
KLF3	0.554197	MRPL2	0.689219	RAC1P2	0.426532	SLC7A8	0.75745	MRO	2.60421			MAP2K1	0.529768	AL359504.2	3.93185					UBE2A	0.635584	RTN3	1.99173
CD300C	0.604958	KCTD20	0.361843	AC025164.1	0.273795	MBD4	0.229989	ACP5	0.104549			SMIM19	0.766342	AC241585.3	3.52387					USP5	0.998807	UBE2B	1.88352
SLC25A40	1.12292	REV3L	0.36825	SSPN	0.478642	LMAN1	0.333117	SCAMP4	0.927681			MPDU1	0.823513	GPD1L	1.89506					PRRG3	1.79983	PLCL1	2.58753
RNF130	0.110319	UFL1	0.547592	CACNA2D3	0.656451	ARHGEF10L	1.06067	SEC62	0.269682			HIST1H2BB	2.47598	AL450124.1	3.07217					SNX20	0.7317	RBMS3-AS3	2.40418
SUSD4	1.68705	SH3BP4	0.274812	PIGBOS1	0.464328	AC009093.3	2.91968	HHIPL1	2.18928			HIST1H2AH	0.937003	POU5F2	2.79454					SSNA1	0.591719	GPR141	3.63939
CYSLTR2	1.0935	PIGS	0.242059	NFYC-AS1	1.65883	SLC25A1	0.558241	TNFRSF1B	0.398273			PNKD	0.513876	ZNF821	1.70628					TNKS1BP1	2.23447	GRK5	2.25123
HLA-C	0.107799	ATRAID	0.461382	MED15	0.253952	CYB561D2	0.304108	ZKSCAN1	0.817896			EMC4	0.820436	MMEL1	2.66882					RNF8	1.12857	PTPN12	2.10633
OAS1	0.503902	SEM1	0.27839	FUT7	0.885103	ZFAND5	0.403317	FTLP3	0.56878			MRPS12	0.676524	MEG3	2.61092					IFT46	1.06001	TNFSF10	1.79476
RHBDD2	0.361287	RPS24	0.131579	TMEM191A	0.793247	EIF2A	0.306057	ZFP36L2	0.237185			MDH2	0.466685	2025-09-01	0.845858					TNFRSF25	0.65426	TMCC1	3.20807
PLCXD1	1.2968	PSME1	0.199634	PTPN2	0.334048	HDLBP	0.259027	IRF5	0.661501			PDCD5	0.757892	C5orf38	2.5489					ZNF467	1.02062	XKR8	4.34189
STAC3	0.839328	ARHGAP15	0.199461	HNRNPU	0.127646	CPT2	0.766383	FCGR1B	0.719669			HCFC1R1	0.878141	PPP2R5A	1.21228					AL391069.3	1.05677	CRACR2A	3.99431
DYNLT1	0.374881	NR2F1-AS1	0.146432	AC073195.1	1.41407	MT-TW	0.529568	SPPL2A	0.560728			CCDC137	0.965975	ZC3HAV1	0.59927					AL591846.2	3.46653	TSNAXIP1	5.5259
YWHAZ	0.175685	C3AR1	0.371397	LINC01881	0.718762	ECM1	0.368164	CFAP97	0.556552			TAF15	1.11117	AL135925.1	2.76807					EIF5	0.304281	KIAA0895	5.80176
AC004687.1	0.458021	SCIN	0.784655	SLC39A10	0.250141	ZSCAN16-AS1	0.384399	CUL4B	0.998002			HMGB1P6	1.38977	CHD7	1.34958					RAB23	1.93145	AC135507.1	5.29119
DDX3X	0.277932	RABAC1	0.257214	SINHCAF	0.377869	TRIAP1	0.425767	ANO6	0.85304			POMP	0.400378	SNRPN	0.767974					SHPK	1.46374	ATXN1	2.11426
HEBP2	0.281004	RASEF	0.571974	SOCS4	0.343094	EVI2B	0.33935	ZBED3	1.05548			ATP5MC3	0.484048	TTC39B	1.29113					HOOK3	0.375905	FGFBP2	4.34206
AC090796.1	2.89029	APBB3	0.351187	GTF3A	0.143277	AL390036.1	1.65733	AKT1	0.775066			MCMBP	0.915789	GFI1	2.99184					SLC37A3	2.46043	CFAP46	4.95734
ZYX	0.214303	KLF16	0.616281	RPL37AP1	1.27347	TAF9	0.405456	ZNF280D	1.14633			HENMT1	1.3149	CCDC141	3.35267					AC090498.1	0.498802	EFHC2	4.79183
AL133342.1	1.52467	IRS1	0.374081	NPPA-AS1	0.603639	TLR4	0.30404	TLR1	0.754014			POLE	1.62941	GRK2	0.910909					CPEB2	0.730404	MAPT	5.18299
PPP1CC	0.291749	ZNF32	0.635259	SNAP47	0.665809	AC007388.1	1.15651	WIPF1	0.371704			ZNF749	2.60568	RSL24D1	0.762369					ACOT13	1.00636	SOCS3	1.91541
HPCAL1	0.517634	UNC5B	0.651937	MIR3188	0.807531	LACTB2	0.503531	KPNA6	0.764056			PAXIP1	1.0626	OSBPL8	0.840832					GLE1	1.35487	PELI2	4.28113
GHITM	0.248511	TPM1	0.506384	TP53I13	0.174853	ALDH9A1	0.504624	VENTX	1.37954			NNT	0.799269	MAD2L1BP	1.44356					RNF128	0.990907	MORC2-AS1	4.5296
RPL37P23	1.44016	ADAMTS10	1.10919	EAF2	0.296856	LAMTOR3	0.367379	PRLR	2.08275			AC004771.3	3.72872	LRRC2	2.07063					AL390719.1	2.77904	LINC00923	3.3077
LGALS2	0.342166	LPCAT2	0.503954	HAVCR2	0.184398	MRPL40	0.245674	TMEM94	1.23366			ZNF417	2.3549	PAQR3	1.11268					NID1	1.11215	INSYN2B	4.31291
PLEKHA8P1	1.59897	RAPH1	0.41025	OFD1	0.201377	TMEM147	0.323788	SLC5A3	1.08034			POLE2	3.21666	DUSP14	0.849837					UBTF	0.402801	AC079089.1	3.88515
JMJD1C	0.323216	AHSA2P	0.26136	C10orf55	0.743098	FKBP2	0.197123	PFKFB2	1.35034			NMI	0.623865	IRF2BP1	2.54055					WHAMM	1.31573	TSLP	3.31417
MT-TP	1.72479	LIPN	0.17844	CNPY3	0.105375	CFD	0.246271	EEA1	0.513368			ESPL1	2.47869	CIAO2B	0.583225					AL035413.1	2.2875	SPAG6	3.28365
TP53BP2	0.682212	ZNF804A	0.20453	GZF1	0.798792	TNS1	0.577467	PTAFR	0.278408			TCN1	1.81595	HEXD	1.89084					NINJ1	0.449651	ACVR1C	2.97663
RPL13P5	2.05688	TBC1D22A	0.258609	ZNF542P	0.829265	ADIPOR1	0.392845	GZF1	0.775206			PSRC1	1.97107	BIVM	2.83411					LMBR1L	0.701042	IL10RB	2.23252
TRMT6	0.674952	GPR35	0.313327	CEP295	0.539127	FH	0.454054	TM9SF3	0.411193			HNRNPD	0.468288	SLC9A3R1	1.87641					PARK7	0.377406	2025-03-01	3.85923
IL17RA	0.553986	RPL10P16	0.217063	MLXIPL	0.9164	NDUFB8	0.363401	ARNT	0.476166			COL9A3	1.31813	LSG1	1.78973					RRAD	0.323845	FRY	2.5999
ATP5MG	0.181156	KLHDC9	1.07365	SHOC2	0.290249	EBP	0.634599	KIAA0141	0.809778			TPMT	0.897005	TRIM47	1.54266					PKN2	0.402111	LMTK2	2.52089
CFH	0.453972	PILRA	0.373278	AC138207.8	0.87804	HMGCL	0.659513	SORBS3	0.88645			C5orf34	1.14632	UTS2	1.87109					NEK4	1.29856	MTMR3	3.15372
FAM49A	0.506027	PLAC9	0.407364	CHD1L	0.381841	IFI35	0.631271	PUM2	0.605571			ECI1	1.15558	DPP4	1.84481					GUCY1B1	1.21137	CACHD1	3.31961
PSMA7	0.130325	SNHG21	1.17421	CHST14	0.353519	MT-ATP8	0.266623	ADRB1	1.25214			RTN4IP1	0.783553	PLSCR4	2.02741					SUSD1	0.590883	IQSEC1	2.50199
IQSEC1	0.775627	GPR65	0.499363	NFKBID	0.422398	FXYD6	0.932447	BNIP2	0.38222			MYLK	1.3235	AC108010.1	3.73171					RNF180	3.39088	GPSM3	1.74236
MRPL33	0.299554	OTUD4	0.127591	AF213884.3	1.18852	DNAJB11	0.225278	GNB1	0.368579			MYDGF	0.534616	SPATA9	2.96292					MED16	0.565763	FAM49B	1.45769
TTN-AS1	1.31368	RTN4RL2	1.29845	RPS14P8	0.640306	GK	0.544432	PTPRJ	0.667346			MEN1	1.55982	ATP1A2	2.82288					PITPNB	0.641505	AL929472.2	3.61037
GPR160	1.10269	TLN2	0.638425	CAHM	0.351357	ITGB5	0.72758	FAXDC2	1.22491			SMARCA4	0.754211	ARHGEF26	2.89126					PDE5A	0.442692	ZNF586	3.09676
SLA	0.330443	BCAM	0.460385	SNCA	0.353083	NDUFAF3	0.321533	BTG2	0.400477			CNNM3	1.17349	CD200R1	1.35557					NRAS	0.693107	NDEL1	2.24393
SNORD3B-1	1.31458	VAMP8	0.198848	AC040970.1	0.412298	MTHFD2	0.432955	TPRG1L	1.00657			MORC2-AS1	3.98893	NR4A1	0.735293					AL162511.1	2.39838	LAPTM5	0.592699
PELI1	0.622848	PSMD10	0.154949	TDRD7	0.470323	RTL8C	0.324095	SRGAP3	1.18522			TUBAP2	3.19598	MIB1	1.75962					AC011558.1	2.51537	TMTC1	3.28631
AP2A1	0.718911	DEGS1	0.360014	AC008074.3	0.799775	REEP5	0.330475	GBP4	0.674315			IL11	3.16221	ZNF264	1.24335					ATXN2L	0.444154	MARK3	1.98133
CLEC7A	0.344623	APBB1	1.08403	CHORDC1	0.169421	PSMD1	0.29339	CDH13	1.83106			HIST1H3H	2.06203	NUMA1	1.34565					HILPDA	1.26965	COL18A1	1.95122
TAF9	0.509395	GPSM3	0.339604	ZNF211	0.383625	GPD2	1.05828	BNC2	1.00146			AC009118.2	2.87155	RAB34	0.971711					RUBCN	0.667139	DDX3X	1.20266
FIG4	0.983409	DNAJC22	1.21634	PPP1R18	0.176177	PGK1	0.387388	UGP2	0.311811			KIAA0825	2.16109							C1orf167	1.97168	ILF3-DT	2.09817
ATP6V0E1	0.193076	FOLR1	0.854964	TCERG1	0.134168	PTGES2	0.320502	RALGDS	0.859218			ARHGDIB	0.289522							ARHGEF2	0.545616	TLR8	3.29772
SEMA6B	1.40089	S100A13	0.441181	CIDECP	1.04544	COX5A	0.37862	SPIN1	0.74972			PYCARD	0.469951							KLHL17	2.48212	FNIP1	2.33691
COMMD9	0.589231	LTBP4	0.56336	MEAF6	0.222604	PDCD10	0.198566	OPLAH	1.76927			AC093157.2	1.42889							ZNF442	1.79246	LPIN2	2.18344
SIGLEC12	0.853355	PTGS1	0.506071	FAM111A	0.26758	SPART	0.465987	CTTNBP2NL	0.604902			EGFL8	1.18235							HSPA8	0.490624	ZNRD2	2.2996
HSP90AB3P	0.804128	CHRNA6	1.18759	MEF2D	0.290381	ABRACL	0.234257	RNF135	0.70217			USP13	0.688583							BAZ1A	0.279952	CSF2RB	3.60091
MAP3K1	0.616001	LPAR5	0.780493	BTK	0.145588	TMX2	0.441224	CXCL16	0.246025			VARS2	1.26342							ACADVL	0.580653	PIK3R5	2.98144
NCF1	0.614945	NID2	1.08366	PTEN	0.204042	USO1	0.26123	LINC00294	1.58971			COPG1	1.29936							COTL1	0.599808	TTC22	5.44704
IPCEF1	0.828258	INPP5D	0.43601	IL1RAP	0.358772	GARS	0.295965	SPEN	0.620444			TOPBP1	0.962938							SPATS2	0.671265	TNNT3	5.03758
LINC00482	3.33884	C16orf45	1.20612	FMNL3	0.258025	FIS1	0.312455	ZMYM4	0.842981			OXCT1	1.38238							FAM53B	1.13095	PEG3	4.89194
CLIC1	0.1589	NIPSNAP3B	0.907249	TRABD	0.222285	MIEN1	0.328412	PBLD	1.34889			ABCF2.1	2.62077							CXorf38	0.888349	TENT5B	5.26626
KDM6B	0.428881	TVP23C	0.153524	ZC3H6	0.418253	TXNDC11	0.447972	PLEKHM2	0.901274			DCAKD	1.96094							RPL15P3	0.96359	KIAA1257	5.26032
LYRM1	0.669017	CCDC146	0.209087	SMG1P3	1.01725	UQCRQ	0.403914	CACNB4	2.1173			SPA17	1.59945							NIPAL3	0.975727	SLC22A14	5.12542
DPYD	0.44422	CMTM8	0.17983	TNFSF18	0.867186	LPCAT3	0.679312	TIA1	0.559811			RPL26L1	1.06799							BORCS8	1.36154	AL359182.1	4.46989
USP48	0.284129	MACROD2	0.355152	ARL14EP	0.193217	OXA1L	0.345118	KLF11	0.670973			ERAP2	0.943551							OTUD5	0.83366	AC011287.1	4.47189
SCPEP1	0.176052	TACC2	0.928741	CROCCP2	0.788581	C19orf70	0.238828	SPATA7	1.31365			VDAC2	0.610031							ARRB2	0.558497	AC009630.2	4.02405
TXNDC12	0.427939	AC008014.1	0.230997	L3MBTL4-AS1	0.846215	ROMO1	0.289821	LRRC37A6P	1.76446			FAM136A	0.74808							AF117829.1	1.00159	MYBPC3	3.76413
SLC9A7P1	1.85501	LPGAT1	0.443904	PTMAP5	0.386247	COL8A2	0.729936	UNC5B	0.918425			RRP9	1.29771							TBCB	0.529792	AL627309.1	4.34968
TRIQK	0.732217	GTF2I	0.160376	CCL2	0.616991	LINC01857	1.36318	CLOCK	0.968168			CSE1L	1.04165							NMT1	0.689815	CCM2L	3.61711
SLC39A11	1.15161	RHEBL1	0.772191	MAP10	0.911624	IFNAR1	0.221982	MSRB2	0.395201			SLC39A7	0.900312							SLFN13	1.15762	AC023509.6	2.92421
FTH1P20	0.913154	PDLIM1	0.401983	ZNF271P	0.446761	EIF4G1	0.364407	VTRNA1-1	1.24428			MRPL55	0.515031							WHAMMP3	1.91952	RP1	3.30041
SULF2	0.584928	DCLRE1C	0.555386	ASCC2	0.167011	FAM173A	0.598637	EXOC3L2	1.93929			BCL2L12	0.358572							SMAD7	0.768592	EGFLAM	2.73046
MAN2B2	0.880485	CCDC121	0.6683	IKBIP	0.287917	LYAR	0.525764	KDELC2	1.24108			CXCL3	0.647051							SERBP1	0.390608	GABRB3	3.0929
IL10RA	0.543019	TSEN34	0.298291	HNRNPA3P6	0.775715	SLC35E3	0.916075	ZFYVE16	0.455535			PPP1R14B	0.777005							FLVCR1	1.43996	SFTA1P	2.81995
TNIP1	0.4983	ATP1B2	0.161676	FAM69A	0.647934	SPCS3	0.340945	ABCD4	0.765375			GPAA1	0.877978							AL450998.1	3.4986	GRTP1	2.95213
SRRM2	0.173994	KCNMB1	0.558196	GNAQ	0.183636	CNDP2	0.431008	NMRK1	0.568934			R3HDM1	1.06454							SBNO2	0.719838	RPL34-AS1	2.80025
PRKCD	0.356476	MICAL2	0.257924	RAB29	0.294008	PLD1	1.53954	FOXN3	0.472401			FASN	0.881432							TYW5	1.60551	C17orf107	3.14485
PDK4	0.215459	INTS14	0.370217	SRP72	0.1739	KDELR2	0.321364	LPIN2	0.710783			ELANE	2.48141							KRAS	0.4538	VCPIP1	2.20132
OXR1	0.574838	FKBP7	0.632445	MPST	0.31529	OAS1	0.404282	SAMD9L	0.639075			MRPL22	0.643042							HSP90AA1	0.27062	MAP3K3	2.80203
IDH3G	0.384398	SURF2	0.655429	MAP2K1	0.164202	TOM1	0.342742	TEC	1.09411			CEP63	0.707537							SLC41A3	0.983811	FGD4	2.75468
AVPI1	0.885451	GNPTG	0.102366	AL591846.1	0.538361	SUMF2	0.368228	CBX1	0.537455			HIST1H2BM	2.18535							MGAT3	2.21008	AC023157.3	2.66945
RPL5P1	2.01279	RPL13P12	0.259212	RPS4Y1	0.163684	GSAP	0.292417	ADA2	0.554134			AC010260.1	2.42521							AC019163.1	2.38938	NADK	3.25589
AC003102.1	2.42709	PCK2	0.117473	ZNF503	0.586805	FNDC3B	0.284144	TMEM9	0.876585			GPKOW	0.769296							CCDC68	2.08196	BST1	2.93886
IL27RA	0.767776	PRRC1	0.186647	AC132192.2	1.34977	USP30-AS1	1.76446	CCDC40	1.84944			FANCM	0.869834							GALK2	0.798544	FRMD3	2.39862
XRN2	0.264902	HOOK1	0.945469	LCN2	0.532779	RSPO3	4.03592	ZDHHC14	0.745481			PKIB	0.690212							TMEM120B	1.10366	ANKRD11	1.88552
JARID2-AS1	1.72433	EFNA4	1.02555	ZNF841	1.63274	SDHC	0.31821	SMARCA2	0.489641			VPS16	0.904344							RAP2B	0.531352	SH2D3C	2.46754
HNRNPA1	0.101987	NUDT14	0.445748	SCAMP2	0.137202	HAVCR2	0.444134	SEMA4C	0.861559			AC108488.1	1.95678							CREB3	0.974597	ARHGAP15	2.11111
CHMP4B	0.231195	COPS9	0.307136	GPR65	0.262096	SELENON	0.753905	MTATP6P1	0.134812			SLC16A7	1.15713							ZNF75A	1.21808	CTDSP2	2.28602
GPR35	0.839781	OFD1	0.307783	AC091271.1	0.655405	UTP11	0.148157	EPS8	0.479601			SLC26A2	1.03182							SPECC1	0.637653	AL691403.1	2.26681
LINC00324	0.855014	NDUFA3	0.338217	OSBPL3	0.19585	CES1	2.17726	CACUL1	0.735763			NUDCD2	0.750678							RPS7P1	1.13372	LINC00309	3.92471
MT2P1	1.6536	ARHGAP31	0.290024	SRGAP2C	0.359948	PTPN12	0.335196	CAMSAP2	0.616826			ZNF75D	1.80347							HSF1	0.626726	SCLT1	2.68006
ATP6V1E1	0.32974	DCK	0.41694	RASSF8	0.244419	MPDU1	0.702162	PGPEP1	0.956643			POLR2I	0.723838							PARP12	0.738693	PDK3	2.72342
TESC	0.857329	C12orf10	0.572154	ADCK2	0.328683	CAPNS1	0.345068	FUCA2	0.574514			TAB1	2.51302							PALLD	0.66628	AC025682.1	2.984
FMO5	0.609096	SSBP1	0.389897	NLRP1	0.300702	SIGMAR1	0.329302	DMD	0.997904			DDT	0.453958							MAGEF1	0.975613	AC132872.1	3.58688
MAFF	0.442706	TMEM63B	0.413723	MIR5188	1.22551	GUK1	0.294412	KIF3C	1.31479			CD180	0.835204							PM20D2	1.16766	CKAP4	2.93939
FNDC3B	0.434515	PEMT	0.650659	SNHG3	0.129948	RAB11A	0.173089	RHOBTB3	0.506464			GFM2	1.51355							BCL7C	0.768836	ST6GALNAC3	2.222
RP2	0.71254	HPN	0.646434	MRPS31P4	1.0794	RAB4A	0.428886	CDV3	0.408691			TIMM23	0.825927							HNRNPA3P6	1.95995	SLC66A3	2.99758
SUSD1	1.1601	BEX4	0.47494	CLK2	0.329191	ORMDL2	0.216081	ST8SIA4	0.39344			MRPS11	0.937865							G3BP1	0.536368	MINDY1	3.09108
TMEM258	0.242906	BEST1	0.159302	PPM1B	0.220476	PNPLA3	5.68818	SLAMF8	0.642483			POLE4	0.943649							TYK2	0.429983	FAM151B	3.60358
RNASEL	0.93114	PLP2	0.391745	PHF20L1	0.203796	WDR1	0.338828	LINC01094	0.619157			ATP5PD	0.349074							AC004967.1	2.78188	AL450992.1	3.21449
LTB4R	1.11408	RPS6KA4	0.286425	FGD4	0.277785	STT3B	0.341343	AMDHD2	0.786005			UBE2V2	0.428873							RPL9P9	0.283488	PRDM8	3.36244
RAB3D	1.40089	DNALI1	1.03456	LRRC37A6P	0.543546	B3GNT8	1.97099	TMEM8A	1.00189			LSM2	0.646476							PIAS1	0.60132	CCNA1	5.72484
MED29	0.414936	AZIN2	0.984071	PAXIP1-AS2	0.567143	MRPL41	0.334111	SASH1	0.819133			PSMB9	0.662428							RNF19B	0.484113	STARD4-AS1	4.79471
SYAP1	0.206866	HSF2	0.297563	MYO1F	0.189254	TGIF1	0.385074	KIF5B	0.377004			ROGDI	0.792887							HCK	0.51565	REM1	4.77727
TRIM22	0.147611	ZSCAN5A	0.431285	AC093752.1	0.48213	PARVB	0.355714	DCTN4	0.721983			PAPD7	1.03148							MED28	0.652755	AL139353.1	5.24668
SNAI1	0.888349	SH3KBP1	0.331981	C1orf228	0.306789	AMDHD2	0.720548	FKBP2	0.368419			MPHOSPH6	0.648235							SPPL2A	0.385734	GLIPR1	0.330353
ARPC5	0.18642	CXorf40B	0.17869	POLI	0.339432	MPV17	0.210887	AIDA	0.615808			DUSP11	0.641229							GEM	0.617641	AC127024.5	4.97216
AC106028.4	0.976642	FAM162A	0.440161	C8orf59	0.123045	ECH1	0.338462	ZNF217	0.56761			HIST1H2AI	0.210589							EDF1	0.250354	AC091114.1	4.79007
MSN	0.160282	H3F3AP4	0.114123	EEF1B2P3	0.728694	RAB10	0.336395	NIPBL	0.343456			RPN1	0.490003							PTOV1-AS1	3.26992	LRATD1	4.10556
EWSR1	0.295794	FUT7	0.30203	HCG18	0.88581	ECHS1	0.276031	ARHGAP45	0.549806			SNRPA	0.728199							EML5	3.28059	AC003991.1	4.69635
SNX20	0.675029	UBXN1	0.330584	R3HDM4	0.368808	MRPS34	0.163091	SP140L	0.513219			CNP	0.850742							MUC20-OT1	1.42307	AL359504.2	4.36599
TRAF3IP3	0.412157	METTL27	1.01767	RPL23AP2	0.303687	MFSD14B	0.632552	FAM105A	0.392874			EMP3	0.162141							CBX1	0.731987	AL365272.1	4.39905
STK26	0.824165	LSM2	0.376553	YDJC	0.414842	MRPL17	0.438549	LAPTM5	0.200842			H2AFY	0.525826							HIST1H2BG	0.339273	LRRC7	4.59026
TET2	0.345281	SLC22A31	0.993151	JMJD6	0.307161	ANAPC11	0.280335	KCNE3	0.685911			ROMO1	0.620568							DUSP10	0.386788	AC004846.2	3.92432
TMEM120A	0.5832	DTD1	0.420168	CARD8	0.283026	UFD1	0.470908	BVES	1.51164			SNRPF	0.573269							AL353708.1	1.99924	AC108519.1	3.83892
ITGA5	0.759457	NCKAP5L	0.237109	ADO	0.451208	DENND4C	0.490617	EFCAB14	0.555348			NUDT5	0.421315							FAM155A	1.21769	RNASEH2B-AS1	3.53604
AC109630.1	1.8695	ARL3	0.307266	AL138785.1	0.344467	DRAM2	0.292924	EFR3A	0.478356			SNAPIN	0.894698							LIX1	1.73098	PTK2B	1.80695
ANG	0.702958	MRPL9	0.478882	HNRNPCP2	0.833859	PSMD14	0.280744	FMNL3	0.450791			FAM98B	1.46316							HMGN2P5	2.62942	BX664615.2	2.75156
TNIP3	2.01956	CLEC4F	0.433766	DNAJC17	0.546633	ALG1	0.599725	GIMAP2	0.64798			UBE2L3	0.480881							TMSB4XP8	1.03409	CTBP1-DT	2.47441
HSPH1	0.781664	TSPAN15	0.151931	PQLC3	0.380802	MINPP1	0.871557	PDE9A	1.02958			CCT2	0.496267							SLC4A11	2.38828	AC005476.2	3.59921
H3F3AP4	0.639637	LAMB3	0.605103	PPP1R10	0.246947	C19orf24	0.368986	SGPL1	0.957506			POLA2	0.892849							CCDC9	1.11298	AL353759.1	3.1742
CD53	0.210676	ACSL5	0.249749	FLT3	0.678031	ZDHHC20	0.440393	CDKN1B	0.480623			ATP2A1-AS1	3.50819							MTG2	1.45345	AD000671.3	2.16633
PABPC3	1.26024	TUBA1B	0.106513	SPOCK3	0.576668	TSFM	0.459897	PPT1	0.219949			GMPPA	0.854962							EPHX2	2.31955	CCNI2	2.18159
PCID2	0.730919	TENM4	0.418239	IZUMO1	1.86823	COPB1	0.13869	ZNF358	1.13479			BMP8B	3.58978							LAMB1	0.918273	IL1B	1.58661
THBD	0.578793	NPTN	0.140625	ANKRD13C	0.470592	ACER3	0.422872	THUMPD2	1.0734			INHBA	2.15688							ZNF767P	2.30538	COPZ1	0.425803
IL1R2	0.926165	ULBP2	0.472556	DNAJC12	1.44535	MFSD13A	1.06507	UBA7	0.692869			TMSB4Y	2.39541							APOBEC3F	2.11321	MSL1	2.75169
INHBA	0.590968	HNRNPA2B1	0.118235	CCDC6	0.173051	VDAC2	0.26997	CASP10	0.968415			AC244453.3	2.14421							RPL23AP42	0.531518	AC025580.2	2.50632
PNRC2	0.301741	STAP2	0.440581	KLHL5	0.350354	ATP6V1G1	0.4139	SLC26A2	0.45428			AC005363.2	1.76588							STAT5A	0.66817	APOL6	2.21357
AC122718.1	2.77557	PTAFR	0.157695	ZFR	0.121152	SLC50A1	0.459679	MGEA5	0.799873			ERP29	0.429094							WSB2	0.338499	BMP6	4.81818
AL158212.2	2.01051	PARVA	0.472286	DNM2	0.25558	PTRH1	0.686414	CENPB	0.941711			MRPL2	0.51845							ELOVL1	0.509582	SRCAP	2.17608
FRAT1	0.796655	SYNE4	1.1285	HIF1A-AS2	1.11974	AC073611.1	1.96845	CCDC47	0.357402			NETO2	0.963102									FAS	2.89506
AREG	0.78904	ENGASE	0.216625	RPS7P10	0.680301	EMC10	0.303436	ACBD5	0.485038			WDR18	1.09414									FCN1	1.07811
SLC25A25	0.442973	SNX22	0.368181	SPCS2P4	1.10783	PFDN1	0.332698	PRPF8	0.530851			XPO1	0.720671									RBM39	1.00318
CDKN1A	0.35213	HDAC5	0.481833	ALG2	0.325018	YIF1B	0.182579	HLX	0.755802			SPN	1.07675									PPP1R12B	3.47657
ERGIC3	0.233795	PSMG4	0.530307	JHY	0.537183	ABR	0.578511	ARHGAP27P1-BPTFP1-KPNA2P3	1.12787			AKIP1	0.994147									NEO1	4.03438
AC025423.4	1.49251	C1orf35	0.350653	TXLNGY	0.840228	NLN	0.791225	TRIP11	0.554803			KHSRP	0.990521									HIVEP1	2.22219
HCST	0.194853	GNA15	0.29924	AC097534.2	0.454152	TMED2	0.256425	SYT6	1.64627			APEH	1.2543									CCPG1	2.56538
FLI1	0.67244	SCAI	0.566523	AC005154.1	0.614814	KRT79	4.42369	WDR11	0.902419			HIGD2A	0.411917									CEACAM4	2.92557
AL357060.1	1.54232	IFT57	0.292914	AP003392.6	0.848374	CANX	0.301486	SMCR8	0.886644			MNDA	0.237023									AC025159.1	3.00584
ACTR2	0.161321	SLC7A7	0.136999	AC022400.7	0.592313	NUDT9	0.407696	AC084871.2	0.768236			LSM6	0.692371									AL928654.4	4.76259
TRIM25	1.08792	TAX1BP3	0.209185	AMD1	0.184544	NPC2	0.275654	TTC37	0.691613			PPP4C	0.399765									SMG1P4	4.52576
ARRDC1	0.44884	OBSCN	0.495734	AL590867.2	0.160273	FCGRT	0.430987	EMCN	1.24964			TLE1	1.32455									AC079753.1	4.2858
LINC01410	1.53005	DNAJC4	0.17431	DENND3	0.223297	ADPGK	0.286749	SEMA3F	1.78508			EIF6	0.896024									MAPK15	4.21938
SIAH2	0.584557	AC004453.1	0.347904	ID2	0.247021	NDUFA1	0.394113	ANKRD40	0.947148			MRPS6	0.759509									CARD16	1.44109
PMAIP1	0.595642	GSTA4	0.955867	SSH3	0.594281	MRPS10	0.345822	FLI1	0.54894			SNRPE	0.676402									MYOSLID	3.67952
IQGAP1	0.240004	PABPC3	0.409274	AL009174.1	0.843997	UBE2D1	0.300464	EVI2A	0.434728			NDUFA1	0.382919									KIAA0319	3.84996
HSPA5	0.328591	GPX4	0.200572	CCNH	0.329792	ABCG2	1.11949	APOL4	0.625593			SH3BGRL3	0.251563									NMNAT2	3.9041
MCUB	0.39118	FAM49B	0.318793	SNAI3	0.554619	LARP4	0.361896	BAG5	0.747092			KLHDC4	0.382543									HECA	2.06179
EIF5	0.329248	TBX3	0.656754	LINC02085	1.48996	TMEM179B	0.221285	FEM1B	0.852516			RAB1B	0.833976									COL17A1	2.53466
AC007032.1	0.392131	EBPL	0.380956	ATP6V1B2	0.151566	TPD52L2	0.490446	RRAGD	0.901842			CIDECP	1.64345									MAFF	1.8128
DOCK2	0.235406	MAN2A1	0.346228	CTTNBP2	0.440079	TTC7A	0.426899	PPP1R9B	1.04076			NABP2	1.01859									RBM8B	4.39539
PAPD5	0.93877	HMGN3	0.289533	NT5DC3	0.673778	DPM2	0.408454	CPNE2	1.00702			SMIM30	0.595754									ALOX5AP	0.432263
ACTA2-AS1	1.26475	GPR108	0.14457	TRAF7	0.315442	PSMA5	0.261745	GGA1	0.639943			SNAPC5	0.636672									ECHDC3	3.23857
PLOD1	0.733765	CD27-AS1	0.85315	UTS2	0.347167	IFNGR2	0.233509	RUBCNL	0.66194			SNORD63	2.62556									STX11	1.98265
TCP1	0.32381	NDUFA4L2	1.13676	AC126474.2	0.545632	SIGLEC1	0.713907	ANKRD10	0.525767			PIGV	1.50952									LINC01138	3.43849
ORMDL1	0.469782	HMGN1	0.267478	AC130304.1	1.22691	MGST1	0.479405	CPVL	0.223653			PFAS	1.82456									CDC42EP2	2.86188
IGHA2	1.37346	ATP5PF	0.234788	LINC00869	0.590776	UQCR10	0.382993	GALNT1	0.527813			MCEMP1	0.75482									DEDD2	2.65075
SLC35E3	1.00477	MGEA5	0.114575	TRPC6	0.489551	STX4	0.346015	SESN3	0.51626			SNHG3	1.32409									TLE3	2.82072
FAM96A	0.179787	FAM86C1	1.37408	SWAP70	0.128167	NDUFS8	0.23303	USP8	0.509836			NEURL1B	2.00068									ETS1	1.79737
TTC39C	0.724913	HSPB11	0.2483	MS4A14	0.288962	PMPCA	0.575767	GRAMD4	1.20832			PDIA3	0.282773									DNAH11	4.15919
CMAHP	0.63511	PTTG1	0.349499	SAV1	0.421297	PPP1R14B	0.457337	RNU6-6P	0.788406			BOLA1	0.537852									NIBAN1	1.93404
ANXA5	0.100284	HMGN5	0.749491	SMARCC2	0.290405	DDOST	0.309218	IER2	0.314336			RIN1	1.23742									EEPD1	2.33564
SLCO3A1	0.550923	GATD1	0.719763	AL391832.2	0.909208	RAB18	0.264203	SOAT1	0.470214			PPP1R12A-AS1	1.37323									C1RL	2.90994
FAM3B	0.725203	CPNE1	0.320395	CNDP2	0.179443	VWA8	1.05719	PRDM1	0.565824			DCK	0.806394									FGGY	3.41056
HDGF	0.49749	MYO1B	0.375272	NUDC	0.166634	MRPL37	0.451138	PTGER4	0.416909			C1orf21	0.642225									TNFRSF14-AS1	2.69208
ANAPC16	0.197071	ARL5A	0.159064	SH3BP1	0.350224	PDHA1	0.345985	MYCBP2	0.421574			SLC35B4	0.8449									AL390957.1	2.54079
AL391832.3	1.22322	ATP5IF1	0.330547	LYPLA1	0.267767	H2AFY	0.390754	SHTN1	0.440979			PIM1	0.535727									UBR5-AS1	3.68428
ANOS1	0.987058	BECN1	0.109948	DUSP6	0.12158	WSB2	0.548643	GM2A	0.50129			CAVIN3	0.98461									CD82	1.91251
DGKZ	0.462963	TMEM163	0.4222	HLTF	0.224731	FAM96B	0.139655	PRAG1	0.530035			MAP3K12	1.11568									GATA3	2.90635
HNRNPH2	0.274877	ELAVL4	0.628536	NPM3	0.383886	PDCD6IP	0.220793	IKBKB	0.724246			CCDC102A	2.52993									AC016831.7	1.71343
XAF1	0.362483	CADM1	0.548498	AL391244.1	0.689502	MYL6	0.316236	PAQR8	0.652485			ATP5F1A	0.555668									CSNK1D	2.14635
CCT5	0.290057	METTL18	0.857205	AC138393.1	1.10195	TTC39B	1.23498	HSD17B14	1.02649			GMPS	0.983139									CLMP	5.26371
C20orf196	1.08991	HHEX	0.501193	AC147651.4	0.975456	KXD1	0.274214	GNA11	1.14577			OPA3	1.13193									LTF	4.81326
RNF166	0.124602	HARS2	0.135597	SLC1A5	0.257139	PSMC2	0.242951	ELP1	0.88898			SMIM13	1.27364									HYAL1	4.79144
DCUN1D3	1.08122	CDH1	0.323139	SYAP1	0.175483	MLPH	1.18661	BLVRA	0.46747			ISCA2	0.916706									RTCB	0.101251
RPS7P10	0.885147	UXT	0.284495	AL669831.1	0.698037	GDE1	0.485895	AL390728.4	1.0402			SSNA1	0.992346									RUNX1T1	2.80969
PTP4A2	0.391855	GTF2IRD2	0.296931	SP110	0.187504	PABPC4	0.50624	PTP4A2	0.408748			NIF3L1	1.42106									IP6K1	2.58574
AL451165.2	0.472702	ANGPTL1	0.568432	PTP4A2	0.124721	MMAB	0.787632	TMED7	0.666985			YWHAH	0.27363									CCDC113	4.24458
MTSS1	0.921352	KANSL1L	0.162863	SETP14	0.672128	HCST	0.501655	DOCK11	0.705337			MT-CYB	0.187092									AC011825.4	4.10325
AC021078.1	1.17398	ORAI1	0.135004	SLC38A2	0.126529	PRAM1	0.340642	BICD2	0.614202			MRPL11	0.950206									AC135178.4	3.43327
RPL15P3	0.36592	KLHDC2	0.497193	FAM118B	0.323455	POLR2K	0.311498	ABHD12	0.325328			ITGB7	0.582176									AC053527.2	3.29868
BLM	0.965124	PCMTD1	0.402143	LINC00899	1.43891	KIAA0930	0.737036	TPD52	0.499757			SUMO1	0.517065									AC105450.1	3.48027
KIAA0513	1.0983	GGTA1P	0.110784	C19orf24	0.301186	SPTSSA	0.221229	ST13	0.308759			METTL26	0.821586									SZT2	3.02569
FTH1P2	1.06415	RAI2	1.02722	ZNF770	0.282261	EXOSC5	0.69262	DPP9	0.971197			AGK	1.37955									PKN2	1.92833
LSM10	0.301752	VIPR1	1.13697	AC073861.1	0.304534	MRPL4	0.431608	TPP2	0.541601			BORCS6	0.919544									AC022098.4	2.49636
LDHD	1.21182	ANTXR1	0.53608	FNBP4	0.121659	MRPS25	0.262281	CALU	0.462273			HTATSF1	0.737599									CACNB4	3.95783
SNORD3B-2	1.60578	CNN3	0.40025	BLOC1S6	0.241387	GFM1	0.434216	TOGARAM1	0.960347			SLC25A11	0.508819									SYTL3	2.33554
EFHD2	0.261962	P2RY14	0.403147	MAP7D1	0.223755	NOMO1	0.759977	PROS1	0.653498			PHPT1	0.44455									FBXL7	1.7796
NEXN	0.967019	HIST1H4F	1.26258	TIMM23B	0.981076	TMEM254	0.758493	MBNL2	0.574614			BCCIP	0.854814									ARHGAP25	2.1013
MRPL18	0.357507	CROT	0.757384	AC046185.3	0.91292	PPP2R1A	0.246296	PDCD1LG2	1.31025			AC098487.1	4.21352									HS3ST3B1	4.25549
ARRB2	0.167551	C11orf74	0.478021	ARHGEF37	1.14064	CDS2	0.558757	AKAP11	0.708422			CHMP6	1.12613									STAT6	2.20874
FXYD5	0.109603	MAL	0.46356	RPL21P16	0.772509	POLR2E	0.267377	GAPVD1	0.680358			NSD2	1.14784									VASP	1.72997
RFLNB	0.749915	B9D1	0.891128	SRM	0.287419	EIF3I	0.287632	TOR4A	1.15697			RNF168	0.561537									AL078604.4	2.36479
PRNP	0.269138	ZMYND8	0.141561	RPL26P19	0.459627	PLIN3	0.339927	CDC42BPB	0.967932			AL139393.2	2.82437									AP003498.2	2.17595
NUDT16	0.59765	COTL1	0.242308	DAGLB	0.187213	FAM98A	0.495963	MTMR9LP	1.34036			PPP1R1C	2.40083									ANKUB1	3.54114
AC083880.1	1.18257	ZNF81	0.140003	S100Z	0.427192	GALNT7	0.581122	ERBIN	0.41444			SF3B3	0.673873									OOEP	3.32226
ADA	1.51796	NCAPD3	0.44015	AC098614.1	1.35242	ILVBL	0.579852	SNORD3A	0.498777			AL353759.1	2.33072									CD96	1.53578
CEP162	0.773918	ACBD6	0.327932	AL390728.4	0.668589	MRPL32	0.201369	MAT2A	0.422456			AL445189.2	1.74941									FAM219A	4.81449
GPSM3	0.267582	KIF9	0.530139	SIPA1	0.180707	SAA1	2.06117	SELENON	0.98436			AL157813.1	2.1762									ALDH1A2	3.55344
PCF11	0.287904	VTI1B	0.181252	AC092070.2	1.11135	DOK2	0.398889	WNK1	0.604508			PPIE	0.398017									AC008105.3	2.36195
SDHB	0.319692	LINC00342	0.352678	RPL21P75	0.590623	ST3GAL5	0.309232	ATP8B4	0.686088			MAZ	0.688092									OSBPL2	3.93489
TMEM176A	0.229767	SNX33	0.772428	VPS35	0.120527	COX14	0.318246	TM4SF18	1.72577			SLC16A3	0.667173									PRF1	3.64873
SMPDL3A	0.930193	SYK	0.446359	GALK1	0.261569	CD84	0.333183	PGRMC2	0.501447			RASSF1	1.06062									IPMK	2.31051
MIR103A2	0.804059	PRCP	0.364222	SNRPD3	0.168647	SIGLEC7	0.385954	SREBF1	1.07383			AC116050.1	1.77253									ZNF267	1.88509
GFOD1	1.11858	PM20D2	0.416427	RF00003-10	0.913116	DYNLT3	0.196154	FBXL3	0.615723			SCMH1	0.599918									WDR86-AS1	3.48512
ZFAND2A	0.862263	ACTR3B	0.657389	BCL7C	0.233944	AP5B1	1.00185	CR1	1.02031			PSMB8	0.610406									TRIM56	2.3735
MRPS5	0.328226	MGST2	0.433027	VASH1	0.379515	SNF8	0.211165	RBAK	1.54932			UTP23	0.916163									AC103736.1	4.8502
BNIP3L	0.254764	SCARA3	0.808253	EXOSC8	0.157421	ABHD6	0.711582	DNAJB4	0.509611			PFDN1	0.417688									RC3H1	2.388
SLC22A4	1.2926	LRPPRC	0.104764	AC079250.1	0.831903	TRAPPC3	0.315756	HSF4	2.16337			ALAD	0.897587									MYBPC2	4.49245
LINC00937	2.53724	HLCS	0.249073	GPX1P1	0.619654	PYGL	0.474126	NUDT3	0.50302			BRIX1	0.57898									AC124068.2	4.43981
MBD2	0.603649	MORF4L1	0.201086	ACSL4	0.112722	G6PD	0.338465	NOTCH1	0.980006			NDUFV1	0.495138									AC133552.2	3.45613
ELF1	0.193119	OSGEP	0.443434	GPX7	0.326629	TMEM192	0.438832	SEL1L	0.455053			DGCR6L	0.742564									FAM129A	2.34137
PCMT1	0.18286	PRKCI	0.331263	LGALS2	0.130427	HAGH	0.444425	KIF16B	0.843812			CRAT	1.26653									KRT80	3.10528
ODF3B	0.494623	KCNC3	0.624525	AC006001.3	0.604402	STEAP3	0.750379	APOLD1	1.1405			SAMHD1	0.418884									LINC00598	2.18538
CRTAP	0.190018	RPS19BP1	0.309645	ZNF354B	0.40335	NDUFC2	0.284861	PRELID3A	1.53799			FKBP1B	1.52234									PP2D1	2.49006
ALOX5	0.301353	SHC1	0.126654	UCK2	0.522817	GSR	0.78625	GSAP	0.723105			SMARCAD1	0.479936									TMEM220-AS1	2.78944
PHF21A	0.303714	PTTG1IP	0.332751	RAB11FIP4	0.596821	WDR12	0.594769	PTGFRN	1.08761			SRSF1	0.453825									AL137003.2	2.54238
SH3BP5	0.388005	COA4	0.259946	DMC1	1.0917	TNNT1	3.43233	GPX1P1	1.01139			ARMC6	1.99247									ERGIC1	2.04391
TFEC	0.390026	NARS2	0.551877	MFNG	0.302477	ACAT1	0.315297	TMX1	0.492344			CLIC4	0.523755									NFKBID	2.34382
LDHA	0.17851	ARMCX4	0.699974	AC119428.2	0.885606	TWF2	0.39676	GPR85	1.19014			FANCA	1.87043									LST1	0.841563
LRRC75A-AS1	0.203566	TMEM98	0.535196	AC010186.2	0.953892	PECAM1	0.31287	SLC39A1	0.584343			FAM234A	0.972054									SLC9A3R1	2.92534
ZNF267	0.591148	RNU6-2	1.80603	PLEKHM1P1	0.20142	2025-09-10	0.706453	NUDT16	0.572175			ISOC1	0.869888									WIPF2	2.61463
ATP1B3	0.178809	COX6C	0.229048	ATG14	0.300414	PAPSS2	0.450481	TSPYL5	0.952866			YY1	0.610511									SEMA4D	2.55153
RAP1B	0.180663	FOXK1	0.158078	NPM1P39	0.547223	HADHA	0.289168	AES	0.401537			LAMP5	1.08577									SPATA13	3.23882
G6PD	0.814854	RPL23AP2	0.277195	LSG1	0.279915	PDHB	0.225992	DCAF5	0.624454			CTBP1	0.79653									GFOD1	3.02783
ERICH1	0.426576	RNVU1-15	0.156117	CCDC90B	0.24395	ZMPSTE24	0.260431	UPF1	0.890202			AL445524.1	1.21281									AL359762.1	3.49136
CCDC69	0.379625	MPST	0.4271	CCDC146	0.490701	AP1AR	0.415661	MICU3	1.02978			MIS18BP1	0.62675									AL391832.3	3.74401
IVNS1ABP	0.449824	CCDC106	0.486691	AC026979.2	0.881651	SERINC2	0.677349	ARHGEF40	0.627851			GTPBP2	0.858376									ASAH2B	4.72415
ALDH1A1	0.454839	ARRDC3-AS1	0.167152	THAP9-AS1	0.305823	ALOX5	0.427643	SLC9A3R2	0.858346			UXT	0.62326									RPL31P63	4.76023
TANK	0.316889	HACD4	0.506772	ZNF37BP	0.378483	HSPA9	0.27673	CEP170	0.373641			MRPS33	0.558962									AC023157.2	4.32571
VDR	0.759316	NUDT8	0.553189	AC116533.1	0.307941	TMEM165	0.112026	CRTAP	0.275707			HIKESHI	0.816092									AC008115.3	4.75644
FAM107B	0.193874	PLEC	0.281203	TRIB2	0.248719	MME	1.5935	DDX60	0.717602			PPP1CC	0.407472									AC116353.5	4.31025
SLC35A1	0.546778	NRCAM	0.583944	RPL41P2	1.17467	NENF	0.3445	SLA	0.25841			DUS1L	0.708387									CYSTM1	1.96369
SNX21	1.12164	SNHG11	0.884819	JDP2	0.405543	OR7E38P	0.883713	TEP1	1.16104			PRIMPOL	0.732092									TRDC	2.80963
PI4KAP2	1.65804	MANF	0.385303	FKBP1B	0.681528	NDUFB5	0.218863	RNF141	0.7537			NDUFA4	0.282162									HOXA5	4.06883
CATIP-AS1	1.10692	LRIG3	0.841864	SLC25A12	0.485034	SAR1B	0.454373	CYP2U1	0.587202			ALDH7A1	0.861867									IQUB	3.98592
SPOPL	0.366762	PSPHP1	0.174656	SCNM1	0.198345	ME2	0.396148	C17orf51	2.63418			DNPH1	0.874834									HLX	3.20046
HSPE1P3	1.75082	MEF2A	0.336956	TMEM39A	0.4681	TP53I3	0.813663	ZNF561	0.908602			VPS29	0.463551									MAP6	4.00205
RNF149	0.171405	COQ2	0.163712	NUPL2	0.309622	HYOU1	0.627257	CASC4	0.427499			DHX15	0.562825									CCDC180	3.94631
RIT1	0.504217	CRB3	0.958912	AL691447.2	1.38758	RAB7A	0.266797	CARD11	0.7128			YDJC	0.681128									PMS2P10	3.79253
AC104695.4	1.67168	AL035446.1	0.40695	MAPKAP1	0.148026	HINT3	0.769011	ATP7A	1.00114			EIF2S1	0.518992									AC096577.1	3.49669
ZDHHC3	0.797434	PITPNA	0.282681	TTC13	0.222912	SNRPC	0.18324	SYNRG	0.497084			DAZAP1	0.710121									MAN1B1-DT	3.34513
GLTP	0.643505	SCAF11	0.10278	AGPAT1	0.176827	TTC7B	0.942758	SYNJ2BP	0.731028			SCOC	0.66698									RANBP2	2.02275
PSME1	0.145288	MOK	0.771966	RPL10P16	0.186743	ZNF622	0.416736	MANBA	0.53796			COX7B	0.370295									AP003733.4	2.88659
TRIM7	1.03179	OCEL1	0.413306	METTL13	0.310468	CLCN7	0.51637	MGST2	0.444456			BICD1	1.05622									IL12RB2	3.01214
RPL6P27	0.767055	MBIP	0.510386	C17orf97	1.11889	VKORC1L1	0.710166	VEZF1	0.540469			PHF7	1.80214									TTC39A	3.3264
FBXO9	0.21004	TM7SF2	0.804012	FAM96B	0.137582	PSMA4	0.309439	OSBPL3	0.674191			PCMT1	0.706071									AC078785.1	2.87052
PPP1R11	0.325803	S100A2	0.911784	N4BP2	0.417205	TULP4	0.549558	CCSAP	0.689882			NTAN1	0.705191									CHKB-DT	2.51705
JPH4	1.42766	PAX8	0.489075	TMEM121B	0.871612	TMEM51	0.449374	CD34	1.24466			NAA38	0.526798									GIMAP4	1.53286
PEAK3	1.69056	COPS6	0.409051	LINC00339	0.754133	MYD88	0.355007	AC007406.5	1.98457			VPS26A	0.44694									ARHGAP28	2.84805
GSR	0.702868	MAP2K5	0.107837	SUCNR1	0.456127	KYNU	0.374698	OAS1	0.508428			MRM1	1.47741									AL136962.1	2.03886
ATG16L2	0.633878	TP53I13	0.759254	LINC02432	0.463476	MRPL24	0.40436	TBC1D4	0.403965			SLC25A24	0.667117									KREMEN1	2.98464
MTCO3P12	0.905543	BTAF1	0.285027	GNL2	0.376914	BET1	0.449955	BEX3	0.314132			GPN3	0.598589									STPG4	2.12544
ATP6V1B2	0.345177	P2RY1	0.148545	AL133264.2	1.83873	AC073861.1	0.481541	BTN2A1	0.651883			FANCC	1.50267									HSF4	4.00613
NUFIP2	0.350298	SLC22A17	0.455774	ALAD	0.48149	PHPT1	0.337133	ZC3H10	1.51301			EAF2	0.869961
ARL11	0.557794	ANGPTL4	0.588706	AL118558.3	0.773885	GALE	0.858792	CBX4	1.02776			SEPSECS-AS1	0.86139
PCED1B-AS1	0.296505	ANKRD13D	0.391566	RSU1	0.238758	PSMD2	0.250537	DIP2B	0.832708			CPA5	3.42216
PGK1	0.156542	UQCR10	0.19824	BTBD1	0.306317	LONP1	1.00873	AGO4	0.922504			AC239868.3	3.76013
RPS2P32	1.69501	GTF3A	0.410136	RPL21P28	0.311019	ERGIC2	0.181515	ARHGEF12	0.616088			POLR2K	0.607151
AC025048.6	1.66507	GPANK1	0.504374	ZNF296	0.700452	HSBP1	0.302027	KIAA1109	0.671149			LMAN2	0.48279
ITPK1	0.427065	ELK1	0.164215	DET1	1.01651	MT1X	0.835669	POLR2J3.1	1.96945			COL17A1	3.1149
RNPEP	0.437246	TGDS	0.228868	TBK1	0.209879	MT-TL1	1.15951	ABCF2.1	1.7039			AC092809.3	2.5678
SAP30	0.315711	FNDC4	0.85072	SCIMP	0.228921	CH25H	0.651273	N4BP1	0.622782			KPNB1	0.339531
PDCD6IP	0.303221	FTH1P2	0.274852	SPOPL	0.454317	CEBPA	0.544106	AC100849.1	2.58334			FRG1-DT	2.13616
AC083843.3	2.92833	STAG3L4	0.248865	SDAD1P1	1.29557	DDRGK1	0.475821	NFATC2	0.486033			HNRNPF	0.51348
RPL41P5	0.154662	ECI2	0.605908	SH3GLB1	0.148821	AHCY	0.542456	UBAC1	0.564771			TELO2	1.06364
NDUFB9	0.184781	FHL1	0.47759	C9orf72	0.270994	ISOC2	0.673483	TM2D2	0.790515			QSER1	0.821886
MAP3K20	0.556766	RPL23AP42	0.368181	C16orf87	0.493513	UNC50	0.103809	HIPK1	0.398708			ACSBG1	1.82212
AP001024.1	1.55222	KCNQ1	0.348344	PLS1	0.563583	C1orf43	0.23693	DIS3L	0.623138			EXOSC10	0.549459
SLC25A5	0.141142	ETHE1	0.405159	2025-09-01	0.213616	DDX56	0.40496	SPIRE1	0.811311			ALG3	0.350897
IPMK	0.838206	FBXO2	0.37549	POLR1D	0.119056	TM7SF3	0.450406	DEGS1	0.26333			UCK1	0.744717
TMEM209	0.625357	RNU2-63P	0.182983	AL390719.1	1.51408	MCRIP1	0.41077	MRI1	0.834726			CDC25B	1.19306
BEST1	0.26978	LITAF	0.21112	STAG3L2	0.721086	C7orf50	0.341862	TMEM26	1.99188			C1orf54	0.584591
ASCC2	0.396946	SF3B1	0.258564	ZNF812P	0.692828	DAD1	0.273049	NKTR	0.490538			EEF1AKMT2	0.849051
WAC	0.30876			STN1	0.231881	UGCG	0.449205	ENTPD6	0.54018			DMAC2	0.691175
ZNF706	0.250084			KCNMB1	0.45668	NDFIP1	0.157227	ROCK2	0.585723			PLK4	2.13027
MAFB	0.297836			CSK	0.197996	RHOQ	0.528424	SORL1	0.36358			SF3B4	0.64074
NFATC2IP	0.577537			CECR2	0.738032	TIMM13	0.334321	RBM12	0.635017			TCERG1	0.684649
RNU4ATAC	0.695354			LARS	0.238725	SREBF1	0.709719	NFIA	0.46516			HIST1H1A	2.2339
AC020911.2	0.872389			CYSLTR2	0.344725	CERS2	0.303734	EDEM3	0.689525			HNRNPK	0.371776
SLFN11	0.390964			PRAM1	0.372044	GIPC1	0.687545	FGFR1	0.756795			PSMA4	0.394549
HP1BP3	0.241703			YBX3	0.183153	FPR3	0.364501	UAP1L1	1.11085			MPC2	0.606856
P2RX7	0.504694			NUDT16P1	0.113154	FKBP1A	0.343038	PGGHG	0.875006			NPM1	0.378694
STK39	0.942618			C21orf33	1.29644	SPI1	0.351813	FAM160B2	1.07989			AC106707.1	1.50178
SDHD	0.27727			MYO18A	0.195481	ATF5	0.566886	CD276	0.787293			IDH1	0.364906
PTH	0.502273			RGS14	0.384249	COPB2	0.223326	SEC24D	0.665089			HAPLN3	1.33273
CLK3	0.500953			VPS36	0.337768	TBCA	0.275405	SNAP23	0.411097			ZNF93	1.63292
FAM19A2	0.82401			EXOSC10	0.236949	OS9	0.322454	BRD3	0.658694			AP1S1	0.71002
FGD3	0.57306			PLEKHA3P1	0.699917	GOLIM4	0.164065	P2RX7	0.828186			HSD17B6	1.22053
PARGP1	1.33837			LINC02256	0.45689	GSPT1	0.257741	AC009948.1	1.24662			CPSF6	0.646277
RPS13P2	0.742585			GMDS-AS1	0.845478	MICA	0.579197	SH3PXD2B	1.06952			RECQL	0.775986
CASP4	0.321937			MTIF3	0.346434	CCDC115	0.383653	TRA2B	0.414479			AC006504.5	1.08763
ZNF839	1.45395			ATXN3	0.33921	MPC2	0.273039	MT-ND6	0.560108			MARVELD1	0.802142
TOM1	0.485872			SNORD3B-1	0.508346	TMEM91	1.03914	GNG11	0.875446			WDTC1	0.920029
LPCAT1	1.05352			WAS	0.145836	GART	0.459977	MTMR4	0.965489			LTA4H	0.557519
CDH23	0.950774			SLC2A1	0.653654	OSGIN2	0.788966	MYSM1	0.944298			NANS	0.586977
POLD3	0.576283			ENTPD1	0.215609	AC004988.1	4.19525	CHSY1	0.796401			POLR2F	0.489659
NR1H2	0.401601			PTCH2	0.450693	MTX2	0.55961	METRNL	0.449442			RPP30	0.550914
AC022400.7	0.524513			ARMC8	0.34882	ALG14	0.878722	SLC7A7	0.441427			ATP1B3	0.288884
C2	0.584574			AC127502.1	0.654174	LIMS1	0.347127	CMIP	0.467474			ARHGEF19	1.70426
MON1B	0.478344			YIF1B	0.164609	PARP12	0.487409	TRIM22	0.397104			COTL1	0.398676
VCL	0.404215			BTBD3	0.636391	MRPS36	0.204263	TFCP2L1	1.20177			FAM45A	0.739559
ARHGEF11	0.585551			TPRG1-AS1	0.31432	2025-03-02	0.324389	NOL8	0.504032			GABPB1-AS1	1.49463
AC005154.1	0.978335			RAB5A	0.298408	DIXDC1	1.616	SMAP2	0.255849			COPS8	0.313882
UGP2	0.371578			ASGR2	0.768476	SUN2	0.283697	STK32B	1.68073			ENY2	0.453294
JUND	0.129139			PGGT1B	0.399961	ACADM	0.219543	NCK1-AS1	0.634208			DNAJC21	0.72365
AC127502.1	0.692364			PDK4	0.135922	ABHD5	0.535322	PDP1	0.523783			CEBPZOS	0.20649
STT3B	0.319906			COL9A2	0.429829	TXNL4A	0.175399	ZNF768	1.19006			BEND5	1.50119
TMA7	0.129613			GDPD1	0.764887	NDUFA5	0.161937	2025-03-09	0.698068			IMPA2	0.924864
KIF23	1.65779			RASSF5	0.220861	RNPEP	0.350503	NYNRIN	1.50268			B3GLCT	1.80337
MIEN1	0.209084			AC034236.1	0.28018	USF2	0.284442	CHMP1B	0.475566			GLRX2	0.598744
ATP5S	0.727805			NAA40	0.677307	SCOC	0.371174	ATP6AP2	0.181078			NSMCE4A	0.738671
LRRFIP2	0.478552			C11orf21	0.544224	EMG1	0.228559	BATF3	0.530779			LCMT2	1.30587
EEF1AKMT4	1.20671			ATRIP	0.599212	SLC39A3	0.311324	POU3F1	1.53343			CLCC1	0.763336
C9orf139	1.48786			BRI3BP	0.205011	PALLD	0.398415	CMTR2	0.744355			MRPL58	0.902265
AC007611.1	1.58117			LRSAM1	0.385182	PRDX6	0.267418	TMEM106B	0.775724			ATP5MPL	0.420134
NFKBID	0.521565			ZNF276	0.147485	RMDN1	0.492043	SLC25A30	1.12598			POLR2L	0.407218
SAT2	0.413892			NXF1	0.253708	GALC	0.604802	SUFU	0.70737			NDUFS2	0.482466
CHST7	1.44252			RGMB	0.719264	TXNL1	0.1891	DYRK2	1.01998			PIF1	2.04166
HSPD1	0.724652			CITED4	0.399969	PCSK9	3.97294	MIR503HG	2.35847			ARPC5	0.413639
YPEL3	0.154919			AC080013.5	0.990688	AC009974.1	2.88259	ZHX1	0.742091			ZNF738	1.94504
IL1RAP	0.811625			AC078846.1	0.843124	SUCLG1	0.130502	PRPF40A	0.292551			GNPAT	1.17305
CRYBG1	0.326529			ERC2	1.07678	BEST1	0.174922	SLC8B1	0.717987			DNAJC2	0.540764
HSH2D	0.641522			AC109826.1	0.269141	RALGDS	0.368321	DCHS1	1.54997			UBL5	0.260884
CCDC22	1.10376			TBRG1	0.215268	IER3IP1	0.412556	HS3ST1	0.702461			CREB3L4	1.12411
SHOC2	0.365463			GADD45G	0.523443	UQCRB	0.31558	ZNF573	1.46775			FIG4	0.984129
RCOR1	0.546672			EIF2AK1	0.191516	ARL2	0.150765	DDX42	0.513223			AC084033.3	1.97007
BORCS8	0.604488			AC215219.1	0.421013	CCL7	1.05764	RASGRP4	0.945514			TST	1.0652
AC048341.2	0.948312			AL162424.1	0.442654	BACE1	1.08628	PSTPIP2	0.623214			EBP	0.846193
AKAP17A	0.422457			CDPF1	0.551359	KIFC3	0.685036	ATRN	0.878633			C16orf87	0.846098
SH3BGRL	0.139153			TIFA	0.122334	C22orf39	0.344694	PAXBP1	0.630516			THBS3	0.814547
AC009061.2	1.38486			C5orf63	0.664966	MED8	0.40824	ZMAT3	0.880727			MRPL16	0.479537
ATP6V1F	0.139419			RAD23B	0.179821	RPF2	0.394877	SSH1	0.679673			CALM2	0.366991
DEDD2	0.576013			GSTM1	0.787189	ADM	1.01411	IPO11	0.866745			TMSB4XP4	0.943277
HACD4	0.219579			ZC3H15	0.210242	RNF7	0.132637	GNG12	0.479379			PPP2R5D	0.623793
LINC01506	1.74533			GTF2IP20	0.558406	RRN3P1	1.0078	WASHC2C	0.748505			RRP7A	0.662588
PROM2	1.62849			TCEA1P2	0.664464	ARID5B	0.394456	P4HA1	0.605695			DHRS4	0.65879
ZNF703	1.33767			DLGAP4	0.230515	PTPN6	0.248052	EEF2K	1.05417			XRCC5	0.356155
UBE2D3	0.118549			IK	0.134806	TMEM37	0.806712	LBX2-AS1	1.60399			RASSF7	0.671314
AC124248.1	1.75627			AL450998.2	0.169986	HSPA4	0.251678	PHF3	0.491999			CEP170P1	3.08166
C20orf27	0.378094			KIAA1586	0.115094	QPCT	0.433296	PLXNA2	0.919915			SUCLG1	0.529854
NLRP12	1.38828			ROGDI	0.1477	POLE4	0.191359	RPS4Y1	0.566691			HYAL1	3.15429
PKN1	0.643992			IL1RN	0.189453	EMC4	0.158878	HAVCR2	0.404198			C19orf57	3.10515
ADPGK-AS1	1.62352			PER1	0.143894	CEPT1	0.54203	PRPF4B	0.300404			NR2C2AP	1.25553
MAP3K3	0.625141			GRPEL1	0.409694	DMAC1	0.138961	GPRC5C	0.809699			POLR2J3-2	2.85221
H1FX	0.283945			C11orf58	0.108336	EPAS1	0.141592	ZNF629	1.07229			AP001347.1	2.76389
JMJD6	0.3298			ELOVL1	0.10401	CHMP5	0.171092	DDX17	0.328203			AC004803.1	2.30352
AC005082.1	1.57946			KRCC1	0.142977	VCP	0.219529	ACIN1	0.474395			AC087388.1	2.27821
CHST15	0.87284			PIGS	0.37029	VAMP4	0.545686	NPTN	0.374816			NUDT11	1.16849
ACAA1	0.328157			AC006511.3	0.349463	PIGS	0.225993	RCOR3	0.430484			PRPF38A	0.818176
SFR1	0.403988			SIRT1	0.353248	COQ2	0.675932	DUSP3	0.633672			CD81-AS1	0.629947
RPS2P5	0.704873			DENND1C	0.577656	GOLM1	0.509977	EMILIN2	0.549824			SPTSSA	0.685727
FAM111A	0.353283			HSPA2	0.625338	BID	0.200508	RDH11	0.257728			DPY30	0.572147
DSP	0.189765			BIK	0.24565	LAMTOR2	0.255094	NEAT1	0.16018			LYPLA1	0.330628
TMSB4XP8	0.449683			ESCO1	0.337408	ACADS	0.639502	DNASE1L1	0.834422			CCND3	0.632768
TMPO	0.16753			LRRC37A4P	0.798228	ALCAM	0.374902	FERMT3	0.43763			UBE2A	0.543426
AL391832.2	1.13185			ANKRD37	0.665285	ARSA	0.517488	AC004656.1	1.27474			COX6B1	0.31036
AC020922.2	1.46345			APOL4	0.166593	PGM3	0.639787	RIPOR1	0.56598			MAP1S	0.754011
GPR132	0.549979			UBE2K	0.101812	STIP1	0.325226	GPR137B	0.598717			MGST3	0.363874
KSR1	0.855521			NHSL1	0.481596	SLC11A2	0.496854	TNKS2	0.451403			GSTO1	0.411483
PELO	0.942366			2025-03-07	0.161665	TNFRSF14	0.445101	ZNF26	0.968928			LRRC59	0.810196
NOC2L	0.440311			DEAF1	0.503998	NDUFA13	0.161929	FZD8	1.91837			MMS22L	1.15804
EIF4E2	0.31071			AC008759.3	0.975054	FABP4	2.68991	CXorf36	1.73847			TAF12	0.45538
TLR2	0.235682			KIAA1211L	0.373824	SNX24	0.690474	STARD8	1.04635			C22orf39	0.679085
PID1	0.580409			CHEK2	0.548496	MT1L	1.50776	KDM5D	1.35821			CASP6	1.13434
KLHL36	0.526072			AC007613.1	0.485571	NDUFS2	0.132474	STC2	1.82074			COPRS	0.49757
HERC5	0.578269			CCDC50	0.170427	HIGD2A	0.298753	USP46	1.37121			CBR3-AS1	1.99719
MAPK14	0.429553			DCPS	0.592311	SH3GLB1	0.228861	KLHL9	0.47879			RRP1	1.07731
EHBP1L1	0.315308			APOBR	0.227851	FNIP2	0.433598	OSTM1	0.499479			ADAM15	0.762786
AL080250.1	1.81485					HMGCR	0.757854	HIST2H2BE	0.635147			NRL	1.89574
CDKN2D	0.602886					SAR1A	0.203435	HNRNPUL2	0.648251			PAAF1	1.9696
FGD4	0.278668					PLOD1	0.478857	EPN2	0.674542			NME4	0.727087
FAM124A	1.90734					CMTM7	0.133727	MBD6	0.660191			RAC2	0.383221
CRISPLD2	0.145223					ACAT2	0.718739	TBC1D5	0.502914			TIMM8B	0.512745
ACADVL	0.336567					SDAD1	0.259107	FGD2	0.484221			SCOC-AS1	1.83582
ECHDC3	0.959367					TUFM	0.202475	P2RY13	0.125081			NRIP3	1.64187
NDUFA12	0.12841					CAMK1	0.616297	MAP3K11	0.614563			CCT6A	0.536651
UQCRB	0.114711					CSNK2B	0.140616	FAM20A	0.956608			CTNNA1	0.576868
PSMA3-AS1	0.530366					MAN2B2	0.416967	ZNF703	1.07926			STAC3	0.769852
USB1	0.643799					CLN5	0.440816	TET3	0.668683			DERL3	1.49076
B3GNTL1	0.972908					STT3A	0.442111	PCMTD1	0.426881			DDX23	0.14171
MFSD2A	0.894542					TPST2	0.453366	CTNS	0.89253			SEC61A1	0.776663
CSDE1	0.198402					PRRC1	0.271502	ARHGAP5	0.477325			CCDC189	0.974424
RTN4	0.230168					SNX4	0.184975	ZNF330	0.635419			DCLRE1B	0.753937
PSMB3	0.139888					IFI27L2	0.178093	PARP1	0.347332			ARPC4	0.584812
C3orf58	0.528177					SLC39A13	0.590628	PML	0.837714			RAD1	1.26435
ING3	0.472092					UBE2J1	0.263411	SREK1	0.517955			AK6	0.520252
NFKB2	0.272651					TTLL4	1.35769	TNFAIP8L2	0.329679			TRAPPC2L	0.794479
IL6	0.384724					RARS	0.292822	PIP4K2B	1.07644			NDUFC2	0.493779
AC026979.2	0.536591					WASHC4	0.178573	RPL32P1	1.42136			NDUFA3	0.391258
BZW1	0.15133					CDA	0.669656	DOCK1	0.693436			RTN1	0.497258
FTH1P8	0.751763					C12orf4	0.502065	FGF20	0.74729			STYXL1	0.607025
SIGLEC9	0.485355					AGPAT4	1.1752	MAVS	0.869389			CORO1A	0.374011
WSB1	0.119381					POLR2I	0.244861	FKBP15	0.524249			CTNNBIP1	0.894584
AL139246.5	1.02208					MDM2	0.615002	MTR	0.875235			POLR2J	0.698033
RBL2	0.402514					SPRY1	0.47962	STK11	1.03332			CCDC25	0.677538
PNP	0.387561					GMFB	0.489458	ICOSLG	1.78853			NUP188	0.69024
PKM	0.140188					GRPEL1	0.209503	CMBL	1.09624			ARMC5	0.985956
FAM214B	0.738322					SCP2	0.240999	TTBK2	0.677351			KIAA1841	0.949948
Z93930.2	0.891927					ATP5PB	0.219714	ZBTB44	0.602081			LAMTOR2	0.499804
AC100786.1	2.36119					PQLC2	1.19586	USP27X	1.7496			ARF6	0.604001
ARHGAP26	0.229548					NIPSNAP2	0.10154	WDR81	1.18182			HMG20B	0.467828
DAPP1	0.444607					PPP2R5A	0.18766	CXorf38	0.576982			ERAL1	0.706129
HSPE1P2	2.34972					SMPD1	0.535624	AC239800.2	1.57288			NFATC4	2.09341
KLF6	0.237787					UQCRC2	0.283732	UHRF1BP1	1.11824			ATAD3A	1.47353
SUN2	0.499071					GLA	0.171162	ZNF468	1.12494			TUBB6	0.712744
RHOT1	0.576075					FURIN	0.53521	FES	0.659234			METTL3	1.53133
TPTEP1	1.75646					TCTN3	0.223032	APH1A	0.428259			KRI1	1.06496
CELF2	0.135346					SCO1	0.421801	SPRY2	0.750125			IP6K1	1.14338
BCL10	0.396104					TRAM1	0.222931	CASP1	0.424577			VAC14	0.841458
ARPC3	0.105508					ARL1	0.296196	KCNJ2	0.76285			TRIM28	0.641188
RPL23AP65	1.25887					REXO2	0.187508	CLEC7A	0.38228			GRIN2D	4.63774
OSR2	1.99344					YARS	0.4366	ZNF276	0.584309			MRPL23	0.606188
YBX1P1	0.7006					RPL18AP3	0.218891	VAV1	0.619432			NOC3L	0.786548
GNAI3	0.292915					PFDN6	0.125806	NCK2	0.595415			AL606760.1	3.28071
ZNF185	0.870861					NDUFA8	0.122241	ATP6AP1	0.187403			AP000347.1	2.78921
ZNF207	0.366666					EXOSC7	0.573674	TYMP	0.177122			STPG1	0.99983
TESMIN	1.56669					GMPPA	0.646804	ERAP1	0.730516			ITGB2	0.297448
CRACR2B	1.33507					OR6N1	4.42127	TCEAL9	0.61747			AC117382.1	2.22513
CDKN1B	0.444382					LSM6	0.212466	RF00004.9	1.50656			E2F2	1.65855
ISG15	0.445168					EIF5A	0.209211	PCF11	0.475808			SERPINB10	1.85545
ECHDC1	0.389702					FGD5	1.18437	RAB20	0.567348			YWHAQ	0.423222
SBDS	0.20746					PRKCD	0.217965	CD33	0.308055			TTC32	0.764384
DENND3	0.141007					TMEM198B	0.674586	UBLCP1	0.440889			TMSB4XP8	0.665525
AC010999.3	1.54746					ALKBH7	0.148507	C19orf66	0.781032			OR7E38P	0.689801
GRPEL1	0.310502					PSMD12	0.206482	AHCY	0.818345			TAOK2	0.860748
CGGBP1	0.150415					KAT8	0.367016	UBTF	0.412409			EIF2S2	0.636267
AC011445.2	1.44647					TMEM41B	0.413354	SMURF2	0.501707			CASP3	0.992729
ARHGEF28	1.48773					GADD45G	0.430077	IREB2	0.844683			QSOX1	0.629134
FAM89A	1.03504					FBXW5	0.402002	ADIPOR1	0.421025			EIF2B3	0.81146
HSBP1	0.131583					NDUFB7	0.157833	ITSN2	0.327439			NUDT15	1.01912
RAB1B	0.281938					BLOC1S1	0.206376	FAM122A	0.759288			C9orf40	1.15995
UNC13D	0.594713					PSMC3	0.260795	RBSN	0.925113			MRPS22	0.89777
EP400P1	1.29327					NDUFB2	0.289811	TXNDC16	1.19826			C1QBP	0.581142
RASGRP4	0.941885					PYM1	0.277592	ADCY6	1.96687			ASH2L	0.762683
SRSF9	0.140271					LIMA1	0.403389	HECTD3	0.968413			ATG3	0.734622
PDLIM2	0.523043					MCOLN3	2.55623	TAX1BP1	0.253092			BZW2	0.665236
SSC4D	1.14937					PLXNA1	1.18848	KDELR2	0.504565			SIRT2	0.738471
HNRNPA0	0.195022					MT-ND4L	0.371724	LBR	0.392584			PPIL1	0.455962
HDDC2	0.344229					YKT6	0.565506	SH3TC1	0.748107			PDE12	0.677476
SNN	0.471834					SLC25A5	0.383189	ZNF518A	0.636295			CBR1	0.634598
MAP2K6	0.558991					HDDC3	0.588155	ARPIN	0.718371			MRPL10	0.608041
NAGPA	0.71677					TRAPPC1	0.204876	B3GNT5	0.357996			SNX3	0.535705
IL16	0.213548					SELENOT	0.23224	EXOC1	0.528069			COPS7B	1.17276
VNN2	0.712777					TMEM50A	0.157155	SSFA2	0.732363			COX20P1	1.78462
NRBF2	0.30233					DHRS7B	0.40626	CD300A	0.413937			ITGAM	0.363629
AC007969.1	0.305773					PSENEN	0.10309	NAIP	0.798616			RNF26	0.875593
ZDHHC1	0.980732					C20orf27	0.272513	GALC	0.519738			TRMT10A	1.43461
GTF2IP12	1.20299					TARS2	0.53351	FSCN1	0.127592			PHGDH	1.07086
ARRDC3	0.215589					PGAM1	0.305529	PTEN	0.500419			RHNO1	1.13063
GNG5	0.111798					FAM129B	0.873089	ZBTB37	0.953049			ALDH1L2	2.17426
AC027644.3	0.84427					SBF2-AS1	1.46201	SLCO2A1	1.38768			XRN2	0.639085
DRAM2	0.344602					IMMT	0.285706	H1F0	0.312883			ETFB	0.763113
AC008038.1	0.670401					RND3	0.800989	MGAT1	0.289578			WBP11	0.656286
AC027290.2	1.74389					COX6C	0.297453	SCARF1	0.7369			CLEC12A	0.779699
LONRF3	0.748753					ATP13A1	0.310061	ARHGAP30	0.441321			GABPB1-IT1	0.821206
EXOC1	0.284967					TNFRSF21	0.464656	TRAPPC8	0.799021			XRCC6	0.558986
RBM3	0.176104					STX18	0.454317	HPSE	1.31789			SZRD1	0.499038
AP003086.1	1.05987					AL035446.1	0.717855	C10orf128	0.416032			ARHGAP33	1.48629
SLU7	0.24594					PC	1.30381	CAB39	0.38288			LY6E	0.514489
AC005632.2	0.874526					SH3BGRL	0.30224	CNTLN	0.932454			CALU	0.490109
SNAPC5	0.516744					DCTN6	0.201461	UFL1	0.278274			TMEM52B	1.08489
RF00003-12	0.540156					FAM89B	0.415012	RNF125	0.635001			PDIA5	0.966424
USP25	0.53204					GLOD4	0.163279	TCEAL4	0.207576			ZNF623	0.677299
TFRC	0.243311					SLC2A9	0.302097	CDKN1C	0.299575			TRAP1	0.554124
AC079250.1	0.586673					COX8A	0.266071	USP4	0.437742			TIMM17A	0.424674
ATP6V1G1	0.146534					RPL26L1	0.105375	ACTR2	0.219975			PXMP4	1.02626
NIN	0.346754					DKK2	3.02993	FGD5-AS1	0.32104			AGPAT2	0.603443
SLC20A1	0.252823					BAG6	0.377641	TSPAN3	0.298871			SEC61B	0.589685
RAB11FIP2	0.523647					CDC42BPB	0.454371	MS4A14	0.918787			AC098934.3	1.51032
CLINT1	0.253235					MRPL23	0.299379	COL4A1	0.898498			NUP54	0.790747
PCSK9	2.27469					GPX1	0.344855	HERC2P9	1.17064			NDUFAF1	1.08511
AC009506.1	1.17863					SLC39A11	0.409656	TSPYL1	0.497838			EIF3I	0.463481
ATL1	1.40853					PUF60	0.13773	U2SURP	0.334849			USP39	0.457489
GNB2	0.121992					IFI27L1	0.950202	CCDC112	0.492583			ACAT2	0.934411
COX6B1	0.147384					ORAI1	0.207462	AP2B1	0.54453			TNNT1	1.13134
ADORA1	0.92747					SLC39A1	0.290505	DNAJC5	0.591359			LINC02345	0.804946
TOR2A	0.415038					TMEM126A	0.259583	ADGRL4	0.984264			AAAS	1.17945
MFSD1	0.121437					TMEM242	0.28196	KIAA2013	0.870491			RABGGTA	0.718684
DGAT2	1.33697					EXOSC4	0.269954	FAM111A	0.589988			NDUFB8	0.62066
METTL21A	0.466874					ESRRA	0.355155	PEX11G	1.39567			SAAL1	0.877228
UNC119	0.352413					EIF6	0.192035	CHD7	0.511823			AURKAIP1	0.499155
RBBP6	0.622433					BCCIP	0.243684	MPP5	0.700611			TOMM5	0.889633
UQCRC1	0.286814					FTH1P8	0.981651	MIGA1	0.668376			KNOP1	0.600326
PAK2	0.159325					DHCR7	1.31866	PLOD3	0.73998			GAR1	0.837108
AP001000.1	0.879964					COPS7A	0.318166	HEXIM1	0.633352			CDK2AP2	0.610849
SEL1L	0.522857					PRNP	0.176377	TRIM32	1.15317			ATPAF1	0.303075
CYFIP2	0.484721					SQSTM1	0.271818	ATP2C1	0.351996			LAGE3	0.454088
AC073352.2	0.290113					EIF2S1	0.12141	CRKL	0.54121			BRCC3	1.72406
UBAP1	0.381421					STX7	0.225358	CDK19	0.795432			RAB38	1.50868
DPEP2	0.652453					ALG3	0.291631	TPD52L2	0.546582			TPGS2	0.595975
FAAH	0.879487					ATP9B	0.51284	TNPO1	0.444781			BTF3L4	0.569969
PPP4R2	0.338893					SNAP29	0.172849	PARVB	0.490399			NDUFA11	0.401399
DCTN3	0.321711					MT-TV	1.12705	CHD9	0.433837			XRCC3	2.01611
AC146944.2	1.17627					ZBTB7A	0.203701	NENF	0.423815			USB1	0.753645
AC009303.4	1.68037					POLR2F	0.142213	CYP4V2	0.592934			GUSB	0.883356
SPART	0.233527					ECHDC3	0.918385	UVSSA	0.963718			TCEANC2	1.26806
AL021453.1	0.765182					RALA	0.214919	CABLES1	1.47394			ACOT13	0.476685
ITGAE	0.45417					SGK3	0.317867	NIPSNAP2	0.402004			CISD2	0.420518
PSTPIP1	0.599532					CXCL2	0.683747	MPPED2	0.755779			PEX2	0.511144
EXOC3L1	1.52275					OAT	0.33514	RASSF1	0.663685			MGST2	0.763404
AL358472.1	1.09919					TMED4	0.1463	LMBRD2	0.774502			SH2D1A	1.6489
BAZ1A	0.205238					ASPHD1	3.79614	HERC2P2	0.653193			AP001269.4	3.06481
PSMB8-AS1	0.304479					C9orf16	0.142152	JAM2	0.646877			AICDA	3.23834
C4orf48	0.143493					CD36	1.0752	TBL1XR1	0.43323			CHRNA3	3.18483
ICAM4	0.815575					TDG	0.214889	DENND3	0.620115			RNF167	0.17662
CHN2	0.817539					NDUFS4	0.107188	AL390729.1	0.886821			AL354892.1	2.71822
MAPRE1	0.179791					MRPS23	0.256979	POLK	0.513509			CASP2	1.58204
BASP1	0.380753					NDUFA10	0.104809	CXCL3	0.38113			LRRC77P	2.52577
LAMTOR1	0.166116					MIR3945HG	0.958898	LRPPRC	0.417404			ERLIN1	1.51003
CASP7	0.873293					HINT2	0.123093	WDTC1	0.802871			ZMYND10	1.10759
AP005019.1	1.47173					TPRG1	1.13803	URI1	0.426862			GCDH	0.502216
CFDP1	0.278627					FPGS	0.500468	ZNF503	0.666214			ZNF101	1.50308
YPEL5	0.15221					ZNF593	0.258517	NUMA1	0.698415			SYTL4	0.735422
TMEM127	0.246261					BAX	0.205956	MAP7	0.588928			CAAP1	0.217789
NCEH1	0.470708					CRLS1	0.38088	GOLGA1	0.723529			FLVCR1-AS1	1.31581
TMSB4XP4	0.461699					PSME2	0.222146	PATZ1	1.06228			SRRM1	0.574321
TMEM131L	0.130164					RFK	0.609971	LONP2	0.489919			MRPL19	0.821992
MRPL34	0.411755					PAX8-AS1	1.01773	ZKSCAN8	1.04413			ZNF773	2.45643
SMG1P1	1.26441					CAST	0.221943	OAZ2	0.340075			CTPS1	0.79298
SCCPDH	0.322447					TAX1BP1	0.287587	ROBO4	1.03899			IMPDH1	0.303144
SPG11	0.603849					RBM19	0.517876	HSPA1B	0.280923			RNVU1-4	0.433878
CHGA	0.301024					AP3B1	0.153705	LGALS8	0.50599			SLC25A35	1.24002
ACPP	1.0603					MRPL54	0.265481	ZNF710	0.949931			WDR54	0.480315
OAZ2	0.223159					COL4A2-AS2	2.38313	ARMT1	0.763676			SP3	0.781443
EIF4A1P10	1.10435					GBA	0.830094	PTPN12	0.452791			RWDD1	0.689744
LMAN2	0.168247					TDRD3	0.606277	ZADH2	0.613817			TAF9	0.554473
RPL13AP5	0.421966					CARS2	0.35757	ZMPSTE24	0.565983			PTGR1	0.66182
NXPE3	0.881313					ALDH2	0.34723	AL049840.4	1.60693			GINM1	0.6071
PLEKHM1P1	0.723906					NHLRC3	0.599976	F2RL1	1.164			NAA20	0.669924
GADD45B	0.122771					MAPKAP1	0.166536	EVL	0.404795			SRSF2	0.32989
AL139384.1	0.62266					SSB	0.2097	MSANTD4	0.605769			MRPS28	0.652703
DNAJA2	0.330976					ARRB2	0.15816	RF00012.43	1.15398			RPIA	0.444568
RECK	1.28791					ITGAL	0.382003	ATN1	0.700382			TOR1A	0.748145
FAM32A	0.335411					ASNA1	0.445273	ZNF37BP	1.13757			MGMT	0.679371
CA5BP1	1.06507					TECR	0.123568	ZNF197	0.843844			OAZ1	0.23261
CHKB-AS1	1.42974					FAM210B	0.415592	RNU4-2	0.492993			LDHB	0.439721
MT-CO1	0.147863					USP2	2.39921	CTSO	0.486658			HIST1H3F	2.48104
ZNF821	0.675055					SPINT1	0.304813	FN3K	1.01343			HDGFL3	0.770776
WTAP	0.307045					SDHA	0.329941	RAMP2	1.03758			DERA	0.294058
IKZF1	0.287332					PAFAH2	0.639204	SLC30A1	0.905485			CENPL	0.792569
APAF1	0.513797					CCDC102B	1.30617	PROX1	0.993144			ATP5ME	0.354012
SMCHD1	0.144775					PIK3IP1	0.483369	ABCC4	0.556878			COPS3	0.927559
AC015819.2	1.00048					ATP5PO	0.2603	CLN8	0.818766			RNF8	0.628888
PKP2	0.840859					MUT	1.05356	TMEM259	0.52117			TMEM25	2.39181
RNF138	0.112368					FAHD1	0.296739	ICE2	0.425734			FAM107B	0.232789
AL118506.1	1.32683					ARMT1	0.394251	CNDP2	0.287955			RSPRY1	0.79914
ZFHX2-AS1	1.07338					CPEB4	0.180153	UTP20	0.809442			APEX2	1.27103
TTC7A	0.661901					TMC6	0.386647	USP33	0.530445			C17orf75	0.871386
P2RX4	0.289212					LINC01503	1.15516	LINC01268	1.17161			RPS27L	0.304845
PIK3AP1	0.449643					METTL22	0.531579	C6orf62	0.313485			DCLRE1A	1.67263
AC116533.1	0.50204					HADH	0.337059	MBD4	0.357236			HDGFL2	0.871774
LINC00309	1.00216					PPIC	0.34292	RFX7	0.45176			ATP5IF1	0.389762
MT-TI	0.604663					RHBDD3	0.811343	LAP3	0.269688			AHCY	0.966113
CMC2	0.279108					RASGEF1B	0.167937	INTS10	0.491533			RNU5E-4P	0.788345
ACTN1	0.336811					RTCA	0.473383	HSD17B11	0.360756			CDK2	0.868761
EIF4EBP1	0.134311					PIGP	0.22046	PIP4P2	0.511453			PTPN7	0.177621
STAT2	0.409258					SIGLEC9	0.422233	AMY2B	0.639717			ACTR2	0.355809
NCOA2	0.557521					2025-09-09	0.438024	ST5	0.648129			PGK1	0.43184
COMT	0.112195					UNC93B1	0.200324	ZNF776	1.17363			SEH1L	1.31974
FAM118A	0.302541					S100A6	0.304606	MORF4L1	0.175525			PLCB3	0.892547
AL035446.1	0.405386					DDIAS	1.82261	SLC9A6	1.06342			ALKBH1	1.40256
MSL3	0.466417					PSMC6	0.158159	ARHGEF10L	0.836967			WRAP73	0.843343
AC109322.1	1.69125					ATP5F1C	0.191379	PINK1	0.742931			NBPF15	1.32929
AC079209.1	0.869616					KIAA2013	0.415621	VMO1	0.359253			AKR1C3	0.882001
KCNA3	1.48351					MRPS12	0.189977	RNVU1-15	0.7432			SLFN11	0.886794
CCDC159	0.408759					SNRPD3	0.113045	IER5	0.338082			CMAS	0.952193
CTAGE5	0.25754					TMCO1	0.146288	DNPH1	0.37845			FKBP3	0.911039
BACH1	0.310348					POMGNT1	0.591251	RPS6KL1	1.94848			LLPH	0.477531
CHIC2	0.191529					DHDDS	0.864297	CPOX	0.854794			NIPA2	0.75015
MBOAT7	0.51403					ECHDC1	0.232561	MUC20-OT1	1.29416			CASKIN2	0.742639
AL117335.1	1.44194					DOCK7	0.325282	KIAA0319L	0.655319			SPOUT1	0.711189
AC144652.1	1.41213					FAM32A	0.180135	YIPF4	0.45611			SCLT1	0.683927
CDC40	0.315069					EMC2	0.319398	PLAGL1	0.6582			CEP83	1.63686
ANKRD50	0.511108					CYGB	0.907514	RAB39A	1.21369			MEFV	1.66214
NET1	0.463679					SLC6A6	0.595477	IQCE	1.00794			AL023806.1	3.16838
ADGRD1	1.86178					CUL2	0.482449	RGMB	0.678262			FRG1EP	2.70945
WASHC2C	0.34672					RPL3P4	0.381339	ETNK1	0.479557			CORO6	1.86277
SEPSECS-AS1	1.40234					AP2M1	0.222677	CD68	0.30812			AC073349.1	2.874
DDX3Y	1.10913					COQ5	0.433262	TRIM44	0.416866			SEPT7-AS1	2.27669
EIF4G1	0.306058					HIBADH	0.291183	PPP1R18	0.259195			LYPD1	1.87532
SYTL1	0.540573					LRFN4	1.16792	BMI1	1.05309			KHDC1	1.75488
SIGLEC11	1.70956					NRBF2	0.3351	ZNF660	1.83737			CBX2	1.64861
CTBS	0.337843					TMED7	0.190318	RF00003.10	0.931687			USP5	0.717855
ATP13A2	0.510849					THBS1	0.493159	OSBPL6	0.881195			LAP3	0.477476
AP3S1	0.168311					KLHL6	0.532607	METTL27	0.986641			SNORD99	1.49585
CMTM6	0.117231					XIAP	0.326972	EPG5	1.14831			POC5	0.648983
YTHDF3	0.417493					OSBPL11	0.211743	SCARB1	0.775825			AL513550.1	2.81468
CLEC4A	0.691264					BEX3	0.371176	CTNNA1	0.247305			LINC02785	2.92932
WDR26	0.344299					RAD23A	0.219944	USF2	0.44169			MBLAC1	1.90338
OSBPL11	0.245741					FLII	0.175548	NUAK1	1.14255			HSD17B11	0.633746
PDLIM5	0.232162					ARSB	0.704003	CAPZA2	0.14845			AC010618.3	1.4164
XRCC4	0.590439					TMED3	0.204735	PLXNC1	0.450722			LIMD2	0.550482
MICB	0.514277					SEC61G	0.201942	PKN1	0.591791			C20orf27	0.241039
TMEM167B	0.296656					SPCS2	0.210836	ANTXR1	0.73991			SELENOI	1.09129
AF111167.1	0.627465					VASP	0.212669	CTBS	0.520531			UMPS	0.567027
NCSTN	0.221574					FAM200B	0.365393	ZNF91	0.800295			TIMM13	0.515397
RPL10AP6	0.565999					HMGB3	0.624557	NARS	0.345583			NFATC2IP	0.875197
SNHG25	0.46243					MRPL51	0.157498	SETD3	0.499958			RFXANK	0.461907
PIGX	0.801616					TBC1D1	0.249097	ASCL2	0.639972			ZNF273	0.660141
METTL9	0.229796					AGFG1	0.398972	VCAM1	0.914018			HADH	0.840566
PAX8-AS1	1.07953					GTF2H3	0.351236	OAS2	0.734803			TNFSF15	1.3695
IER3-AS1	1.05552					LILRA6	1.18102	ACSL1	0.294868			THAP5	1.22527
KIF13A	0.502629					ERH	0.179285	AQP1	0.74681			RETN	0.770701
C16orf72	0.561883					MRPL35	0.615973	SETD7	0.722692			STOML2	0.649031
SHTN1	0.18296					FCGR1B	0.313661	ZRANB2	0.391466			RALY	0.620345
SPAG5	1.19164					DERL1	0.292166	GRINA	0.217045			NUP153	0.95208
ADGRA2	1.08079					RIT1	0.323464	MFSD12	0.536616			VSIG10	1.01929
ERVK13-1	0.802672					SUMO3	0.11543	YTHDC2	0.372687			CACNA2D3	0.881019
EIF3A	0.137157					KIF16B	0.388651	UGGT1	0.595976			HYI	0.835506
MYL12A	0.1023					TIMM23	0.292193	AL442128.2	1.05372			PLCG1	2.39262
UIMC1	0.198104					NDUFA3	0.254411	GPD1L	0.984753			BCAT2	0.807634
DHPS	0.341918					TMEM63A	0.634577	ABHD3	0.502996			TMEM19	0.511308
CCNK	0.183254					EIF2S2	0.16789	ITGB2	0.147414			STMP1	0.416816
AC079305.1	0.570393					SNX8	0.205568	ZNF624	0.868285			ARMT1	0.277969
CEP350	0.159811					IGSF6	0.456762	STK36	1.29453			AC009133.1	1.28656
SEMA4A	0.42943					ST6GALNAC4	0.736793	AC243960.1	0.612164			SAP18	0.255795
NMI	0.100896					ISG15	0.219406	SMYD4	0.743244			L2HGDH	0.913805
GIMAP7	0.246025					C4orf3	0.195653	TM6SF1	0.275297			RAD23B	0.31087
NUCB2	0.25359					ERG28	0.525495	EVI2B	0.257707			BX255925.3	1.86769
BIRC2	0.152407					SVIL-AS1	0.915265	RSRP1	0.232269			SLC36A4	0.580832
ARID1A	0.392088					FAH	0.641036	CTTNBP2	0.5207			ALDH18A1	2.32469
POP5	0.371227					FAM174A	0.177301	TGFBRAP1	1.13014			INTS13	0.875092
NFRKB	0.765347					TIMM44	0.345659	EIF2AK4	0.516945			AL390728.6	0.687419
RF00003-11	0.402409					NAPRT	0.205654	KMT2A	0.312695			CLEC5A	0.311707
BAMBI	0.89447					MRPS18A	0.177377	RBBP6	0.459509			HSPA14.1	0.536386
OSGIN1	1.49671					SLAIN2	0.202484	NUP160	0.702293			MRPS9	0.903081
TOP3B	1.54264					SYVN1	0.478518	RCAN1	0.724827			NDUFAF6	0.584659
GALNT3	0.811008					RABGGTA	0.284412	AC138207.4	1.82043			ZMYND19	1.0823
OSTF1	0.146738					YBX3	0.110009	CIPC	0.967448			ADSS	0.53719
AL118516.1	0.204179					NRAS	0.388745	PBRM1	0.335123			HMOX2	0.661463
ATP6V0D1	0.119659					NDUFS7	0.14366	ANKRD17	0.521489			LSM7	0.615184
RNF7	0.238953					SIRT2	0.270615	C6orf48	0.208512			TPM3	0.275766
DAZAP1	0.389292					COX20P1	1.37413	RPN1	0.358802			NOC2L	0.671127
TAOK3	0.176923					AC147651.4	1.15073	PRRC2A	0.52323			LPL	0.394772
LINC01481	0.315411					TRIP6	0.356979	RRP7BP	2.33574			FKBP7	0.471595
KIF22	0.205909					NOP16	0.469399	STX16	0.66474			GAPDHP1	1.1669
AL138785.1	0.316847					EHD4	0.284019	AC020922.2	1.35088			LINC02397	2.32939
SUPT20H	0.340072					GORASP2	0.304204	SLC15A2	1.17441			HIST1H4D	1.02293
MBNL1-AS1	0.970007					POLD2	0.234441	TLN1	0.245884			NEDD8	0.354218
FAUP1	0.890231					RPL23AP82	0.423359	LUC7L3	0.260813			RHOA	0.323853
LGALS8	0.352161					HACD1	1.27382	BCORL1	1.2636			SLC22A4	0.839893
KRT10	0.128487					IVNS1ABP	0.236095	HEXDC	0.79167			FAM192A	0.548197
UBL5	0.116625					CR1	0.96417	MANEA	0.799204			U2SURP	0.525186
INSIG1	0.305725					UGGT2	0.392669	PHF2	0.889936			TBCEL	1.55326
RGS14	0.483227					INF2	0.73803	PTPN23	0.747408			AASDHPPT	0.72565
SHC1	0.802527					FBXO6	0.258838	NEDD4	0.795773			H2AFJ	1.13041
AC139495.1	0.811713					CRTAM	0.623385	SGK494	1.97115			HDHD5	0.820455
AP000769.1	0.943434					PDPN	1.08859	SCP2	0.295204			ASPH	0.312966
AC092718.6	1.83317					SREBF2	0.239288	FRS3	1.54794			AC136475.1	2.73125
ANP32A	0.133442					TFEC	0.156455	DOC2A	1.46699			AC008040.5	2.59544
						USP14	0.221167	LOXL1	1.43478			SLX4IP	1.18261
						FADS2	1.01245	GIPC1	0.633419			KRT16	1.99156
						EMC1	0.519727	FAM216A	0.752494			PPIL3	1.04826
						NIT2	0.223543	C6orf106	0.741573
						TRAPPC4	0.255393	TNRC6A	0.558542
						SZRD1	0.125538	EIF3B	0.594935
						TMEM189	0.660548	ZFP14	0.860119
						SSSCA1	0.438971	TPT1P9	1.80177
						PVR	1.33785	GIT2	0.47785
						AC084809.2	5.99273	DNAJC3	0.296551
						OCSTAMP	5.28865	HEATR5A	0.920475
						OTUB1	0.105255	MLLT1	1.02307
						EPRS	0.19924	PIGM	0.915099
						HDHD5	0.445625	YLPM1	0.449362
						ATP1A1	0.201823	ARSA	0.737607
						ABHD10	0.437872	C17orf62	0.494015
						GTF2H5	0.238732	AIG1	0.567654
						CARD19	0.227323	LARP1	0.475754
						DDA1	0.19173	CASP8AP2	0.75258
						PAK1IP1	0.430027	APPL1	0.291653
						DOPEY2	0.571377	RNF216	0.614059
						VPS29	0.255003	KLHL12	0.825956
						GGCT	0.261567	C7orf43	0.803705
						LDHA	0.358601	MAP3K1	0.412253
						TAPBP	0.198725	AC006978.1	1.58659
						IFRD2	0.803715	PICALM	0.261517
						NUP188	0.535184	DPY19L4	1.05178
						EIF4E2	0.284814	CTBP2	0.400481
						PKD2L1	1.84435	NEFH	1.06542
						NDUFB4	0.215166	CD99L2	0.926866
						GLTP	0.158712	CDKN2AIP	0.423554
						DGLUCY	0.44676	SUCLG2	0.53648
						CRIPT	0.19958	SLTM	0.408531
						VPS37A	0.414851	CDIPT	0.742459
						PLGRKT	0.15858	RDX	0.357781
						AK6	0.208301	MYLIP	0.423874
						ATP2A2	0.224393	CA4	1.79464
						POLR2J	0.230236	MLLT6	0.518154
						SLC36A1	1.02635	KDM5A	0.388157
						SNX5	0.103944	CFL2	0.662393
						PSMA1	0.146578	GPR161	0.864721
						RAB1B	0.113557	PLEKHH3	1.24802
						EIF2B3	0.307328	PNISR	0.363634
						NAA50	0.216116	DDIT4	0.290078
						C1orf54	0.27793	ZNF652	0.478939
						CLTA	0.179296	ID3	0.375182
						MRPL12	0.432456	SLC33A1	0.768362
						SORBS3	0.329277	FGFR1OP2	0.319835
						PLEKHO2	0.337703	LAMB2	0.949538
						CHDH	2.05549	RNF217	0.968564
						AP3D1	0.12925	LASP1	0.468598
						PGRMC2	0.363362	FAM114A1	0.665419
						RRP1	0.826704	TARBP1	0.763254
						SLC27A1	0.713895	MTM1	0.845863
						LINC01094	0.416983	FBXO45	1.26656
						FBXL5	0.126552	ARGLU1	0.27225
						TMEM214	0.514977	NAGK	0.426885
						B3GAT3	0.246843	SECISBP2L	0.523016
						CHCHD1	0.265593	NLN	0.660697
						GADD45GIP1	0.20769	KIAA1211L	0.497366
						IL10RB-AS1	0.363848	SAMHD1	0.167667
						SEC31A	0.133427	ASPH	0.417683
						KEAP1	0.400024	HOOK3	0.394286
						C4orf48	0.107056	CAPRIN2	1.0743
						P2RY1	1.27242	EXOC8	1.28538
						MRPS14	0.289398	HSPA1A	0.288111
						CRTAP	0.136399	PACS2	0.820667
						CAPZA2	0.161024	AKAP7	0.562422
						PDE4DIP	0.264332	TCEAL1	0.562393
						SSR4	0.193605	ARHGAP27	0.616064
						RCAN1	0.696596	HS1BP3	0.767293
						SIGLEC15	2.58027	KCNN3	1.28087
						TPRA1	0.597853	ZNF618	0.500738
						NAGK	0.139826	FAM212A	1.08401
						PPIEL	1.58069	CCDC151	1.20327
						PPFIA1	0.327799	TNFRSF14	0.491425
						IL27RA	0.419303	NCOA1	0.383361
						COPS9	0.17513	HTR7P1	1.05684
						FPR2	0.725963	LSM11	1.15535
						NCBP2-AS2	0.284855	FZD4	1.27179
						NDUFA11	0.191088	PHIP	0.371958
						SGMS2	0.355972	FUS	0.282752
						MT-TT	1.45474	SMARCA1	0.489324
						MECR	0.491795	RASA1	0.66586
						PSMB8	0.149752	MTO1	0.347365
						SEC23A	0.400787	SPNS2	0.695064
						CMKLR1	0.561176	UNC13B	1.44062
						ATP6V0E1	0.279197	2025-09-02	0.150576
						SEC22B	0.180152	ARRDC2	0.686909
						GSS	0.447062	LRRC37B	1.0487
						PFDN2	0.19003	KLHL24	0.32801
						SIRPB1	0.40547	ASB9	2.10789
						ACBD5	0.507921	SUGP2	0.637967
						NAA10	0.329055	MT-CO1	0.115103
						MDH2	0.124868	AVIL	1.39666
						CHID1	0.147782	ZMYM2	0.391117
						EFHD2	0.227171	TP53I13	0.315522
						MTMR14	0.23695	TBC1D8B	0.819281
						POP7	0.203605	ARL5A	0.521324
						SGTB	0.454053	MON1B	0.704902
						TXNDC9	0.200053	CAPRIN1	0.351703
						DDO	1.77085	BRD1	0.930775
						DEFB1	1.96333	NCK1	0.533393
						IQSEC1	0.36059	LTN1	0.357504
						PRR13	0.216538	MYO1F	0.422401
						ATIC	0.216311	SNX27	0.558479
						ICAM2	0.403198	SUSD6	0.43373
						SND1	0.199491	SEC63	0.464827
						C1GALT1C1	0.290946	TRIM21	0.47572
						ARHGDIA	0.15043	AHCYL1	0.434161
						PSMD3	0.173044	STARD3	0.536135
						ZNF438	0.404526	RASA4	1.02196
						ABCA1	0.507582	PREPL	0.579358
						PATL1	0.471918	RAB35	0.450103
						NCKAP1L	0.146671	FECH	1.03795
						SNX17	0.139153	LATS1	0.417105
						PRMT5	0.368775	C2CD5	0.553086
						MYOZ1	1.75276	BAG4	0.545396
						GON7	0.384144	NME8	1.10174
						JOSD2	0.205466	DCP2	0.468579
						PDLIM5	0.248627	PPP2R3B	1.19799
						IL7R	0.283863	BRD4	0.281413
						TIMMDC1	0.335895	ST3GAL1	0.524422
						MRPL44	0.201576	INPPL1	0.5086
						DCTD	0.151914	RBM14	0.726308
						SC5D	0.227482	ZNF566	0.994739
						SURF4	0.101754	KIN	0.503898
						ADSS	0.115229	QSER1	0.384291
						ALG8	0.28079	PLEKHA2	0.18962
						ZYG11B	0.56197	PHACTR2	0.342071
						PPARD	0.346691	POMT1	0.731044
						C17orf58	0.735228	AMPD3	0.536793
						LCMT1	0.227878	RAMP3	1.07949
						NDUFV1	0.151341	POM121	0.719027
						LYPLAL1	0.156675	ARID1A	0.385374
						PDCD5	0.117977	IFT74	0.483083
						SHARPIN	0.116898	EHD4	0.334689
						STARD3	0.33741	PHKB	0.492336
						ZDHHC3	0.380212	TNFAIP8L1	0.660315
						COMMD7	0.139873	PLEKHB2	0.33409
						SNRNP27	0.183755	KLHL2	0.609271
						AMZ2	0.259992	GAB3	0.55463
						CNBP	0.265455	KIAA0100	0.722828
						ARRB1	0.256987	ZNF37A	0.612439
						VDAC3	0.107956	CREB1	0.505654
						DDHD1	0.344277	PTPRO	0.623603
						ANAPC13	0.247188	OCRL	1.16016
						ADAM17	0.221324	GBGT1	0.832426
						SMIM20	0.201004	EXD2	0.732678
						PPAN	0.724951	PAQR7	0.603956
						SAMHD1	0.228096	ACBD4	0.898959
						EEF1AKMT3	1.0106	TOP2B	0.453663
						GNB2	0.161906	CREBZF	0.524532
						AIFM1	0.284471	RETREG3	0.61059
						RNF130	0.157883	HELQ	0.76379
						PPIE	0.194801	MTURN	0.780401
						FMC1	0.513583	ARHGAP22	0.696194
						SF3B5	0.101288	AL031729.1	1.21437
						G6PC3	0.141283	SP100	0.251511
						FAM234A	0.541415	PPFIBP2	0.816625
						AC022092.1	3.79892	WDR60	0.59007
						ACOX2	2.29853	RAB11FIP2	0.833978
						FOLR3	1.23568	CD99	0.10288
						AFG3L2	0.20318	KIF1C	0.722353
						MINK1	0.218818	HPS3	0.879169
						ARPC2	0.284379	METTL3	0.67411
						UROS	0.266646	LIMD1	0.914663
						HYAL2	0.148553	PDS5A	0.410098
						POP4	0.151671	CKAP5	0.577171
						APOL6	0.14662	C16orf70	0.943616
						CCL20	0.547778	RBL2	0.365965
						KNSTRN	0.764039	CPT2	0.611967
						EMC8	0.305342	ANXA5	0.159015
						SETD3	0.285841	ARFGEF2	0.558301
						SLC44A2	0.493446	DPYD	0.378089
						EIF2B1	0.145736	MBTPS2	0.987821
						ELOA	0.370416	BRD8	0.390032
						GMPPB	0.604868	HSPBAP1	0.62083
						AC004921.1	1.03772	ZC3H13	0.361905
						DEF8	0.368379	SLC39A10	0.407176
						MYO9B	0.153172	TNS3	0.676133
						CLN8	0.415738	GDI1	0.528075
						YIPF5	0.188978	CLSTN1	0.491892
						COX6A1	0.207636	DNMT1	0.21309
						MICU1	0.250178	TMEM144	0.701993
						SHMT2	0.403708	TMEM59	0.254658
						TM2D1	0.311495	TMEM255A	1.26883
						DUSP3	0.305806	F2R	1.11822
						NUTF2	0.124078	SPARCL1	0.947492
						ARAP1	0.302281	DNM1	1.51014
						ME3	1.04825	CARD8	0.296761
						ISCA2	0.138331	PXDC1	0.358299
						EDEM3	0.32932	WIPI1	0.87032
						FBXL15	0.252246	DPP8	0.690884
						MAP1S	0.262606	TRIM27	0.405962
						PDE6G	0.659517	CIDEB	0.508138
						INO80C	0.403732	RNF20	0.439242
						MT-ND2	0.325505	THRA	0.774549
						ISOC1	0.329833	ZNF33B	0.383002
						SPRED1	0.356749	MOV10	1.20353
						MOSPD1	0.518653	POM121C	0.334201
						ATP2C1	0.146363	CRIM1	0.477054
						VPS11	0.360318	ATXN2	0.626041
						PCAT7	2.20596	PPP1R26	1.02013
						ZDHHC24	0.257881	MGRN1	0.613415
						PMFBP1	1.50378	KDM3A	0.465243
						DYNLRB1	0.125403	IGIP	1.47323
						SIGLEC14	0.977221	UBR3	0.725942
						TMEM106B	0.232332	HKR1	1.04423
						GRK6	0.134463	BRPF1	0.81864
						SNRPA1	0.226646	SRRM2	0.245749
						ERI3	0.348428	ZNF318	0.633531
						ADORA2B	1.67048	ACAP2	0.263223
						NDUFB3	0.129406	SEC31A	0.428965
						DDB1	0.198839	ASRGL1	0.528349
						VPS37C	0.740891	PPM1M	0.707192
						ALG5	0.368267	MIS12	0.546227
						YBEY	0.276564	DPY19L1	0.650928
						DNAJC25	0.629164	LFNG	0.398944
						TRAPPC2B	0.437682	TGFB1	0.226469
						NHP2	0.121561	ISCU	0.229788
						RPS19BP1	0.138925	TGFA	0.534647
						TMEM128	0.306597	LINC01678	0.999573
						COL6A1	0.737457	CD36	0.508481
						RAB7B	0.805693	EXTL2	0.935099
						TANGO2	0.386843	UBE2Q2P1	0.987939
						MT-CO3	0.272338	PPP1R21	0.575172
						NSFL1C	0.168878	CALCRL	0.743206
						MSANTD3	1.01291	PGBD5	1.25448
						CINP	1.90106	NBPF20	1.04198
						ANKRD39	0.917455	TMF1	0.465791
						SNAPC5	0.441637	UFSP2	0.625367
						CRELD2	0.343018	CHD4	0.352767
						ASGR1	0.561304	C3orf62	0.915398
						FAM198B	0.448244	CDC27	0.56818
						SFXN3	0.444228	ZMYND15	1.03721
						LRP12	1.16494	GABRB2	0.678018
						MCEE	0.230876	MOCS2	0.494733
						ACLY	0.347552	RAB10	0.251931
						TIMM10B	0.360156	RNASEH2A	2.42828
						ZMIZ1	0.362781	PIGO	0.585709
						GDI1	0.214025	SLC43A1	0.990662
						ADK	0.202006	PDIA6	0.225036
						EXOSC1	0.188393	GOLGA3	0.779228
						PDSS1	0.673435	FAM78A	0.948348
						SLC8B1	0.54241	INTS13	1.00307
						XPNPEP1	0.295028	RBM26	0.538117
						MOB1A	0.130984	ANKIB1	0.33019
						MTMR11	1.35169	SHROOM1	0.904067
						GTPBP4	0.207186	ZNF562	0.639629
						ERP44	0.127866	FBXW2	0.301919
						CENPX	0.100907	KDM5C	0.459905
						EPB41L3	0.194626	TFAP2C	0.859067
						PINK1	0.128949	ZC3H6	0.955036
						ARPC4	0.137086	PPM1F	0.859606
						PRELID1	0.14773	PLB1	0.846374
						ACVR1	0.513919	MAPK3	0.573007
						ACSS1	0.86037	PPP2CB	0.236379
						AC008038.1	0.286077	POLR2J2	1.31866
						MFGE8	0.276408	AC026412.1	1.0859
						PRR34-AS1	1.0162	WDR82	0.607771
						GPR150	2.49224	FAM20B	0.799216
						CLMN	1.19278	KRBOX4	0.644932
						MAPKAPK3	0.126375	NAAA	0.181353
						RPE	0.313697	RAB14	0.204001
						VTA1	0.236222	C5orf24	0.405812
						PGP	0.303536	GTF3C1	0.870857
						TMEM87B	0.348599	SPRYD3	0.81203
						DPAGT1	0.328682	RAB12	0.401261
						PDIA3	0.298097	SLFN5	0.50808
						CD53	0.264152	KIAA0930	0.372678
						PNPLA2	0.235675	ABHD2	0.557069
						FADD	0.710519	SRGAP2B	0.657564
						CDCA7L	0.651011	PDPN	0.765704
						NDUFS6	0.121925	CWF19L2	0.372136
						RDX	0.169041	SAMD1	0.843944
						NEDD8	0.185345	PRKX	0.426359
						PDE8A	0.654109	PRR5L	0.564372
						GPR137B	0.197139	ANKRD50	0.97617
						LIMK1	0.37198	WFS1	0.734099
						GPC4	1.26644	SIGLEC7	0.481417
						CIAPIN1	0.188671	EHBP1L1	0.400872
						LRRC25	0.225054	RAB5C	0.205418
						HAUS2	0.354251	ARL11	0.642078
						NDUFB1	0.159164	DGCR2	0.572508
						SFXN4	0.385331	RN7SL2	0.960273
						BCL2L1	0.185478	MYO1C	0.480544
						TMCO3	0.277007	DCAF12	0.610744
						AC092484.1	4.14282	APEX2	0.416851
						MED7	0.291524	HP1BP3	0.252216
						PREB	0.389317	TMEM204	1.01021
						NIPSNAP1	0.532483	FAM8A1	0.89459
						GNG5	0.241461	IFIT5	0.868432
						COX7B	0.236675	ABCG1	0.516689
						MAP1LC3B	0.112061	SH3BP5	0.449961
						DCUN1D5	0.18665	SMC3	0.257356
						SLC26A6	1.08353	SH3GL1	0.508382
						STARD3NL	0.148949	UHMK1	0.555013
						FAM35A	0.616189	COPA	0.396627
						MIR4458HG	0.285838	RMND5A	0.484326
						SLC25A35	0.642219	NOP56	0.506716
						TSKU	1.7945	ATG14	0.590741
						NUDCD2	0.131327	SENP7	0.593826
						DUSP15	2.16325	ZNF383	0.973861
						HMG20B	0.115857	AKAP6	0.656571
						PPT1	0.20454	NID1	1.20977
						WDR81	0.496237	CISD2	0.414674
						GOLGA7B	2.69635	ENGASE	1.17031
						WDR13	0.228864	ZNF510	1.04287
						TMEM8A	0.686134	ABLIM3	1.7403
						HPRT1	0.102134	FGD4	0.549704
						DAZAP1	0.156937	SMARCC2	0.506826
						SPINK6	3.11722	LINC01970	1.26325
						ADAM15	0.240829	MARS	0.534271
						THEM6	0.444596	PLD2	0.810836
						DDI2	0.517399	OTUD6B	0.598233
						LASP1	0.262443	IBTK	0.511969
						TRHDE	2.40495	MIR3188	0.734643
						ANAPC15	0.249835	FAM219B	0.595045
						PDCL	0.249531	ADCK1	1.41799
						AIMP1	0.147862	LURAP1	0.643702
						NDP	7.64657	ZNF398	1.41137
						ANAPC7	0.43259	TAB3	0.533344
						C12orf73	0.368514	ABCD1	0.898096
						MT1H	3.29654	KIF20B	0.495561
						TMEM183A	0.296026	CBR1	0.325162
						GLB1L	0.739958	CHTF8	0.363025
						CCDC25	0.412934	JADE2	0.437944
						KCNE1	1.05377	IGF2BP3	1.20042
						LINC00520	4.77069	SEMA6D	1.56367
						ZNF880	0.44995	GASAL1	1.7673
						GSN	0.44175	TRRAP	0.89977
						ERLIN2	0.420179	CREBRF	0.415119
						GCLC	0.579083	AL669831.3	1.12475
						ZNF330	0.244674	TMX3	0.564084
						TXNRD2	0.60344	KATNAL2	1.49273
						RETN	0.480193	SFXN2	1.17812
						ERMP1	0.627955	ZBTB40	0.314115
						TM2D2	0.25039	WAC	0.285286
						PEX19	0.454303	C18orf54	1.15267
						CLPP	0.100341	ATXN7L3	0.987156
						EEF1AKMT4	0.678378	MAFG	0.711553
						POLDIP2	0.28086	SS18L1	0.605767
						TMEM126B	0.132834	MSANTD2	0.716527
						GAS2L3	0.506206	NHLRC2	0.55698
						RNPEPL1	0.273695	GPN3	0.298544
						UBE2F	0.125134	TSC1	0.738531
						SPRYD7	0.126407	TUG1	0.749579
						PRKAA1	0.181681	WDR45B	0.496175
						RETREG2	0.187369	PAPD7	1.43581
						IRAK1	0.174685	GCLC	0.488914
						OPA1	0.158196	ZNF830	0.374309
						AC090498.1	0.187173	RARRES3	0.15332
						KNOP1	0.181268	CCNT2	0.423376
						PPP1CA	0.149365	HSBP1L1	0.42114
						IFT27	0.257657	CCDC93	0.518027
						VMA21	0.133622	PJA2	0.251437
						PSMB3	0.190366	CEP78	0.787785
						PTPRO	0.428354	ELF2	0.308172
						UQCRFS1	0.112078	TECR	0.307639
						PNPT1	0.123056	C22orf46	0.920598
						DTYMK	0.129958	UBE2G2	0.434439
						ATP13A3	0.229732	IL13RA1	0.177925
						CFAP36	0.165964	FAM46A	0.449529
						APRT	0.127885	C5AR2	1.15821
						WRB	0.739037	UBN2	0.569314
						WDR18	0.18615	PRKD3	0.539381
						RMDN2	0.872379	SUOX	0.554268
						LAMTOR1	0.109004	FAM126A	0.588004
						S100P	0.534269	HSPA1L	0.4732
						VPS33A	0.139081	EXOC3	0.44757
						AC011899.2	1.04006	CRK	0.677678
						MANF	0.177261	DYNLL2	0.39773
						ICMT	0.273075	SFT2D2	0.376791
						BIRC7	1.63883	SMG5	0.984874
						SUSD1	0.870365	ZBTB42	0.868269
						TBRG4	0.546856	STRN4	0.535642
						COPS4	0.346719	AC005332.7	0.87976
						EIF3B	0.119761	HIST2H2BF	0.479866
						TRMT5	0.486846	OAS3	1.1137
						IDNK	0.61014	EIF5A2	1.05427
						SMC6	0.363782	PGM2L1	0.475483
						TMEM206	0.382038	SF3B3	0.570091
						ABCE1	0.352249	BPHL	0.7745
						URM1	0.173837	ICMT	0.600325
						RBFA	0.155049	CUL9	0.693099
						YTHDF2	0.105249	AC021078.1	0.950121
						EVL	0.245192	SGK3	0.453323
						SMKR1	2.01827	CLUH	1.108
						VDR	0.750825	MBTPS1	0.421252
						SHOX2	3.04941	LRRFIP1	0.135884
						TBL2	0.330484	PIKFYVE	0.411219
						ANXA1	0.319262	DYNC1I2	0.257633
						CUL4A	0.206004	C10orf76	0.528097
						AGA	0.141519	FAM135A	0.501191
						MAD1L1	0.127918	DOK1	0.445204
						TMEM258	0.17274	VPS8	0.569329
						ORAI3	0.165121	TBKBP1	1.15257
						YIPF6	0.208583	ZDHHC5	0.616928
						RHOT1	0.271976	TMEM87B	0.399671
[truncated: 1,470 more rows]

## Sheet: S7
Supplementary table 7-List of gene signature
[truncated: 18 more rows]
